# Supplementary material for: Male-Biased Genes in Catfish as Revealed by RNA-Seq Analysis of the Testis Transcriptome
Source: PLoS One. 2013 Jul 12;8(7):e68452. doi: 10.1371/journal.pone.0068452 (PMC3709890; doi:10.1371/journal.pone.0068452)
Supplement: Table S1 — Catfish testis transcriptome contigs and gene annotation. (XLSX) [file pone.0068452.s002.xlsx]

## Sheet: Sheet1
Supplementary Table 1.Catfish testes transcriptome contigs and gene annotation.
Feature ID	Database	Accesion No.	Gene Name in NR	E-value	Identity	Perfect-match	Alignment	Top hit	ORF	QS	QE	SS	SE	QL/SL
Contig2	emb	CBN80982.1	Uncharacterized protein [Dicentrarchus labrax]	0.18	71	43	60	1	3	3	182	71	130	350/353
Contig3	gb	ACN11059.1	Wiskott-Aldrich syndrome protein homolog [Salmo salar]	0.16	65	51	78	1	-2	659	459	432	508	1149/527
Contig8	ref	NP_001243581.1	nucleolar and coiled-body phosphoprotein 1 [Danio rerio]	0.26	73	61	83	1	3	75	320	1	83	1441/1001
Contig9	dbj	BAE97360.1	nephrosin [Plecoglossus altivelis altivelis]	0.64	61	127	207	1	1	112	732	23	229	732/284
Contig10	ref	XP_003443483.1	PREDICTED: choline transporter-like protein 1-like [Oreochromis niloticus]	1	74	234	313	1	3	3	941	20	329	941/779
Contig14	ref	XP_003201274.1	PREDICTED: protein MICAL-3 [Danio rerio]	1	53	632	1191	1	-2	4248	703	111	1213	4249/1214
Contig17	ref	XP_689501.2	PREDICTED: hypothetical protein LOC561010 isoform 2 [Danio rerio]	0.3	70	71	101	1	-3	650	351	175	275	1027/275
Contig18	ref	NP_001108064.1	transmembrane protein 26 [Danio rerio]	0.44	63	88	139	1	-3	457	44	1	137	651/303
Contig19	ref	NP_001139236.1	E3 ubiquitin-protein ligase HECW1 [Danio rerio]	1	96	476	494	1	-2	1818	337	1059	1552	1819/1552
Contig20	emb	CAG08468.1	unnamed protein product [Tetraodon nigroviridis]	0.53	94	101	107	1	1	10	330	300	406	389/1950
Contig21	ref	NP_571063.1	protein patched homolog 1 [Danio rerio]	1	69	222	318	1	2	5	958	612	925	960/1220
Contig24	ref	NP_001187045.1	60S ribosomal protein L18 [Ictalurus punctatus]	0.27	98	63	64	1	1	547	738	1	64	738/188
Contig25	ref	XP_003642300.1	PREDICTED: glutamine synthetase-like [Gallus gallus]	1	73	261	354	1	-2	1510	449	8	361	1616/374
Contig27	gb	AAI62120.1	Neurog3 protein [Danio rerio]	0.19	50	58	115	1	-2	623	309	94	208	624/208
Contig29	emb	CAM46910.1	novel protein similar to vertebrate laminin EGF-like (Domains III and V) family [Danio rerio]	0.83	67	163	241	1	-1	692	39	827	1066	692/1084
Contig30	gb	ACO14504.1	C6orf64 homolog [Esox lucius]	0.37	50	89	176	1	-1	1644	1171	1	176	1743/176
Contig32	ref	NP_001187150.1	FcRI precursor [Ictalurus punctatus]	1	96	289	299	1	3	45	941	1	299	1318/310
Contig33	ref	XP_003443687.1	PREDICTED: DEP domain-containing protein 1B-like [Oreochromis niloticus]	1	64	348	536	1	-2	3049	1445	1	532	3185/532
Contig34	ref	XP_003642629.1	PREDICTED: collagen alpha-1(XVI) chain-like [Gallus gallus]	1	33	359	1081	1	1	148	3075	1	1041	4570/1527
Contig35	ref	NP_001073514.1	aspartate beta-hydroxylase domain-containing protein 2 [Danio rerio]	0.97	70	181	257	1	-1	696	1	5	259	720/371
Contig37	ref	XP_003455299.1	PREDICTED: hypothetical protein LOC100704554 [Oreochromis niloticus]	0.1	45	42	93	1	-1	510	244	166	255	510/258
Contig44	ref	XP_003450603.1	PREDICTED: sodium/hydrogen exchanger 1 [Oreochromis niloticus]	1	75	521	694	1	1	1	2046	94	779	2289/784
Contig45	ref	NP_001121801.1	uncharacterized protein LOC554606 [Danio rerio]	0.56	82	94	114	1	1	229	570	46	158	1359/190
Contig47	ref	XP_685049.4	PREDICTED: tetratricopeptide repeat protein 34-like [Danio rerio]	0.22	75	51	68	1	1	4	207	1018	1085	374/1085
Contig48	ref	NP_001186801.1	lipid phosphate phosphatase-related protein type 3b [Danio rerio]	1	88	740	834	1	-3	2889	388	1	833	3233/833
Contig49	ref	NP_001013555.1	solute carrier family 27 (fatty acid transporter), member 1a [Danio rerio]	1	73	258	350	1	1	316	1365	22	371	1365/647
Contig51	ref	XP_001335257.1	PREDICTED: chemokine-like receptor 1-like [Danio rerio]	0.41	36	103	279	1	1	127	912	40	313	1071/333
Contig52	ref	XP_003446943.1	PREDICTED: hypothetical protein LOC100701460 [Oreochromis niloticus]	0.36	55	88	158	1	3	168	641	1	143	1235/202
Contig53	ref	XP_003444806.1	PREDICTED: hypothetical protein LOC100710310 [Oreochromis niloticus]	0.1	68	39	57	1	-2	292	122	15	71	902/128
Contig54	ref	NP_001153308.1	transmembrane protein 63C [Danio rerio]	0.37	61	83	135	1	2	29	430	2	136	459/796
Contig55	ref	NP_001119904.1	phosphatidylinositide phosphatase SAC2 [Danio rerio]	1	82	442	537	1	-3	1593	1	455	987	1595/1120
Contig56	ref	NP_001116518.1	RAS (RAD and GEM)-like GTP binding 2 [Danio rerio]	0.77	74	152	205	1	-3	941	327	1	204	1183/306
Contig57	ref	NP_001025134.1	protein phosphatase 1 regulatory subunit 14C [Danio rerio]	0.37	71	88	123	1	3	150	518	13	133	1468/134
Contig61	ref	XP_003444540.1	PREDICTED: histone H2A.V-like [Oreochromis niloticus]	0.09	100	31	31	1	2	278	370	122	152	371/232
Contig62	ref	XP_003448273.1	PREDICTED: hypothetical protein LOC100701649 [Oreochromis niloticus]	0.68	59	145	243	1	3	51	749	56	295	750/712
Contig63	sp	P32251.1	ADRA2_CARAU RecName: Full=Alpha-2 adrenergic receptor; AltName: Full=Alpha-2 adrenoreceptor; Short=Alpha-2 adrenoceptor	0.07	56	29	51	1	2	314	466	1	51	467/436
Contig64	ref	XP_689543.1	PREDICTED: zinc finger and BTB domain-containing protein 22 isoform 1 [Danio rerio]	1	63	238	374	1	3	12	1121	248	612	1172/671
Contig68	ref	NP_001103756.1	5'-AMP-activated protein kinase catalytic subunit alpha-1 [Danio rerio]	1	87	504	574	1	3	231	1952	1	573	5032/573
Contig70	ref	XP_696773.2	PREDICTED: c-type lectin domain family 11 member A-like [Danio rerio]	0.94	78	161	206	1	2	104	721	68	272	1069/273
Contig71	emb	CAQ13356.1	novel protein similar to vertebrate complement component 3 (C3) [Danio rerio]	0.08	68	28	41	1	-2	296	174	321	361	399/1612
Contig74	emb	CAM56454.1	novel protein similar to human family with sequence similarity 19 (chemokine (C-C motif)-like), mer A5 (FAM19A5) [Danio rerio]	0.47	77	97	125	1	-2	882	508	1	125	1441/125
Contig78	ref	NP_001018427.1	synaptogyrin 3 [Danio rerio]	1	81	186	228	1	3	45	728	1	228	915/228
Contig79	ref	XP_685713.3	PREDICTED: carboxypeptidase Z [Danio rerio]	1	76	423	553	1	2	44	1699	94	632	1699/653
Contig80	ref	NP_001002718.1	ubiquitin domain-containing protein 2 [Danio rerio]	1	87	190	216	1	-1	753	106	1	216	855/240
Contig83	ref	XP_003451892.1	PREDICTED: integrin alpha-7 [Oreochromis niloticus]	1	78	197	251	1	-1	751	2	308	558	751/1159
Contig84	ref	XP_003438852.1	PREDICTED: bromodomain adjacent to zinc finger domain protein 2A-like [Oreochromis niloticus]	0.28	33	103	309	1	2	71	844	41	343	845/2360
Contig85	gb	AAH63973.1	ADP-ribosylation factor-like 4, like [Danio rerio]	0.86	86	161	187	1	1	271	831	1	187	1802/201
Contig86	ref	NP_998204.1	AN1-type zinc finger protein 5 [Danio rerio]	0.89	79	171	214	1	3	276	890	1	213	1979/213
Contig90	ref	XP_001922432.1	PREDICTED: GPI inositol-deacylase [Danio rerio]	0.08	53	30	56	1	-1	168	1	92	147	267/1031
Contig91	emb	CAG08864.1	unnamed protein product [Tetraodon nigroviridis]	0.35	77	76	98	1	2	179	472	2	99	558/609
Contig92	ref	NP_571201.3	homeobox protein Hox-D9a [Danio rerio]	0.9	72	165	228	1	-3	725	42	20	244	727/262
Contig93	emb	CAX13277.1	LIM-domain binding factor 1a [Danio rerio]	1	89	307	342	1	-2	2750	1725	18	359	3162/359
Contig95	ref	NP_001121872.1	uncharacterized protein LOC100150067 [Danio rerio]	0.14	25	82	326	1	2	8	973	50	342	1157/342
Contig98	ref	NP_001007359.1	alpha-1B-adrenergic receptor [Danio rerio]	0.11	51	49	96	1	-3	781	500	372	462	783/481
Contig99	ref	XP_001919254.2	PREDICTED: uncharacterized protein DKFZp761E198 homolog [Danio rerio]	1	69	390	565	1	2	2	1678	151	712	1817/754
Contig101	gb	ACN60220.1	kinase C eta type [Salmo salar]	0.29	74	60	81	1	3	9	251	431	510	522/511
Contig103	ref	XP_003444806.1	PREDICTED: hypothetical protein LOC100710310 [Oreochromis niloticus]	0.18	61	47	76	1	3	105	332	47	122	441/128
Contig106	ref	NP_998521.2	ubiquilin-4 [Danio rerio]	1	74	456	612	1	-3	3253	1430	2	599	3261/599
Contig108	gb	ACQ58724.1	Cornifelin homolog B [Anoplopoma fimbria]	0.47	66	83	125	1	-1	1089	715	1	125	1248/127
Contig110	gb	ACO09143.1	C8orf4 homolog [Osmerus mordax]	0.27	70	63	89	1	-1	805	539	1	89	865/100
Contig111	emb	CAG03429.1	unnamed protein product [Tetraodon nigroviridis]	1	82	327	395	1	-2	1140	1	257	651	1141/2747
Contig113	ref	XP_699055.4	PREDICTED: UMP-CMP kinase 2, mitochondrial, partial [Danio rerio]	0.6	66	124	187	1	-1	1953	1393	228	414	1971/561
Contig114	ref	XP_003444392.1	PREDICTED: breakpoint cluster region protein-like isoform 1 [Oreochromis niloticus]	0.14	97	39	40	1	-3	120	1	1	40	845/1340
Contig117	ref	XP_685820.3	PREDICTED: proline-rich protein 5-like [Danio rerio]	1	69	226	323	1	3	162	1106	1	319	1860/341
Contig118	ref	NP_956356.1	ribosome biogenesis regulatory protein homolog [Danio rerio]	1	75	227	299	1	-3	2568	1672	1	299	2585/346
Contig122	ref	XP_003449640.1	PREDICTED: diacylglycerol kinase eta [Oreochromis niloticus]	1	81	588	721	1	1	61	2211	77	794	2212/1261
Contig125	ref	NP_001108020.1	voltage-dependent N-type calcium channel subunit alpha-1B [Danio rerio]	0.17	47	51	108	1	-1	307	44	872	978	328/2312
Contig127	ref	NP_001007456.1	probable tRNA(His) guanylyltransferase [Danio rerio]	1	81	220	269	1	2	332	1138	1	269	1229/269
Contig129	emb	CBN80622.1	WD repeat-containing protein 65 [Dicentrarchus labrax]	0.89	67	164	242	1	3	276	998	1	242	1391/1195
Contig130	ref	XP_002664513.1	PREDICTED: hypothetical protein LOC100329764 [Danio rerio]	0.08	34	48	140	1	-2	490	122	3	142	593/167
Contig132	emb	CAG01504.1	unnamed protein product [Tetraodon nigroviridis]	0.1	38	36	93	1	-2	274	5	481	573	275/871
Contig133	ref	NP_001093563.1	DNA excision repair protein ERCC-6-like [Danio rerio]	0.11	81	36	44	1	-3	414	283	1407	1450	419/1451
Contig135	emb	CAQ14679.1	novel protein similar to H.sapiens ITPKC, inositol 1,4,5-trisphosphate 3-kinase C (ITPKC) [Danio rerio]	1	70	286	408	1	-1	1510	287	44	448	1759/473
Contig138	ref	NP_001159744.1	adenylate cyclase type 7 [Danio rerio]	0.75	95	136	142	1	-3	427	2	250	391	432/1043
Contig140	ref	XP_001920347.2	PREDICTED: cell adhesion molecule 4-like [Danio rerio]	1	66	191	289	1	-2	1204	344	27	315	1406/317
Contig141	ref	NP_001254614.1	IL-15 receptor alpha chain precursor [Gasterosteus aculeatus]	0.06	49	30	61	1	-3	425	261	54	114	655/267
Contig142	ref	XP_003199883.1	PREDICTED: GPI ethanolamine phosphate transferase 2-like [Danio rerio]	0.49	66	101	153	1	-1	459	1	320	472	459/976
Contig148	ref	NP_001188127.1	thioredoxin-dependent peroxide reductase, mitochondrial [Ictalurus punctatus]	1	99	236	238	1	-2	930	217	1	238	982/238
Contig151	ref	NP_001108355.1	non-muscle caldesmon [Danio rerio]	0.57	76	120	156	1	1	1255	1719	342	495	3198/518
Contig152	ref	NP_001188010.1	caspase-3 [Ictalurus punctatus]	1	100	285	285	1	-2	1451	597	1	285	1578/285
Contig153	ref	XP_003341111.1	PREDICTED: dapper homolog 3-like [Monodelphis domestica]	0.13	34	72	210	1	1	214	804	434	636	1439/791
Contig155	ref	XP_700419.2	PREDICTED: leucine-rich repeat-containing protein 3B [Danio rerio]	0.28	100	63	63	1	-2	779	591	193	255	780/266
Contig157	ref	NP_001082993.1	CCR4-NOT transcription complex subunit 2 [Danio rerio]	1	90	466	517	1	-2	2896	1352	1	515	3050/520
Contig158	ref	XP_003441307.1	PREDICTED: LOW QUALITY PROTEIN: rootletin-like [Oreochromis niloticus]	1	58	561	963	1	-3	2876	3	1024	1979	2878/2020
Contig162	ref	XP_698873.3	PREDICTED: calpain-10-like [Danio rerio]	1	61	390	638	1	-1	2627	753	1	630	2711/654
Contig163	ref	XP_003200427.1	PREDICTED: transmembrane protein 179-like [Danio rerio]	0.79	86	147	169	1	1	1	507	65	233	789/233
Contig167	ref	XP_003441615.1	PREDICTED: hypothetical protein LOC100702612 [Oreochromis niloticus]	0.21	54	54	100	1	-2	284	3	3	102	405/424
Contig168	emb	CAM13230.1	novel protein similar to vertebrate glutamate receptor, ionotropic, N-methyl D-aspartate 2A (GRIN2A) [Danio rerio]	1	85	376	441	1	-1	1630	311	887	1325	1636/1325
Contig171	ref	NP_001038540.1	copine-2 [Danio rerio]	1	90	349	386	1	1	703	1860	179	563	1967/563
Contig172	ref	NP_001107119.1	connector enhancer of kinase suppressor of ras 3 [Danio rerio]	0.86	58	164	279	1	2	2	829	168	444	852/546
Contig173	ref	NP_001120780.1	deltex1 [Danio rerio]	0.31	63	74	116	1	-1	309	1	196	311	321/704
Contig177	emb	CAG01504.1	unnamed protein product [Tetraodon nigroviridis]	0.82	65	153	233	1	1	1	696	571	800	697/871
Contig182	gb	ACN10467.1	C12orf56 [Salmo salar]	0.32	50	80	158	1	1	88	561	13	163	1060/632
Contig183	emb	CAG07862.1	unnamed protein product [Tetraodon nigroviridis]	0.26	91	57	62	1	-2	191	6	26	87	348/1674
Contig184	emb	CAF97374.1	unnamed protein product [Tetraodon nigroviridis]	0.49	46	121	261	1	-3	697	2	399	642	711/834
Contig187	emb	CAE47762.2	novel protein similar to humna DNA-directed polymerase theta (POLQ) [Danio rerio]	0.52	81	110	135	1	2	2	406	2106	2239	644/2239
Contig188	ref	NP_998067.1	solute carrier family 13 member 3 [Danio rerio]	1	87	204	233	1	-2	899	201	352	584	954/596
Contig189	gb	AAH67657.1	Si:dkeyp-20e4.1 protein [Danio rerio]	1	70	270	381	1	2	5	1147	151	528	1288/528
Contig190	ref	XP_001370217.1	PREDICTED: protein NLRC3 [Monodelphis domestica]	0.35	26	146	558	1	-2	1655	27	7	495	1668/1093
Contig191	ref	XP_003197713.1	PREDICTED: retrotransposable element Tf2 155 kDa protein type 1-like [Danio rerio]	0.1	36	41	113	1	1	4	321	187	297	398/1459
Contig193	ref	XP_002660857.2	PREDICTED: microtubule-associated protein 2-like [Danio rerio]	0.45	70	96	136	1	1	916	1323	43	176	1606/270
Contig194	ref	XP_003199041.1	PREDICTED: zinc finger protein 507-like [Danio rerio]	1	58	363	625	1	1	1	1788	366	946	2443/957
Contig196	gb	AFF99548.1	NADH dehydrogenase subunit 4 (mitochondrion) [Homo sapiens]	1	70	236	334	1	2	20	1021	117	450	1021/459
Contig199	gb	AAH90751.1	Im:6912380 protein, partial [Danio rerio]	0.35	49	86	174	1	-1	512	3	10	182	524/537
Contig201	ref	XP_003454669.1	PREDICTED: regulating synaptic membrane exocytosis protein 1-like [Oreochromis niloticus]	0.85	59	192	325	1	-3	892	2	35	359	894/1557
Contig202	ref	XP_003199321.1	PREDICTED: contactin-associated protein-like 4-like [Danio rerio]	1	76	316	412	1	-2	1246	11	731	1142	1247/1292
Contig203	tpg	DAA01284.1	TPA_exp: replicase/helicase/endonuclease [Danio rerio]	0.58	68	113	165	1	3	3	497	3	167	498/2289
Contig205	ref	NP_957174.1	dual specificity protein phosphatase 8 [Danio rerio]	0.82	70	163	232	1	-2	704	18	238	469	705/629
Contig207	ref	NP_957128.1	protein phosphatase 1 regulatory subunit 3C-B [Danio rerio]	1	75	243	320	1	1	403	1362	1	317	2596/317
Contig208	ref	XP_003198516.1	PREDICTED: gastrula zinc finger protein XlCGF57.1-like [Danio rerio]	0.41	62	71	114	1	1	4	345	152	265	345/278
Contig210	ref	NP_001187749.1	ribonuclease P protein subunit p20 [Ictalurus punctatus]	0.56	80	122	151	1	-2	1046	594	1	151	1119/151
Contig212	ref	NP_001116522.1	interleukin 2 receptor, gamma b precursor [Danio rerio]	0.44	41	104	248	1	-1	926	189	64	299	926/385
Contig213	ref	XP_003206681.1	PREDICTED: transmembrane protein 63C-like [Meleagris gallopavo]	0.24	52	64	122	1	-1	515	153	715	830	515/830
Contig214	ref	NP_001187765.1	tumor necrosis factor-inducible gene 6 protein precursor [Ictalurus punctatus]	1	99	240	242	1	-3	726	1	1	242	788/266
Contig215	emb	CAQ14286.1	novel protein similar to part of vertebrate adenylate cyclase 5 (ADCY5) [Danio rerio]	0.51	63	117	184	1	1	157	690	1	171	704/320
Contig216	ref	NP_001006076.2	TBC1 domain family member 16 [Danio rerio]	1	94	184	194	1	1	1	582	325	518	582/717
Contig218	gb	ACI33614.1	Aldehyde dehydrogenase, mitochondrial precursor [Salmo salar]	0.41	87	81	93	1	-1	582	304	426	518	582/518
Contig219	gb	AAH91854.1	Ptbp1b protein [Danio rerio]	1	81	476	585	1	3	51	1799	3	586	2385/586
Contig221	ref	NP_001129460.1	uncharacterized protein LOC100191015 [Danio rerio]	0.84	47	174	368	1	1	268	1338	25	391	1511/394
Contig222	dbj	BAB32977.1	lamin B3 [Carassius auratus]	1	65	340	519	1	3	3	1556	74	589	2311/589
Contig223	emb	CAF93339.1	unnamed protein product [Tetraodon nigroviridis]	0.17	86	45	52	1	1	10	165	591	640	261/1206
Contig224	ref	NP_001187223.1	IgE receptor gamma [Ictalurus punctatus]	0.23	78	61	78	1	1	94	327	1	78	1572/78
Contig226	gb	ABU49224.1	phosphofurin acidic cluster sorting protein 1 [Danio rerio]	1	80	462	576	1	-1	1757	39	1	576	1991/909
Contig227	gb	ACO09786.1	Heme-binding protein 1 [Osmerus mordax]	0.94	68	170	248	1	1	184	927	1	248	984/248
Contig230	ref	NP_001187388.1	tRNA-specific adenosine deaminase-like protein 3 [Ictalurus punctatus]	1	100	353	353	1	-3	1195	137	1	353	1485/353
Contig232	sp	Q32LQ3.2	OSGC2_DANRE RecName: Full=Probable tRNA threonylcarbamoyladenosine biosynthesis protein osgepl1; AltName: Full=t(6)A37 threonylcarbamoyladenosine biosynthesis protein osgepl1	1	74	288	386	1	1	322	1479	19	404	1536/404
Contig233	ref	NP_001017588.1	uncharacterized protein LOC550250 [Danio rerio]	0.73	48	158	325	1	3	3	956	109	433	956/453
Contig235	ref	NP_001094422.1	uncharacterized protein LOC566830 [Danio rerio]	1	71	248	346	1	-2	1633	602	6	351	1643/351
Contig238	ref	XP_003447873.1	PREDICTED: uncharacterized protein C14orf28 homolog [Oreochromis niloticus]	1	74	251	339	1	2	92	1099	1	339	2409/339
Contig242	ref	XP_001921927.1	PREDICTED: protein Daple [Danio rerio]	0.55	57	118	204	1	3	3	614	813	1016	615/1997
Contig243	ref	XP_003455967.1	PREDICTED: integral membrane protein GPR180-like [Oreochromis niloticus]	0.94	60	165	271	1	-3	816	7	18	288	932/434
Contig245	gb	AAI33858.1	Lrrfip1a protein [Danio rerio]	0.08	52	35	67	1	3	411	611	1	67	646/443
Contig250	emb	CAM15308.1	novel ptotein (zgc:112221) [Danio rerio]	0.68	76	140	184	1	-3	806	255	1	184	1123/184
Contig253	emb	CAD60640.1	zinc finger protein 297 [Danio rerio]	0.77	71	155	218	1	2	116	769	1	213	771/671
Contig255	ref	XP_001919988.3	PREDICTED: vacuolar protein sorting-associated protein 13D [Danio rerio]	0.97	89	181	202	1	-3	610	5	2332	2533	615/4400
Contig265	ref	XP_684886.4	PREDICTED: membrane-associated guanylate kinase, WW and PDZ domain-containing protein 3 [Danio rerio]	0.75	76	144	189	1	-1	742	176	912	1099	742/1441
Contig266	ref	XP_003437852.1	PREDICTED: UDP-GlcNAc:betaGal beta-1,3-N-acetylglucosaminyltransferase 5A-like [Oreochromis niloticus]	0.6	67	104	154	1	1	1	462	234	387	689/387
Contig269	ref	NP_001156722.1	hoxc8a protein [Oryzias latipes]	0.9	95	155	162	1	3	270	755	57	218	1886/250
Contig270	emb	CAG06268.1	unnamed protein product [Tetraodon nigroviridis]	0.44	60	93	153	1	1	229	687	1	148	732/610
Contig272	ref	XP_003440290.1	PREDICTED: retinoic acid receptor RXR-alpha-A-like [Oreochromis niloticus]	0.73	70	148	210	1	-2	609	1	334	534	613/781
Contig273	ref	XP_003454777.1	PREDICTED: steryl-sulfatase [Oreochromis niloticus]	1	62	300	480	1	2	2	1441	92	570	1499/573
Contig274	ref	NP_001092722.1	testis-expressed sequence 2 protein [Danio rerio]	1	84	210	248	1	-2	745	2	780	1027	746/1068
Contig276	ref	XP_693332.4	PREDICTED: protein sidekick-2 [Danio rerio]	1	88	192	218	1	-2	654	1	1663	1880	655/2181
Contig277	ref	XP_001338174.3	PREDICTED: transmembrane protein 211-like [Danio rerio]	0.41	58	89	152	1	2	311	739	1	151	747/226
Contig278	ref	XP_003201406.1	PREDICTED: zinc finger MYND domain-containing protein 17-like [Danio rerio]	1	74	243	327	1	-2	1357	377	52	377	1379/379
Contig280	ref	NP_001020721.1	protein FAM167A [Danio rerio]	0.73	70	144	205	1	-2	1127	513	5	204	1332/204
Contig282	ref	XP_003218240.1	PREDICTED: putative gamma-glutamyltransferase ywrD-like [Anolis carolinensis]	0.76	65	137	209	1	2	29	655	354	558	1038/558
Contig283	ref	NP_001120937.1	folliculin-interacting protein 1 [Danio rerio]	0.36	58	71	121	1	1	208	570	1	120	573/1077
Contig284	ref	XP_003198857.1	PREDICTED: calcium-dependent secretion activator 1 [Danio rerio]	1	76	232	303	1	-1	911	3	1	302	935/1277
Contig290	ref	NP_001187367.1	upf0553 protein c9orf64-like protein [Ictalurus punctatus]	1	98	196	198	1	1	148	741	1	198	741/339
Contig292	ref	XP_700746.4	PREDICTED: insulin receptor substrate 2 [Danio rerio]	1	64	583	897	1	-3	5270	2610	190	1062	5278/1062
Contig294	ref	NP_001006097.1	putative deoxyribose-phosphate aldolase [Danio rerio]	1	92	292	317	1	2	86	1036	1	317	1338/318
Contig295	ref	XP_003456170.1	PREDICTED: peripheral-type benzodiazepine receptor-associated protein 1-like [Oreochromis niloticus]	0.3	75	68	90	1	2	26	295	35	124	297/2074
Contig296	gb	ADO27970.1	bcl2/adenovirus e1b 19 kda protein-interacting protein 3-like [Ictalurus furcatus]	1	90	189	210	1	2	287	916	1	210	1775/210
Contig297	gb	AER12034.1	laminin alpha 2 chain [Danio rerio]	0.21	55	55	100	1	-1	283	2	648	747	289/3124
Contig299	ref	XP_003200244.1	PREDICTED: uncharacterized protein C9orf4-like [Danio rerio]	0.9	96	157	163	1	3	3	491	120	282	1293/282
Contig302	ref	NP_001116415.1	tRNA (uracil(54)-C(5))-methyltransferase homolog-B [Danio rerio]	1	70	299	422	1	1	343	1608	53	473	1718/473
Contig303	emb	CAF99111.1	unnamed protein product [Tetraodon nigroviridis]	0.09	45	34	75	1	-1	504	283	196	270	504/272
Contig304	gb	ADL62690.1	period 2, partial [Phreatichthys andruzzii]	0.64	55	155	278	1	-3	834	1	1	277	1205/856
Contig309	ref	XP_003443414.1	PREDICTED: ankyrin repeat domain-containing protein 50-like [Oreochromis niloticus]	1	79	538	674	1	2	14	2035	756	1426	2348/1426
Contig311	sp	Q2EY13.1	PRTGB_DANRE RecName: Full=Protogenin B; Flags: Precursor	1	80	329	409	1	1	1	1227	158	565	1228/1069
Contig312	ref	NP_571804.1	forkhead box protein C1 [Danio rerio]	0.85	62	164	264	1	3	3	764	171	433	1113/433
Contig314	ref	XP_687003.3	PREDICTED: ABC transporter G family member 20 [Danio rerio]	0.53	80	106	131	1	-3	398	6	172	302	400/735
Contig315	ref	NP_001121825.1	protein NDRG1 isoform 1 [Danio rerio]	1	62	228	367	1	-2	1702	602	1	364	1805/379
Contig316	emb	CAN88660.1	novel protein similar to vertebrate human immunodeficiency virus type I enhancer binding protein 1 (HIVEP1) [Danio rerio]	1	64	450	699	1	3	36	2105	68	751	2106/2620
Contig317	ref	XP_001920591.2	PREDICTED: low-density lipoprotein receptor-related protein 1 [Danio rerio]	1	94	201	213	1	-2	640	2	1914	2126	641/4547
Contig318	gb	ACO08989.1	Methylosome subunit pICln [Osmerus mordax]	0.76	71	150	210	1	-3	1560	940	34	243	1562/243
Contig319	emb	CAG06060.1	unnamed protein product [Tetraodon nigroviridis]	0.4	83	81	97	1	3	60	350	1	97	616/158
Contig320	ref	XP_002663338.1	PREDICTED: disco-interacting protein 2 homolog A-like [Danio rerio]	0.57	90	106	117	1	-3	351	1	1030	1146	353/1558
Contig322	gb	AAI63236.1	Prickle-like 2 (Drosophila) [Danio rerio]	0.82	58	172	292	1	-2	1285	413	554	840	1292/840
Contig323	gb	AAI27591.1	LOC798528 protein [Danio rerio]	1	85	247	288	1	2	311	1174	1	288	1176/704
Contig324	ref	XP_003450585.1	PREDICTED: ras-related protein Rab-39A-like [Oreochromis niloticus]	0.88	71	158	221	1	3	261	914	1	221	1694/222
Contig325	ref	XP_700010.1	PREDICTED: probable G-protein coupled receptor 61 [Danio rerio]	0.94	62	181	290	1	2	5	865	43	329	865/461
Contig326	ref	XP_694169.5	PREDICTED: tensin-1 [Danio rerio]	0.74	40	175	436	1	-1	1316	57	283	690	1331/1153
Contig328	ref	NP_001159803.1	neuroligin-4, X-linked [Danio rerio]	0.38	77	78	101	1	-3	303	1	1	100	935/826
Contig330	ref	XP_001921732.1	PREDICTED: hypothetical protein LOC100147904 [Danio rerio]	1	82	197	239	1	-3	718	2	2045	2283	720/4516
Contig333	ref	NP_957394.1	multiple inositol polyphosphate histidine phosphatase 1 precursor [Danio rerio]	1	65	190	288	1	2	125	985	7	292	987/457
Contig337	ref	NP_001137392.1	tyrosyl-tRNA synthetase, mitochondrial [Danio rerio]	1	75	313	413	1	-2	1245	7	11	420	1273/474
Contig343	ref	XP_001919988.3	PREDICTED: vacuolar protein sorting-associated protein 13D [Danio rerio]	0.36	75	80	106	1	-3	337	20	56	161	339/4400
Contig346	ref	XP_003448014.1	PREDICTED: ubiquitin-conjugating enzyme E2 O-like [Oreochromis niloticus]	0.06	92	25	27	1	3	168	248	49	75	332/1319
Contig347	ref	XP_003438087.1	PREDICTED: Krueppel-like factor 9-like [Oreochromis niloticus]	0.23	87	55	63	1	1	4	189	173	235	751/243
Contig348	ref	NP_001071260.1	endothelin-converting enzyme 1 [Danio rerio]	1	75	361	478	1	-3	1522	92	1	478	1665/752
Contig349	ref	XP_001919823.2	PREDICTED: dixin [Danio rerio]	0.07	93	30	32	1	3	231	326	1	32	327/696
Contig352	ref	XP_690155.4	PREDICTED: coiled-coil domain-containing protein 50-like [Danio rerio]	0.39	47	91	193	1	-3	597	31	29	217	599/346
Contig354	ref	XP_001923875.1	PREDICTED: formin-binding protein 4 [Danio rerio]	1	59	355	599	1	2	302	2083	14	590	3303/853
Contig357	ref	XP_003198649.1	PREDICTED: scavenger receptor class F member 2-like [Danio rerio]	0.57	59	124	210	1	-1	626	3	602	798	626/930
Contig358	ref	NP_001074099.1	G patch domain-containing protein 3 [Danio rerio]	0.15	70	39	55	1	-1	215	51	2	56	269/669
Contig361	ref	XP_003455847.1	PREDICTED: Na(+)/H(+) exchange regulatory cofactor NHE-RF1-like [Oreochromis niloticus]	0.36	69	75	108	1	2	449	772	2	109	1051/415
Contig364	ref	XP_001922824.2	PREDICTED: hypothetical protein LOC386775 [Danio rerio]	0.75	62	158	251	1	-2	744	1	230	480	745/1203
Contig367	ref	XP_003443032.1	PREDICTED: structural maintenance of chromosomes protein 6-like [Oreochromis niloticus]	1	61	669	1090	1	2	77	3322	1	1089	4479/1089
Contig368	gb	AAH95225.1	Zgc:152746 protein [Danio rerio]	0.76	80	144	178	1	3	3	536	109	286	544/353
Contig369	ref	XP_003340707.1	PREDICTED: uncharacterized protein C6orf146-like, partial [Monodelphis domestica]	0.07	29	49	167	1	1	604	1086	287	450	1492/624
Contig370	ref	NP_001096042.2	coiled-coil domain-containing protein 83 [Danio rerio]	0.32	27	109	391	1	1	430	1548	1	374	1557/391
Contig373	ref	NP_001134256.1	complement C1q-like protein 2 [Salmo salar]	0.27	50	68	135	1	1	124	525	160	292	679/294
Contig375	ref	XP_003272397.1	PREDICTED: heat shock factor protein 5 [Nomascus leucogenys]	0.27	40	83	207	1	3	210	764	1	202	1369/617
Contig378	gb	AAH59550.1	Tph1a protein [Danio rerio]	1	90	350	385	1	-2	1490	336	99	483	1491/483
Contig379	gb	ADI46635.1	Fraser syndrome protein 1 [Danio rerio]	1	97	341	350	1	2	2	1051	3217	3566	1052/4003
Contig381	ref	XP_003445093.1	PREDICTED: metalloproteinase inhibitor 3-like [Oreochromis niloticus]	1	94	179	190	1	2	212	781	23	212	826/212
Contig383	ref	XP_002661976.2	PREDICTED: ATP-binding cassette sub-family A member 3-like, partial [Danio rerio]	0.35	75	82	109	1	2	257	580	1	108	580/367
Contig384	ref	NP_001243571.1	SPRY domain-containing SOCS box protein 4 [Danio rerio]	1	88	244	277	1	3	96	926	1	277	1058/277
Contig385	emb	CAG12468.1	unnamed protein product [Tetraodon nigroviridis]	0.79	64	140	216	1	3	99	713	174	389	713/708
Contig386	ref	NP_001076386.1	myc target protein 1 homolog [Danio rerio]	0.47	51	110	213	1	2	119	733	1	213	1081/213
Contig387	ref	NP_996953.1	paired mesoderm homeobox protein 2A [Danio rerio]	0.38	80	85	106	1	-1	319	2	71	171	361/277
Contig389	ref	NP_001037778.2	protein tyrosine phosphatase, non-receptor type 4, b [Danio rerio]	1	77	724	931	1	-2	5326	2546	1	925	5510/930
Contig391	emb	CAQ14609.1	novel protein similar to vertebrate calcium channel, voltage-dependent, R type, alpha 1E subunit (CACNA1E) [Danio rerio]	1	83	590	704	1	1	1	2112	35	736	2124/741
Contig392	ref	XP_003454476.1	PREDICTED: FH1/FH2 domain-containing protein 3-like [Oreochromis niloticus]	0.55	68	112	164	1	-1	494	3	1400	1554	512/1643
Contig393	ref	XP_001342892.3	PREDICTED: ras association domain-containing protein 8-like [Danio rerio]	1	60	270	447	1	2	434	1768	1	426	2205/426
Contig394	ref	NP_571019.1	delta-like protein C precursor [Danio rerio]	1	83	240	288	1	2	2	865	166	453	865/664
Contig397	ref	NP_571126.1	T-box transcription factor TBX2b [Danio rerio]	0.86	77	163	210	1	-3	702	79	401	609	704/687
Contig400	ref	XP_697081.4	PREDICTED: potassium voltage-gated channel subfamily KQT member 5 [Danio rerio]	0.29	32	110	341	1	3	3	920	638	974	1078/974
Contig402	emb	CAG03236.1	unnamed protein product [Tetraodon nigroviridis]	0.67	78	129	164	1	-3	492	1	106	268	503/2154
Contig403	ref	NP_001108159.1	hippocalcin-like protein 4 [Danio rerio]	1	100	191	191	1	-2	637	65	1	191	797/191
Contig405	ref	XP_003440476.1	PREDICTED: talin-2-like [Oreochromis niloticus]	0.65	82	129	156	1	1	1	468	1670	1825	469/2544
Contig407	gb	AAI71455.1	Smpd4 protein [Danio rerio]	1	75	558	743	1	-3	2917	695	2	744	3024/791
Contig410	ref	NP_001076496.1	uncharacterized protein LOC100009658 precursor [Danio rerio]	0.31	50	69	136	1	-2	896	489	6	140	1287/346
Contig411	emb	CAI21305.1	novel protein [Danio rerio]	1	92	176	190	1	-3	570	1	16	205	572/730
Contig412	gb	ABD77103.1	transcription factor Nkx6.2 [Danio rerio]	0.72	89	130	145	1	-3	435	1	40	184	473/280
Contig413	ref	XP_003439831.1	PREDICTED: proproteinase E-like [Oreochromis niloticus]	0.45	76	82	107	1	1	88	408	163	269	515/269
Contig417	ref	XP_001923557.1	PREDICTED: hypothetical protein LOC100150229 [Danio rerio]	1	51	246	474	1	3	399	1715	2	466	2445/466
Contig418	emb	CAQ13237.1	novel protein similar to vertebrate breast cancer anti-estrogen resistance 3 (BCAR3) [Danio rerio]	0.97	81	181	222	1	1	1	666	525	746	1221/746
Contig419	dbj	BAD72127.1	reverse transcriptase [Anguilla japonica]	0.11	66	37	56	1	1	355	522	841	896	758/967
Contig422	ref	XP_003444902.1	PREDICTED: protein PIEZO2-like [Oreochromis niloticus]	1	58	192	331	1	3	6	977	778	1102	978/2690
Contig423	dbj	BAC82613.1	pol-like protein [Danio rerio]	0.29	68	62	91	1	1	169	441	583	672	443/1284
Contig424	dbj	BAA36619.1	complement C3-H1 [Cyprinus carpio]	1	62	200	319	1	2	44	1000	1	318	1003/1642
Contig428	gb	AFK50130.1	glutamine synthetase [Clarias batrachus]	0.06	84	28	33	1	-3	1303	1208	339	371	1305/371
Contig429	ref	NP_001154925.1	endoribonuclease Dicer [Danio rerio]	1	84	457	540	1	-2	1620	1	210	747	1621/1865
Contig431	ref	XP_003438982.1	PREDICTED: probable phospholipid-transporting ATPase IIA [Oreochromis niloticus]	0.86	82	154	186	1	-1	559	2	1	186	718/1046
Contig432	ref	XP_003115667.1	hypothetical protein CRE_18753 [Caenorhabditis remanei]	0.12	23	101	434	1	-3	1645	419	423	846	1986/3497
Contig433	ref	XP_003199272.1	PREDICTED: ras-related protein M-Ras-like isoform 1 [Danio rerio]	0.96	87	181	208	1	-2	2106	1483	1	208	2320/208
Contig436	gb	AAH62832.1	Pabpc1a protein, partial [Danio rerio]	0.61	55	126	228	1	-2	1322	639	10	225	1809/327
Contig437	ref	XP_003441375.1	PREDICTED: low-density lipoprotein receptor-related protein 1-like [Oreochromis niloticus]	1	88	189	214	1	3	6	647	2915	3128	647/4563
Contig440	ref	NP_997994.1	carbohydrate sulfotransferase 14 [Danio rerio]	1	77	260	335	1	3	42	1043	34	367	1388/367
Contig441	ref	XP_697207.4	PREDICTED: pleckstrin homology domain-containing family A member 6-like [Danio rerio]	1	63	342	540	1	-2	1922	501	535	1074	1923/1086
Contig443	ref	NP_001073474.1	uncharacterized protein LOC563192 [Danio rerio]	1	49	307	624	1	2	2	1810	2	612	2000/612
Contig444	ref	NP_001188116.1	uncharacterized protein c1orf43-like protein [Ictalurus punctatus]	0.08	44	39	87	1	1	373	615	93	179	1708/338
Contig447	ref	NP_001128157.2	homeobox protein Hox-C3a [Danio rerio]	0.31	44	96	215	1	-3	2232	1594	35	227	2582/263
Contig450	ref	NP_998631.1	serine/arginine-rich splicing factor 6a [Danio rerio]	0.38	97	80	82	1	-3	1260	1015	73	154	1712/347
Contig452	ref	XP_002666517.2	PREDICTED: hypothetical protein LOC100316941 [Danio rerio]	0.67	58	133	227	1	1	1	678	209	432	680/636
Contig457	ref	NP_571690.1	pre-B-cell leukemia transcription factor 1a isoform 2 [Danio rerio]	1	90	314	346	1	-2	1994	957	1	346	2433/346
Contig460	gb	AAI33148.1	LOC100149074 protein [Danio rerio]	1	95	198	208	1	1	1	624	287	494	624/547
Contig462	ref	XP_003441098.1	PREDICTED: actin-binding LIM protein 1 isoform 2 [Oreochromis niloticus]	0.65	68	124	180	1	1	67	600	531	706	1517/706
Contig465	ref	XP_871956.4	PREDICTED: tudor domain-containing protein 12 [Bos taurus]	1	38	371	968	1	-3	2875	2	348	1255	3513/1302
Contig466	ref	XP_688354.3	PREDICTED: protein RFT1 homolog [Danio rerio]	1	78	239	305	1	-2	1413	499	236	540	1429/540
Contig468	ref	XP_003440365.1	PREDICTED: beta-hexosaminidase subunit alpha-like [Oreochromis niloticus]	0.49	75	89	118	1	1	4	357	419	536	400/536
Contig469	ref	NP_001120780.1	deltex1 [Danio rerio]	1	89	321	358	1	2	143	1210	347	704	2317/704
Contig470	ref	XP_003459391.1	PREDICTED: protein CutA homolog isoform 1 [Oreochromis niloticus]	0.66	83	129	155	1	1	97	561	1	155	903/155
Contig471	ref	XP_001921503.2	PREDICTED: hypothetical protein LOC562728 [Danio rerio]	0.35	54	91	168	1	-2	663	172	981	1146	664/2258
Contig472	ref	XP_003445646.1	PREDICTED: major facilitator superfamily domain-containing protein 3-like [Oreochromis niloticus]	0.39	79	80	101	1	3	240	542	1	101	544/418
Contig477	gb	ACX56233.1	odd oz/ten-m3 [Danio rerio]	1	84	172	203	1	-2	609	1	567	769	610/2590
Contig479	ref	NP_001001947.1	deafness, autosomal dominant 5 [Danio rerio]	0.53	40	129	316	1	3	3	947	165	469	1154/472
Contig480	ref	XP_003470311.1	PREDICTED: protein Idas-like [Cavia porcellus]	0.15	29	78	261	1	-3	838	86	183	388	996/389
Contig484	ref	XP_685029.4	PREDICTED: protein transport protein Sec16B [Danio rerio]	0.43	36	129	358	1	-2	1698	676	512	826	1699/826
Contig485	gb	AAI14255.1	Flj13639 protein [Danio rerio]	1	87	269	309	1	1	1	927	12	320	1678/320
Contig489	ref	XP_001919340.3	PREDICTED: Nance-Horan syndrome protein, partial [Danio rerio]	0.97	52	218	419	1	-2	1185	1	1271	1676	1189/1718
Contig490	gb	AAQ02337.1	Smad1 [Danio rerio]	1	68	196	285	1	-1	855	1	1	285	903/473
Contig493	ref	XP_001923961.1	PREDICTED: nuclear RNA export factor 1 [Danio rerio]	1	67	360	531	1	1	196	1761	1	530	1761/642
Contig497	ref	XP_692215.3	PREDICTED: G-protein coupled receptor 4-like [Danio rerio]	1	79	296	373	1	2	644	1756	1	373	1920/373
Contig498	gb	ABV31711.1	transposase [Salmo salar]	0.06	35	26	74	1	-3	332	111	236	309	739/319
Contig499	ref	NP_001161371.1	glycine receptor subunit alpha-2 precursor [Danio rerio]	0.85	78	165	209	1	-1	662	54	236	444	662/448
Contig500	ref	NP_001018550.1	uncharacterized protein LOC553743 [Danio rerio]	1	73	229	313	1	2	158	1096	3	315	1542/315
Contig501	gb	AAP49009.1	transposase [Rana pipiens]	0.11	53	35	65	1	-1	237	73	195	259	237/340
Contig502	ref	XP_003200205.1	PREDICTED: mdm2-binding protein-like [Danio rerio]	1	58	507	861	1	-3	2642	72	1	844	2734/845
Contig503	emb	CBN80857.1	Integrin alpha-7 Integrin alpha-7 heavy chain Integrin alpha-7 light chain [Dicentrarchus labrax]	1	55	256	458	1	-3	2223	859	711	1158	2228/1161
Contig504	ref	XP_003447773.1	PREDICTED: immunoglobulin superfamily member 21-like [Oreochromis niloticus]	0.99	82	174	212	1	-2	1173	538	282	493	1174/494
Contig505	gb	AAI33148.1	LOC100149074 protein [Danio rerio]	1	88	259	294	1	-2	876	1	1	290	1048/547
Contig508	ref	NP_001165056.1	adenylate cyclase type 5 [Danio rerio]	1	83	455	543	1	3	3	1631	163	700	1631/1186
Contig510	emb	CAX12638.1	novel protein similar to vertebrate regulating synaptic membrane exocytosis 1 (RIMS1) [Danio rerio]	0.29	91	66	72	1	-3	872	660	370	441	883/441
Contig512	ref	XP_003437685.1	PREDICTED: protein unc-13 homolog C-like [Oreochromis niloticus]	0.83	74	149	199	1	1	58	654	2294	2492	656/2549
Contig513	gb	AAZ01820.1	cytochrome c oxidase subunit III [Homo sapiens]	0.99	78	186	238	1	-1	714	1	9	246	714/260
Contig514	ref	NP_001124106.1	uncharacterized protein LOC100170796 precursor [Danio rerio]	0.75	83	123	148	1	-1	444	1	84	231	444/820
Contig515	ref	NP_001187095.1	matrix Gla protein precursor [Ictalurus punctatus]	0.45	85	90	105	1	1	64	378	1	105	1390/105
Contig519	ref	XP_696730.3	PREDICTED: 5'-AMP-activated protein kinase subunit gamma-2-like [Danio rerio]	1	70	359	507	1	-2	3073	1607	2	499	3257/504
Contig521	ref	NP_001004626.1	peptidyl-prolyl cis-trans isomerase A [Danio rerio]	0.95	87	165	189	1	3	87	653	1	189	972/189
Contig523	ref	NP_571126.1	T-box transcription factor TBX2b [Danio rerio]	0.2	47	53	112	1	-2	340	11	303	413	341/687
Contig526	ref	XP_003453814.1	PREDICTED: transmembrane channel-like protein 6 [Oreochromis niloticus]	1	57	468	816	1	-1	2733	376	3	798	2922/811
Contig527	gb	AAH85547.1	Dvr1 protein [Danio rerio]	1	62	230	368	1	-3	1097	24	2	355	1192/355
Contig530	ref	XP_003201728.1	PREDICTED: collagen alpha-3(IX) chain-like [Danio rerio]	0.18	44	50	113	1	1	1	321	186	298	322/607
Contig531	ref	XP_003448759.1	PREDICTED: transmembrane protein 150A-like [Oreochromis niloticus]	0.23	48	61	126	1	-3	537	160	132	257	539/273
Contig533	ref	NP_001092814.1	kin of IRRE like 3 like precursor [Danio rerio]	0.42	53	95	179	1	1	28	537	586	755	853/755
Contig534	ref	NP_001004502.2	lysophosphatidic acid receptor 1 [Danio rerio]	1	88	288	324	1	-1	1097	129	23	346	1097/346
Contig537	ref	XP_693041.2	PREDICTED: BTB/POZ domain-containing protein KCTD14-like [Danio rerio]	0.86	66	160	242	1	-3	1269	547	1	241	1313/241
Contig539	emb	CAG04327.1	unnamed protein product [Tetraodon nigroviridis]	0.3	53	79	147	1	-1	585	163	34	180	585/231
Contig541	ref	XP_003198696.1	PREDICTED: hypothetical protein LOC100536019 [Danio rerio]	0.08	51	30	58	1	1	289	459	1	58	545/81
Contig543	ref	NP_001139083.1	uncharacterized protein LOC571915 [Danio rerio]	0.2	42	53	124	1	2	98	469	2	124	503/167
Contig546	gb	ADO28277.1	btb/poz domain-containing protein kctd1 [Ictalurus furcatus]	1	99	264	265	1	3	51	845	1	265	846/265
Contig547	ref	NP_001171957.1	cardiac troponin I [Oncorhynchus mykiss]	0.77	80	153	189	1	2	47	604	1	189	651/189
Contig548	ref	XP_003198882.1	PREDICTED: rap1 GTPase-activating protein 1-like [Danio rerio]	1	88	323	367	1	-1	1101	1	138	504	1101/732
Contig550	ref	XP_003447054.1	PREDICTED: phosphatidylinositol-binding clathrin assembly protein-like [Oreochromis niloticus]	0.23	54	59	108	1	1	1	318	355	461	319/569
Contig552	ref	NP_001116739.1	metallo-beta-lactamase domain-containing protein 2 [Danio rerio]	1	89	192	215	1	-2	645	1	1	215	760/275
Contig553	ref	XP_003451447.1	PREDICTED: rap guanine nucleotide exchange factor 6 [Oreochromis niloticus]	1	64	1010	1555	1	2	647	4984	126	1667	6039/1667
Contig554	ref	NP_001156014.1	adenylate cyclase type 3 [Danio rerio]	1	84	213	253	1	-3	748	2	569	821	750/1071
Contig556	emb	CAH68871.1	novel protein [Danio rerio]	1	48	336	693	1	-1	2803	851	1	687	3418/687
Contig558	ref	NP_001005320.1	erbB-3a precursor [Danio rerio]	0.1	67	31	46	1	3	447	584	19	64	584/1305
Contig559	ref	XP_003455829.1	PREDICTED: T-box transcription factor TBX22-like [Oreochromis niloticus]	0.19	46	59	128	1	3	3	377	290	408	382/503
Contig560	emb	CBL94869.1	cytokine receptor family member b5 precursor [Oncorhynchus mykiss]	0.72	43	166	383	1	-3	1659	592	26	402	1856/402
Contig562	gb	ACG80389.1	eukaryotic translation initiation factor 5A [Ctenopharyngodon idella]	0.12	92	35	38	1	2	257	370	1	38	370/155
Contig563	gb	AET79256.1	parvalbumin 1 [Carassius auratus]	0.46	91	94	103	1	-1	631	323	1	103	703/109
Contig564	ref	XP_001368056.2	PREDICTED: latrophilin-2-like [Monodelphis domestica]	0.76	58	167	287	1	2	2	814	1253	1524	840/1524
Contig565	gb	ACI33676.1	TAR DNA-binding protein 43 [Salmo salar]	1	71	265	370	1	3	675	1769	1	362	3440/399
Contig568	ref	XP_689123.2	PREDICTED: hypothetical protein LOC560634 [Danio rerio]	0.85	45	195	424	1	1	283	1545	1	396	2067/403
Contig571	ref	NP_001098307.1	secreted frizzled-related protein 1 precursor [Oryzias latipes]	0.24	60	50	83	1	2	56	304	224	306	499/306
Contig572	ref	XP_003215596.1	PREDICTED: peptidase M20 domain-containing protein 2-like [Anolis carolinensis]	1	64	187	292	1	3	6	869	152	441	1250/454
Contig574	gb	AER39748.1	transcription initiation factor IIB [Cyprinus carpio]	0.27	96	57	59	1	1	370	546	1	59	547/316
Contig577	emb	CAK03951.1	novel protein similar to vertebrate homocysteine-inducible, endoplasmic reticulum stress-inducible, ubiquitin-like domain mer 1 (HERPUD1) [Danio rerio]	1	54	230	420	1	2	296	1522	3	408	2510/408
Contig579	ref	NP_083824.1	rab effector Noc2 [Mus musculus]	0.64	60	125	205	1	3	267	863	1	205	1089/302
Contig580	ref	NP_001121834.1	protein FAM117B [Danio rerio]	1	75	276	364	1	-3	1906	818	181	531	2052/580
Contig581	ref	NP_001070211.1	uncharacterized protein LOC767776 [Danio rerio]	0.6	63	130	205	1	-3	620	12	1	196	889/323
Contig582	emb	CAG11703.1	unnamed protein product [Tetraodon nigroviridis]	0.7	36	171	466	1	-2	1693	299	1	421	1790/427
Contig583	ref	XP_685926.4	PREDICTED: solute carrier family 45 member 4 [Danio rerio]	1	58	442	752	1	2	716	2941	5	737	3212/777
Contig586	ref	XP_001921122.1	PREDICTED: protein FAM160A1 [Danio rerio]	0.69	53	154	289	1	-2	830	3	589	869	834/974
Contig587	gb	EDL12276.1	calcium/calmodulin-dependent protein kinase II, delta, isoform CRA_e [Mus musculus]	0.79	84	147	174	1	3	3	524	32	205	703/211
Contig589	ref	NP_998087.1	OTU domain-containing protein 3 [Danio rerio]	0.98	55	201	361	1	2	383	1447	1	357	2131/357
Contig590	ref	XP_003453307.1	PREDICTED: zinc finger protein 292-like [Oreochromis niloticus]	1	41	1075	2597	1	-2	7848	430	19	2379	7897/2384
Contig591	ref	NP_001156014.1	adenylate cyclase type 3 [Danio rerio]	1	96	243	253	1	-2	966	208	820	1071	967/1071
Contig592	ref	NP_001187593.1	G-protein coupled receptor 183-a [Ictalurus punctatus]	1	92	340	366	1	-1	1369	272	1	366	1495/366
Contig593	ref	XP_003200872.1	PREDICTED: probable E3 ubiquitin-protein ligase HERC1-like [Danio rerio]	0.8	65	155	235	1	1	55	750	1	234	752/4647
Contig595	ref	NP_001071120.1	class A basic helix-loop-helix protein 15 [Danio rerio]	0.44	64	104	161	1	-1	1778	1335	25	184	1781/184
Contig598	ref	XP_697507.5	PREDICTED: lipid phosphate phosphohydrolase 1 [Danio rerio]	1	81	232	283	1	3	288	1136	1	282	1459/282
Contig599	gb	ABC72405.1	activin beta A precursor [Ctenopharyngodon idella]	1	66	267	400	1	1	538	1719	19	404	1966/404
Contig600	ref	XP_003450494.1	PREDICTED: hypothetical protein LOC100698500 [Oreochromis niloticus]	0.08	56	28	50	1	1	166	315	847	896	315/1418
Contig601	ref	XP_003440203.1	PREDICTED: ATP-dependent RNA helicase DQX1-like [Oreochromis niloticus]	1	67	499	739	1	-3	3554	1377	53	790	3649/790
Contig602	ref	XP_698902.2	PREDICTED: acyl-CoA synthetase family member 4 [Danio rerio]	0.29	45	77	170	1	-1	468	1	412	581	468/1149
Contig604	ref	XP_003460266.1	PREDICTED: protein NLRC3-like [Oreochromis niloticus]	0.14	64	41	64	1	-2	1644	1453	68	131	2992/851
Contig605	gb	AAI34905.1	LOC100002738 protein [Danio rerio]	0.58	92	108	117	1	-2	353	3	214	330	354/820
Contig606	ref	XP_003460684.1	PREDICTED: zinc finger BED domain-containing protein 5-like, partial [Oreochromis niloticus]	0.58	87	117	134	1	2	278	679	2	135	680/258
Contig608	ref	XP_003445985.1	PREDICTED: hypothetical protein LOC100711570 [Oreochromis niloticus]	0.67	37	191	516	1	3	648	2048	128	625	2768/920
Contig609	ref	XP_001345360.3	PREDICTED: von Willebrand factor D and EGF domain-containing protein-like [Danio rerio]	0.7	65	125	191	1	-1	598	44	1047	1237	598/1700
Contig610	ref	XP_003446715.1	PREDICTED: filamin-A-interacting protein 1-like [Oreochromis niloticus]	1	63	250	392	1	1	223	1398	14	397	1399/1209
Contig612	ref	NP_001119866.1	uncharacterized protein LOC559192 [Danio rerio]	0.87	62	161	257	1	-1	1080	310	11	262	1287/266
Contig613	ref	XP_001921774.2	PREDICTED: rho GTPase-activating protein 7-like [Danio rerio]	1	65	736	1128	1	-3	4235	879	9	1100	4405/1100
Contig615	ref	XP_683121.4	PREDICTED: protocadherin-7, partial [Danio rerio]	1	87	435	497	1	2	2	1492	284	780	1492/1101
Contig618	ref	NP_001037781.1	sorting nexin-11 [Danio rerio]	0.77	55	167	303	1	-1	4380	3502	1	300	4566/506
Contig621	ref	NP_001034197.1	protein ripply1 [Danio rerio]	0.28	58	67	114	1	3	108	449	1	106	929/140
Contig625	ref	XP_003449203.1	PREDICTED: proton myo-inositol cotransporter-like [Oreochromis niloticus]	0.14	49	47	95	1	3	405	689	42	136	690/608
Contig628	ref	NP_001002210.1	sperm-associated antigen 6 [Danio rerio]	1	87	441	506	1	-2	2192	675	1	506	2235/507
Contig630	ref	XP_003699600.1	PREDICTED: uncharacterized protein LOC100875619 [Megachile rotundata]	0.06	21	61	282	1	1	55	897	663	932	915/2574
Contig631	ref	XP_691000.5	PREDICTED: latrophilin-1-like [Danio rerio]	0.39	83	75	90	1	-1	270	1	1	90	351/1431
Contig632	ref	NP_001107883.1	phosphatase and actin regulator 3a [Danio rerio]	0.21	52	58	111	1	-3	335	3	78	187	337/498
Contig633	gb	ADO29274.1	transmembrane and immunoglobulin domain-containing protein 1 [Ictalurus punctatus]	0.89	100	164	164	1	2	182	673	1	164	761/263
Contig634	emb	CAN88378.2	novel protein containing a tubulin-tyrosine ligase family domain (zgc:153539) [Danio rerio]	1	78	246	312	1	3	3	929	411	722	1117/723
Contig636	ref	XP_003197720.1	PREDICTED: hypothetical protein LOC100536880 [Danio rerio]	1	40	530	1316	1	-1	5900	2073	6	1258	5900/1272
Contig637	ref	XP_002666055.1	PREDICTED: hypothetical protein LOC550161 [Danio rerio]	0.13	43	47	107	1	-1	572	267	130	236	887/249
Contig638	ref	XP_003442664.1	PREDICTED: N-acylethanolamine-hydrolyzing acid amidase-like [Oreochromis niloticus]	1	68	235	345	1	-3	1434	412	1	345	1583/353
Contig641	gb	AFF76545.1	cytochrome c oxidase subunit II (mitochondrion) [Homo sapiens]	0.8	70	157	222	1	1	1	666	6	227	706/227
Contig643	gb	AAI33111.1	Taf3 protein [Danio rerio]	1	64	291	453	1	-1	3159	1840	1	443	3294/569
Contig644	ref	XP_001922573.2	PREDICTED: semaphorin-5A [Danio rerio]	0.89	82	148	179	1	-3	599	63	544	722	601/1048
Contig645	ref	XP_685356.5	PREDICTED: suppressor of tumorigenicity 14 protein homolog [Danio rerio]	1	56	399	707	1	-2	2116	2	1	699	2318/841
Contig649	ref	NP_001167299.1	Peptidylprolyl isomerase-like 5 [Salmo salar]	1	75	316	420	1	1	670	1929	1	420	2407/421
Contig650	ref	XP_001337289.1	PREDICTED: hypothetical protein LOC796880 [Danio rerio]	1	51	218	427	1	-2	1272	67	3059	3483	1288/3496
Contig660	gb	EDL25591.1	mCG10725, isoform CRA_b [Mus musculus]	0.21	61	61	100	1	2	2	301	2	101	303/138
Contig665	ref	NP_571500.1	ETS translocation variant 4 [Danio rerio]	1	85	424	497	1	-2	2156	669	1	491	2307/491
Contig668	dbj	BAM11116.1	solute carrier family 6 (neurotransmitter transporter, taurine), member 6 [Anguilla japonica]	0.65	88	120	136	1	-1	410	3	1	136	545/625
Contig670	ref	XP_699646.1	PREDICTED: beta-1,3-galactosyltransferase 1-like [Danio rerio]	1	89	294	327	1	3	27	1004	1	327	1541/331
Contig671	ref	XP_003443469.1	PREDICTED: protocadherin Fat 4 [Oreochromis niloticus]	0.92	77	177	229	1	-3	1775	1095	4746	4971	1777/4971
Contig672	emb	CAP19396.1	aminomethyltransferase [Danio rerio]	1	85	331	389	1	-1	3064	1898	21	409	3307/409
Contig673	ref	XP_003198290.1	PREDICTED: SH3 and multiple ankyrin repeat domains protein 3 [Danio rerio]	0.38	96	80	83	1	3	51	299	1551	1633	1424/1633
Contig675	gb	AAI62580.1	Pth2r protein [Danio rerio]	0.81	80	144	179	1	-1	1027	491	83	261	1495/575
Contig677	ref	NP_001093508.1	uncharacterized protein LOC569045 [Danio rerio]	1	91	347	378	1	-1	1619	486	528	904	1619/904
Contig681	ref	XP_003440067.1	PREDICTED: fibrillin-2-like [Oreochromis niloticus]	1	65	457	698	1	-1	2550	466	138	823	2583/828
Contig682	ref	NP_001038231.1	Kruppel-like factor 7b [Danio rerio]	0.17	91	45	49	1	3	387	533	1	49	535/295
Contig683	ref	NP_001188121.1	src kinase-associated phosphoprotein 2 [Ictalurus punctatus]	1	91	316	346	1	-3	1387	350	1	346	1410/346
Contig685	ref	NP_001139056.1	fragile site-associated protein [Danio rerio]	0.74	73	138	189	1	-2	561	1	564	752	562/4922
Contig686	ref	NP_001119942.1	potassium voltage-gated channel subfamily D member 1 [Danio rerio]	1	87	492	565	1	-2	2365	674	69	632	2366/632
Contig688	ref	XP_694193.4	PREDICTED: tumor necrosis factor alpha-induced protein 2-like [Danio rerio]	0.37	58	86	146	1	-1	440	3	1	146	566/861
Contig690	ref	XP_003450186.1	PREDICTED: tripartite motif-containing protein 3-like [Oreochromis niloticus]	0.87	92	153	166	1	-1	502	5	2	167	556/747
Contig692	ref	XP_001919281.3	PREDICTED: histone-lysine N-methyltransferase MLL3 [Danio rerio]	0.99	63	183	289	1	1	1	846	1341	1628	853/3915
Contig693	emb	CAF90761.1	unnamed protein product [Tetraodon nigroviridis]	0.65	83	129	154	1	1	322	783	2	155	799/426
Contig695	ref	XP_003199509.1	PREDICTED: hypothetical protein LOC100538186 [Danio rerio]	0.59	52	134	255	1	-1	755	3	1	224	1193/733
Contig697	ref	XP_425393.2	PREDICTED: cut-like homeobox 1 [Gallus gallus]	0.69	86	133	154	1	3	225	686	1255	1406	687/1673
Contig698	emb	CAF90761.1	unnamed protein product [Tetraodon nigroviridis]	1	88	250	283	1	-2	1161	316	144	426	1165/426
Contig699	ref	XP_421283.2	PREDICTED: uncharacterized protein C14orf118 [Gallus gallus]	0.71	39	176	448	1	3	75	1391	1	413	2356/486
Contig704	ref	NP_001002449.1	mitotic spindle-associated MMXD complex subunit MIP18 [Danio rerio]	0.75	92	146	157	1	-2	1000	530	1	157	1232/159
Contig705	ref	XP_003459630.1	PREDICTED: taste receptor type 1 member 3-like [Oreochromis niloticus]	0.3	62	61	97	1	-2	610	320	168	264	713/828
Contig707	ref	XP_003453037.1	PREDICTED: adapter protein CIKS-like [Oreochromis niloticus]	0.64	56	123	216	1	-1	1002	355	17	223	1806/223
Contig710	emb	CAQ14116.1	novel protein similar to vertebrate dedicator of cytokinesis 8 (DOCK8) [Danio rerio]	1	71	831	1158	1	3	3	3458	110	1260	3500/2034
Contig711	ref	XP_002660704.2	PREDICTED: neoverrucotoxin subunit beta-like [Danio rerio]	0.91	65	169	260	1	-1	1448	669	184	440	1448/447
Contig713	ref	NP_001116744.1	sterol O-acyltransferase 1 [Danio rerio]	0.77	69	130	188	1	2	509	1072	363	550	1160/554
Contig714	ref	XP_001336422.1	PREDICTED: uncharacterized protein KIAA2022-like [Danio rerio]	0.45	59	109	183	1	-3	548	3	983	1159	559/1230
Contig715	ref	XP_687466.4	PREDICTED: hypothetical protein LOC559067 [Danio rerio]	1	52	260	499	1	1	10	1497	777	1275	1499/4421
Contig716	ref	XP_003205954.1	PREDICTED: zinc finger protein 518B-like [Meleagris gallopavo]	0.26	36	66	180	1	-3	693	169	114	290	986/1083
Contig717	ref	XP_003583561.1	PREDICTED: zinc finger protein 211-like [Bos taurus]	0.08	63	24	38	1	1	40	153	448	485	409/543
Contig719	emb	CAM14231.1	novel protein similar to vertebrate insulin receptor substrate 1 (IRS1) [Danio rerio]	1	53	486	912	1	2	2	2707	286	1179	2718/1179
Contig720	ref	XP_698531.3	PREDICTED: wu:fb77g05 isoform 3 [Danio rerio]	1	96	331	344	1	-2	1033	2	9	352	1034/1974
Contig721	ref	XP_003446561.1	PREDICTED: Krueppel-like factor 15-like [Oreochromis niloticus]	0.69	73	136	185	1	2	68	622	298	470	738/471
Contig723	ref	NP_919353.1	hepatocyte nuclear factor 1-beta-B [Danio rerio]	1	69	257	372	1	-3	1090	2	1	371	1218/532
Contig724	gb	AAI63716.1	Sipa1l1 protein [Danio rerio]	1	78	436	552	1	-2	1650	4	764	1315	1651/1742
Contig725	ref	XP_688103.4	PREDICTED: UPF0679 protein C14orf101 homolog [Danio rerio]	0.83	71	138	192	1	-3	596	21	442	633	601/740
Contig726	emb	CAM13477.1	oligophrenin 1 [Danio rerio]	1	65	526	797	1	-3	3975	1615	1	783	4331/800
Contig729	emb	CAQ13859.1	novel protein similar to H.sapiens CORIN, corin, serine peptidase (CORIN) [Danio rerio]	1	65	384	587	1	2	692	2449	1	584	3524/661
Contig730	ref	NP_001071264.1	protein lin-52 homolog [Danio rerio]	0.5	97	102	105	1	-2	1398	1084	8	112	1480/112
Contig731	ref	XP_003199152.1	PREDICTED: hemicentin-1-like [Danio rerio]	1	66	216	324	1	1	4	975	1234	1556	975/2824
Contig734	ref	NP_001133239.1	GATA-binding factor 1 [Salmo salar]	0.53	49	127	256	1	-2	723	1	67	309	736/424
Contig735	ref	XP_003452172.1	PREDICTED: vacuolar protein sorting-associated protein 13B [Oreochromis niloticus]	0.96	68	167	243	1	-3	726	4	996	1235	728/4126
Contig738	ref	NP_001034717.1	taste receptor type 1 member 3 precursor [Danio rerio]	0.43	55	82	147	1	-2	593	153	288	431	1755/850
Contig739	ref	NP_997726.1	hairy/enhancer-of-split related with YRPW motif protein 1 [Danio rerio]	0.9	59	190	318	1	2	77	1030	1	317	1207/317
Contig740	gb	ADD70243.1	CD93 antigen precursor [Oncorhynchus mykiss]	0.83	38	164	427	1	-3	1452	256	158	571	1457/580
Contig741	ref	XP_001109452.2	PREDICTED: cytoplasmic protein NCK2 isoform 1 [Macaca mulatta]	0.07	96	27	28	1	2	191	274	2	29	274/382
Contig742	emb	CAF06181.1	protein-tyrosine kinase [Danio rerio]	1	93	339	364	1	-1	2368	1277	172	534	2377/534
Contig743	ref	XP_688014.3	PREDICTED: glypican-3 [Danio rerio]	0.67	58	133	227	1	1	400	1080	361	584	1376/590
Contig744	ref	XP_003439185.1	PREDICTED: calmodulin-binding transcription activator 1-like [Oreochromis niloticus]	1	76	181	237	1	-1	571	2	37	273	655/1740
Contig745	ref	XP_003438875.1	PREDICTED: fibulin-2-like [Oreochromis niloticus]	1	75	168	224	1	-3	955	284	966	1189	957/1189
Contig747	gb	AAM51549.1	insulin-like growth factor binding protein 5 [Danio rerio]	1	77	203	263	1	1	433	1221	3	263	1683/265
Contig748	ref	XP_003449876.1	PREDICTED: exocyst complex component 3-like [Oreochromis niloticus]	1	57	535	925	1	-2	4949	2226	1	896	5130/936
Contig750	ref	XP_001343636.1	PREDICTED: glucocorticoid receptor DNA-binding factor 1 [Danio rerio]	1	90	237	262	1	1	1	786	221	482	799/1536
Contig752	emb	CAQ14573.1	solute carrier family 15 (H+/peptide transporter), member 2 [Danio rerio]	1	84	271	320	1	-3	2185	1229	12	331	2286/719
Contig753	ref	XP_003445756.1	PREDICTED: GTP-binding protein RAD-like [Oreochromis niloticus]	1	81	252	309	1	2	182	1102	1	309	1683/309
Contig754	gb	AAI55667.1	Si:ch211-219a4.3 protein [Danio rerio]	1	57	282	487	1	1	4	1452	117	602	1454/714
Contig755	ref	XP_002664231.1	PREDICTED: zinc finger protein 679 [Danio rerio]	0.65	43	146	333	1	-1	1484	564	2	316	1763/321
Contig758	ref	NP_001017996.1	glial cell line derived neurotrophic factor family receptor alpha 2 [Danio rerio]	0.64	70	115	164	1	2	5	454	131	294	467/495
Contig762	ref	XP_003447013.1	PREDICTED: transcription elongation regulator 1-like [Oreochromis niloticus]	1	68	473	692	1	-2	2598	532	276	965	3574/965
Contig763	gb	AET85182.1	TC1-like transposase [Cyprinus carpio]	0.19	40	64	157	1	-2	684	232	179	332	733/332
Contig764	ref	XP_001341471.1	PREDICTED: transmembrane protein 187 [Danio rerio]	1	70	180	255	1	3	102	854	1	255	1365/256
Contig765	ref	NP_571752.1	proteasome beta 10 subunit [Danio rerio]	1	75	206	273	1	1	175	993	6	278	1294/281
Contig766	emb	CBN80676.1	Uncharacterized protein [Dicentrarchus labrax]	0.68	55	118	214	1	-2	641	3	56	268	648/361
Contig770	ref	NP_001155125.1	1-phosphatidylinositol-4,5-bisphosphate phosphodiesterase epsilon-1 [Danio rerio]	1	63	967	1523	1	2	173	4486	1	1490	4488/2248
Contig771	ref	XP_700384.2	PREDICTED: A disintegrin and metalloproteinase with thrombospondin motifs 2 [Danio rerio]	0.49	69	102	147	1	2	155	589	33	171	590/1270
Contig774	ref	XP_002663297.2	PREDICTED: LIM domain transcription factor LMO4.2 [Danio rerio]	0.7	90	121	134	1	2	359	760	22	155	1196/195
Contig777	ref	NP_001002596.1	prostasin precursor [Danio rerio]	1	65	197	301	1	-2	1183	284	9	309	1463/309
Contig779	ref	NP_001002132.1	lipid phosphate phosphatase-related protein type 1 [Danio rerio]	1	87	282	324	1	-2	1695	724	1	324	1876/333
Contig780	ref	XP_002667626.1	PREDICTED: activin receptor type-2B-like [Danio rerio]	1	76	196	256	1	-1	1392	625	256	510	1392/511
Contig781	ref	XP_002195320.1	PREDICTED: similar to RAS-like, family 10, member B [Taeniopygia guttata]	0.86	72	148	203	1	3	498	1106	1	203	1724/203
Contig784	ref	XP_685639.4	PREDICTED: kelch repeat and BTB domain-containing protein 11-like [Danio rerio]	1	53	228	430	1	3	303	1541	9	438	1541/699
Contig787	ref	NP_998469.1	suppressor of cytokine signaling 3b [Danio rerio]	0.94	80	179	223	1	-2	2070	1402	1	210	2101/210
Contig789	ref	XP_001341551.2	PREDICTED: solute carrier family 35 member F4-like [Danio rerio]	1	88	281	317	1	2	2	952	78	394	954/463
Contig793	sp	Q9YH26.2	AT1A1_OREMO RecName: Full=Sodium/potassium-transporting ATPase subunit alpha-1; Short=Na(+)/K(+) ATPase alpha-1 subunit; AltName: Full=Sodium pump subunit alpha-1; Flags: Precursor	1	95	269	283	1	-2	912	64	741	1023	913/1023
Contig795	ref	XP_685483.4	PREDICTED: serine/threonine-protein kinase D3 [Danio rerio]	1	92	700	758	1	-3	3678	1408	139	891	3689/891
Contig797	ref	NP_001107084.1	uncharacterized protein LOC568307 [Danio rerio]	1	61	372	603	1	1	838	2643	1	601	2729/606
Contig799	ref	XP_003443469.1	PREDICTED: protocadherin Fat 4 [Oreochromis niloticus]	0.72	64	130	202	1	2	2	607	4112	4303	608/4971
Contig800	ref	NP_001103572.2	CTF18, chromosome transmission fidelity factor 18 homolog [Danio rerio]	0.68	58	152	260	1	1	109	855	1	255	864/957
Contig801	ref	XP_418339.3	PREDICTED: protein dpy-19 homolog 4 [Gallus gallus]	1	58	438	750	1	-3	5293	3044	5	737	5745/738
Contig802	ref	XP_002936863.1	PREDICTED: hypothetical protein LOC100493551 [Xenopus (Silurana) tropicalis]	0.12	45	41	91	1	2	761	1030	357	446	1131/961
Contig803	ref	NP_001133522.1	MAP7 domain-containing protein 1 [Salmo salar]	0.25	29	82	282	1	-2	1026	232	168	412	1153/629
Contig805	ref	XP_003455258.1	PREDICTED: A disintegrin and metalloproteinase with thrombospondin motifs 2-like [Oreochromis niloticus]	1	71	448	625	1	-3	1860	1	94	711	1871/1393
Contig806	ref	NP_001167383.1	histone-lysine N-methyltransferase PRDM9 [Salmo salar]	0.7	43	143	331	1	-3	865	5	430	760	867/784
Contig807	ref	NP_001077337.1	interleukin-10 receptor subunit beta precursor [Danio rerio]	0.7	48	135	279	1	-3	1913	1080	20	298	2020/313
Contig808	ref	XP_003454484.1	PREDICTED: beta-chimaerin [Oreochromis niloticus]	1	84	319	379	1	-2	1382	255	83	461	1407/461
Contig809	ref	NP_571304.1	wnt inhibitory factor 1 precursor [Danio rerio]	0.19	61	46	75	1	-1	1129	905	306	378	1129/378
Contig811	ref	NP_001092887.1	uncharacterized protein LOC556781 [Danio rerio]	1	76	271	355	1	1	460	1524	10	363	1825/363
Contig812	ref	XP_001333429.1	PREDICTED: beta-1,4 N-acetylgalactosaminyltransferase 1-like [Danio rerio]	0.67	57	134	235	1	2	290	982	48	282	982/534
Contig813	ref	XP_689656.5	PREDICTED: serine/threonine-protein kinase WNK1 [Danio rerio]	0.33	78	76	97	1	2	1202	1489	3	99	1506/2414
Contig814	ref	XP_003452313.1	PREDICTED: nef-associated protein 1-like [Oreochromis niloticus]	0.76	61	142	231	1	-1	988	296	8	221	1123/461
Contig815	gb	ACT31324.1	basonuclin-2 [Danio rerio]	1	58	344	585	1	-1	1655	3	365	926	1718/1171
Contig819	emb	CAG08166.1	unnamed protein product [Tetraodon nigroviridis]	0.39	96	80	83	1	-2	534	286	254	336	535/337
Contig821	gb	ADO27793.1	uncharacterized protein c16orf45-like protein [Ictalurus furcatus]	0.82	84	165	196	1	-1	1519	932	1	196	1750/196
Contig823	ref	XP_002667291.2	PREDICTED: signal-induced proliferation-associated 1-like protein 2-like, partial [Danio rerio]	0.11	59	37	62	1	-2	267	82	1	62	766/895
Contig826	emb	CAG02379.1	unnamed protein product [Tetraodon nigroviridis]	1	57	245	429	1	2	263	1519	1	427	2589/427
Contig827	ref	NP_999936.1	short chain dehydrogenase/reductase family 16C, member 5b [Danio rerio]	1	80	246	306	1	3	240	1157	1	306	1528/306
Contig828	emb	CAN88752.1	novel protein similar to vertebrate sprouty-related, EVH1 domain containing 2 (SPRED2, zgc:77284) [Danio rerio]	0.89	78	177	225	1	-1	1949	1275	1	214	2423/413
Contig829	ref	NP_998353.1	kinesin-like protein KIF20A [Danio rerio]	1	74	420	566	1	-1	1778	84	246	807	1850/810
Contig830	ref	XP_003447332.1	PREDICTED: L-dopachrome tautomerase [Oreochromis niloticus]	0.67	64	111	171	1	-1	514	2	20	190	574/515
Contig831	ref	XP_001343759.4	PREDICTED: protocadherin-23-like [Danio rerio]	0.64	64	123	190	1	3	3	572	2065	2254	574/3222
Contig832	ref	XP_003447277.1	PREDICTED: PR domain zinc finger protein 1-like [Oreochromis niloticus]	1	53	365	678	1	1	304	2226	1	649	3027/715
Contig833	ref	XP_003414168.1	PREDICTED: stearoyl-CoA desaturase 5-like [Loxodonta africana]	1	75	232	306	1	3	264	1181	25	330	2333/330
Contig835	ref	XP_003442552.1	PREDICTED: hypothetical protein LOC100707526 [Oreochromis niloticus]	0.86	26	336	1292	1	3	9	3470	397	1630	3993/1635
Contig837	ref	XP_002939259.1	PREDICTED: diacylglycerol kinase eta-like [Xenopus (Silurana) tropicalis]	0.82	94	150	158	1	2	305	778	50	207	778/1058
Contig838	gb	ACM09285.1	thiosulfate sulfurtransferase KAT [Salmo salar]	0.32	72	67	92	1	2	269	544	27	118	704/119
Contig839	ref	NP_571805.1	gdnf family receptor alpha 1a precursor [Danio rerio]	1	80	233	288	1	1	1	861	143	430	1095/472
Contig840	ref	XP_003197759.1	PREDICTED: hypothetical protein LOC100536568 [Danio rerio]	0.13	35	68	193	1	-3	1061	489	137	327	1393/327
Contig841	sp	Q7T297.2	F172A_DANRE RecName: Full=Protein FAM172A; Flags: Precursor	1	73	295	403	1	-1	2679	1486	1	402	2766/415
Contig842	emb	CBN82171.1	Activated CDC42 kinase 1 [Dicentrarchus labrax]	0.37	61	84	137	1	-1	557	150	444	576	557/1048
Contig843	ref	XP_699129.2	PREDICTED: AMSH-like protease-like [Danio rerio]	0.93	94	164	173	1	1	1	519	248	420	1114/420
Contig845	emb	CAX13538.1	novel protein similar to H.sapiens IDE, insulin-degrading enzyme (IDE, zgc:162603) [Danio rerio]	1	94	931	985	1	-2	5429	2475	14	998	5919/998
Contig849	ref	XP_001920231.1	PREDICTED: protein TANC1-like [Danio rerio]	1	74	366	492	1	1	31	1473	1034	1525	1723/1757
Contig850	ref	XP_003443316.1	PREDICTED: low-density lipoprotein receptor-related protein 1B [Oreochromis niloticus]	0.89	73	140	191	1	-1	573	1	2886	3076	573/4552
Contig852	ref	XP_003200953.1	PREDICTED: insulin receptor substrate 2-B-like [Danio rerio]	1	75	375	496	1	1	205	1692	7	495	1693/890
Contig853	ref	XP_697293.5	PREDICTED: teneurin-2 [Danio rerio]	1	93	205	220	1	3	33	692	1575	1794	695/2557
Contig855	ref	XP_690282.4	PREDICTED: hypothetical protein LOC561780 [Danio rerio]	1	55	373	670	1	-2	3757	1757	1	648	4160/677
Contig856	ref	XP_003438160.1	PREDICTED: zinc finger protein 830-like [Oreochromis niloticus]	0.73	50	177	353	1	-2	1605	625	6	350	1732/350
Contig859	ref	NP_001070856.1	glycerate kinase [Danio rerio]	1	72	363	500	1	1	205	1695	1	500	1807/502
Contig860	ref	XP_002662910.2	PREDICTED: t-cell immunomodulatory protein-like [Danio rerio]	0.22	92	52	56	1	-1	3013	2846	533	588	3013/588
Contig862	ref	XP_416948.3	PREDICTED: LOW QUALITY PROTEIN: probable phospholipid-transporting ATPase IH [Gallus gallus]	1	66	263	394	1	1	58	1236	954	1342	1584/1342
Contig864	ref	NP_001121766.1	junctional adhesion molecule 2 precursor [Danio rerio]	0.4	47	83	173	1	-2	1567	1058	136	306	1646/306
Contig869	ref	XP_003200614.1	PREDICTED: receptor-type tyrosine-protein phosphatase U [Danio rerio]	0.81	89	141	157	1	-1	472	2	1371	1527	472/1528
Contig877	ref	XP_002422963.1	reverse transcriptase, putative [Pediculus humanus corporis]	0.15	26	76	285	1	3	723	1481	164	434	2005/759
Contig878	ref	NP_001124075.1	transmembrane and TPR repeat-containing protein 2 precursor [Danio rerio]	1	82	265	320	1	2	2	961	525	844	1680/844
Contig879	ref	XP_003201145.1	PREDICTED: adenylate cyclase type 9-like [Danio rerio]	1	69	599	856	1	-3	2537	3	242	1080	2539/1392
Contig881	gb	ADJ80991.1	CR1-3 [Lycodichthys dearborni]	0.17	35	62	173	1	1	301	753	607	774	842/874
Contig884	emb	CAX13185.1	novel protein similar to vertebrate AE binding protein 1 (AEBP1, wu:fa25h05) [Danio rerio]	1	85	316	368	1	-1	1105	2	206	573	1105/722
Contig885	ref	XP_692664.2	PREDICTED: uncharacterized protein C3orf59 [Danio rerio]	1	87	211	240	1	-2	974	255	271	510	975/510
Contig887	emb	CAF90401.1	unnamed protein product [Tetraodon nigroviridis]	0.41	58	97	166	1	-3	2033	1569	466	625	2035/625
Contig888	emb	CAF93930.1	unnamed protein product [Tetraodon nigroviridis]	0.09	50	31	61	1	-2	437	255	3	63	624/64
Contig891	ref	XP_001923885.2	PREDICTED: ubiquitin-associated and SH3 domain-containing protein B [Danio rerio]	1	77	319	414	1	2	2	1243	116	528	1243/643
Contig892	gb	ACI34129.1	G-protein coupled receptor 182 [Salmo salar]	0.54	48	100	206	1	2	2	619	122	322	909/361
Contig893	ref	NP_001160100.1	protein phosphatase 3, catalytic subunit, gamma isoform-like [Danio rerio]	1	90	420	465	1	1	1	1386	35	499	2607/499
Contig895	gb	ACO07498.1	Vesicle transport protein GOT1B [Oncorhynchus mykiss]	0.42	70	97	138	1	-3	1933	1520	1	138	2037/138
Contig897	ref	NP_001017648.1	dnaJ homolog subfamily C member 28 [Danio rerio]	1	72	236	325	1	1	268	1230	53	376	1324/376
Contig899	ref	XP_001344438.4	PREDICTED: hypothetical protein LOC100005357 [Danio rerio]	0.38	31	151	481	1	1	10	1359	125	568	1510/902
Contig900	emb	CAM15470.1	SH3-domain GRB2-like endophilin B2 [Danio rerio]	0.79	90	144	160	1	2	230	709	1	160	711/397
Contig901	ref	XP_003456902.1	PREDICTED: glutamate receptor 3-like isoform 1 [Oreochromis niloticus]	0.31	79	71	89	1	1	25	291	798	886	1399/886
Contig903	ref	NP_001139777.1	plexin domain-containing protein 2 precursor [Danio rerio]	1	75	385	507	1	2	338	1849	24	525	3762/525
Contig906	emb	CAI20736.1	novel protein [Danio rerio]	0.28	57	72	126	1	2	362	724	9	134	1596/369
Contig907	ref	XP_003451539.1	PREDICTED: potassium/sodium hyperpolarization-activated cyclic nucleotide-gated channel 1 [Oreochromis niloticus]	1	79	413	521	1	-2	1961	465	216	733	1962/933
Contig908	emb	CAG00739.1	unnamed protein product [Tetraodon nigroviridis]	1	93	354	380	1	2	635	1774	36	415	1864/415
Contig912	ref	XP_003438819.1	PREDICTED: 3-phosphoinositide-dependent protein kinase 1-like [Oreochromis niloticus]	1	82	345	420	1	1	1	1260	143	562	1421/565
Contig914	gb	ABN58714.1	pol-like protein [Biomphalaria glabrata]	0.08	28	39	138	1	2	53	385	1044	1181	460/1222
Contig915	ref	NP_001120991.2	protocadherin-19 precursor [Danio rerio]	1	89	975	1085	1	3	21	3269	4	1088	4085/1088
Contig919	ref	XP_690252.5	PREDICTED: tripartite motif-containing protein 71 [Danio rerio]	1	85	695	817	1	3	987	3422	9	824	4276/824
Contig920	ref	XP_697727.4	PREDICTED: protein ELYS [Danio rerio]	0.81	42	218	510	1	-2	2247	880	2022	2527	2656/2527
Contig921	emb	CAQ14529.1	novel protein similar to vertebrate protein phosphatase 2 (formerly 2A), regulatory subunit B'', alpha (PPP2R3A) [Danio rerio]	1	63	309	490	1	-1	1415	18	1	484	1487/716
Contig923	gb	ACO08166.1	Deoxyribonuclease gamma precursor [Osmerus mordax]	0.64	75	118	157	1	3	330	800	20	176	801/237
Contig924	ref	XP_001379290.2	PREDICTED: zinc finger protein 850-like [Monodelphis domestica]	0.55	59	96	162	1	3	6	491	609	770	1554/823
Contig925	ref	XP_692904.2	PREDICTED: inositol hexakisphosphate kinase 1-like [Danio rerio]	1	77	339	439	1	2	755	2038	1	430	2839/430
Contig926	ref	XP_003437668.1	PREDICTED: talin-2-like [Oreochromis niloticus]	1	96	391	407	1	-2	1223	3	1	407	1338/2542
Contig927	gb	AAI63550.1	Robo1 protein [Danio rerio]	1	82	512	622	1	2	2	1867	68	689	1877/1649
Contig930	ref	XP_003198671.1	PREDICTED: rho GTPase-activating protein 20 [Danio rerio]	0.64	55	147	266	1	-1	827	51	28	289	1043/319
Contig936	gb	ABD74633.1	capillary morphogenesis protein 2A [Danio rerio]	1	68	312	458	1	3	207	1580	22	478	1642/478
Contig937	ref	XP_003455967.1	PREDICTED: integral membrane protein GPR180-like [Oreochromis niloticus]	0.4	68	82	120	1	3	57	410	293	412	1844/434
Contig939	gb	AET85182.1	TC1-like transposase [Cyprinus carpio]	0.17	37	59	156	1	-2	617	294	163	318	618/332
Contig940	ref	NP_997825.1	CCR4-NOT transcription complex, subunit 6 [Danio rerio]	1	84	472	558	1	-2	1844	171	1	557	2157/557
Contig942	ref	NP_001005588.1	synembryn-A [Danio rerio]	1	74	217	290	1	1	4	873	248	537	1471/548
Contig943	ref	XP_003455392.1	PREDICTED: UDP-GlcNAc:betaGal beta-1,3-N-acetylglucosaminyltransferase 7-like [Oreochromis niloticus]	1	63	259	408	1	-1	1331	162	1	408	1643/411
Contig944	emb	CAN88706.1	novel protein similar to vertebrate phosphodiesterase 10A (PDE10A, zgc:56689) [Danio rerio]	1	95	328	342	1	3	3	1028	23	364	1085/755
Contig945	emb	CAK04208.1	novel protein similar to vertebrate FBJ murine osteosarcoma viral oncogene homolog B (FOSB) [Danio rerio]	0.2	59	50	84	1	3	435	686	1	84	687/198
Contig948	ref	XP_001921078.1	PREDICTED: poliovirus receptor-related protein 3-like [Danio rerio]	0.09	59	34	57	1	3	3	152	399	455	611/536
Contig950	ref	XP_003449189.1	PREDICTED: phosphatidylinositol 3,4,5-trisphosphate-dependent Rac exchanger 1 protein [Oreochromis niloticus]	1	87	388	444	1	1	535	1866	1	444	1866/1641
Contig951	ref	XP_690071.3	PREDICTED: plakophilin-4 [Danio rerio]	0.95	78	174	222	1	-2	716	51	916	1136	717/1136
Contig959	ref	NP_001070037.1	protein FAM168B [Danio rerio]	0.59	61	121	196	1	2	173	757	1	195	2017/195
Contig960	emb	CAQ13323.1	mitogen-activated protein kinase 4 [Danio rerio]	0.33	40	96	240	1	-3	1234	557	440	674	1236/674
Contig961	ref	XP_001919609.2	PREDICTED: voltage-dependent T-type calcium channel subunit alpha-1H-like [Danio rerio]	1	70	360	513	1	-1	1539	7	546	1052	1638/1743
Contig965	ref	XP_003455977.1	PREDICTED: roundabout homolog 1-like [Oreochromis niloticus]	1	80	890	1106	1	-3	5378	2121	6	1107	5380/1632
Contig966	ref	NP_001001845.1	G-protein coupled receptor 98 precursor [Danio rerio]	1	80	192	238	1	3	12	725	5759	5996	727/6199
Contig968	ref	XP_694437.5	PREDICTED: DNA polymerase theta [Danio rerio]	1	68	578	846	1	2	17	2491	1636	2466	2491/2593
Contig969	ref	NP_001138278.1	UPF0452 protein C7orf41 homolog [Danio rerio]	0.67	90	120	132	1	-3	1008	613	1	132	1247/133
Contig970	emb	CAG03162.1	unnamed protein product [Tetraodon nigroviridis]	0.06	28	36	127	1	-1	923	567	4	128	1022/175
Contig971	ref	XP_003455413.1	PREDICTED: probable cation-transporting ATPase 13A3-like [Oreochromis niloticus]	1	75	515	679	1	-1	2033	3	1	656	2180/1202
Contig973	ref	XP_002664253.1	PREDICTED: potassium voltage-gated channel subfamily H member 5-like [Danio rerio]	0.11	50	40	80	1	-3	732	493	927	1004	752/1005
Contig974	ref	XP_002665924.2	PREDICTED: collagen alpha-1(V) chain [Danio rerio]	1	73	200	273	1	2	440	1237	109	381	1609/2118
Contig975	ref	NP_001032198.1	carbonic anhydrase-related protein 10 precursor [Danio rerio]	0.39	71	79	110	1	1	154	477	1	110	498/328
Contig976	ref	XP_693396.3	PREDICTED: layilin [Danio rerio]	1	64	222	346	1	-2	1677	673	4	347	1948/347
Contig978	ref	NP_001004288.2	integrin alpha-5 precursor [Danio rerio]	1	76	807	1056	1	1	286	3432	1	1053	3858/1053
Contig979	ref	NP_001243108.1	MAP3K12-binding inhibitory protein 1 [Danio rerio]	1	59	210	352	1	2	17	1072	2	345	1251/345
Contig981	ref	XP_003419795.1	PREDICTED: LOW QUALITY PROTEIN: histone acetyltransferase p300-like [Loxodonta africana]	0.24	68	61	89	1	3	876	1142	1	89	1142/2421
Contig984	ref	XP_003448074.1	PREDICTED: hypothetical protein LOC100693353 [Oreochromis niloticus]	1	48	401	835	1	-2	2258	57	157	988	2259/2084
Contig985	ref	NP_001188188.1	dual specificity protein phosphatase 19 [Ictalurus punctatus]	1	99	226	227	1	1	277	957	1	227	1298/227
Contig988	ref	XP_003448074.1	PREDICTED: hypothetical protein LOC100693353 [Oreochromis niloticus]	0.76	42	179	420	1	-1	1486	308	1673	2084	3310/2084
Contig989	ref	NP_001002314.1	hypermethylated in cancer 1 protein [Danio rerio]	1	65	304	464	1	-2	1556	189	1	456	1575/737
Contig990	ref	NP_001017782.1	dynactin subunit 4 [Danio rerio]	1	91	427	466	1	3	363	1739	1	466	1932/467
Contig991	ref	XP_001919086.3	PREDICTED: DENN domain-containing protein 2C [Danio rerio]	1	64	595	924	1	-2	3321	568	19	916	4114/918
Contig995	ref	XP_692937.4	PREDICTED: neurofibromin [Danio rerio]	1	88	335	377	1	3	168	1298	1	377	1300/2750
Contig1001	ref	NP_001232894.1	dynamin 1a [Danio rerio]	1	93	336	359	1	-3	2171	1095	54	412	2245/843
Contig1003	ref	XP_003476108.1	PREDICTED: tubulin alpha-1B chain-like [Cavia porcellus]	0.06	85	23	27	1	3	333	413	127	153	415/583
Contig1004	ref	NP_001032664.1	receptor accessory protein 3, like [Danio rerio]	0.9	66	168	253	1	-1	1761	1009	1	249	1830/249
Contig1006	emb	CAP09317.1	novel protein similar to vertebrate latrophilin 3 (LPHN3) [Danio rerio]	1	94	206	217	1	-3	653	3	40	256	655/308
Contig1007	ref	NP_001104690.1	growth arrest-specific 1a precursor [Danio rerio]	0.84	71	147	205	1	-1	1898	1284	14	215	2507/260
Contig1008	ref	XP_003446332.1	PREDICTED: cleavage and polyadenylation specificity factor subunit 2-like [Oreochromis niloticus]	0.46	79	98	124	1	-3	873	508	664	787	875/787
Contig1010	ref	NP_001025138.2	reticulon-1 isoform 1 [Danio rerio]	0.74	44	198	442	1	-1	1113	1	52	487	1356/818
Contig1011	ref	NP_571674.1	myeloid cell leukemia sequence 1a [Danio rerio]	0.3	36	100	273	1	-3	1256	483	1	255	1423/255
Contig1014	ref	XP_002411510.1	conserved hypothetical protein [Ixodes scapularis]	0.52	37	104	276	1	-1	1949	1125	38	289	2600/328
Contig1015	gb	AAH30201.2	Calcium binding protein 1 [Homo sapiens]	0.73	82	136	164	1	-3	779	288	207	370	934/370
Contig1018	emb	CAM15226.1	solute carrier family 31 (copper transporters), member 1 [Danio rerio]	0.75	78	144	183	1	3	213	755	6	188	1812/188
Contig1019	gb	ADZ45521.1	GREBP [Homo sapiens]	0.62	100	115	115	1	-1	764	420	1	115	992/115
Contig1020	gb	ADG29124.1	pyruvate kinase [Epinephelus coioides]	0.69	86	131	152	1	3	126	581	230	381	1064/381
Contig1021	gb	ACO09944.1	FK506-binding protein 11 precursor [Osmerus mordax]	0.61	79	120	151	1	3	363	812	1	151	1167/192
Contig1025	ref	XP_003458489.1	PREDICTED: histone H2A-like [Oreochromis niloticus]	0.46	100	98	98	1	3	273	566	24	121	794/132
Contig1027	ref	XP_001921503.2	PREDICTED: hypothetical protein LOC562728 [Danio rerio]	0.6	65	136	208	1	1	1	597	330	530	597/2258
Contig1028	ref	NP_001025453.1	short transient receptor potential channel 6 [Danio rerio]	0.76	91	142	155	1	2	986	1450	141	295	1452/855
Contig1032	ref	XP_002667476.2	PREDICTED: leucine-rich repeat serine/threonine-protein kinase 1-like [Danio rerio]	0.9	55	182	326	1	1	1	933	1617	1932	2522/1932
Contig1033	ref	NP_001106145.1	muscleblind-like protein 3 [Danio rerio]	0.59	88	105	119	1	-3	483	127	122	240	485/381
Contig1035	emb	CAG06723.1	unnamed protein product [Tetraodon nigroviridis]	1	94	204	216	1	1	1	648	727	942	648/1048
Contig1041	ref	NP_001025330.1	thioredoxin-related transmembrane protein 4 precursor [Danio rerio]	0.5	68	94	137	1	-3	656	249	6	142	853/277
Contig1042	ref	XP_001341878.1	PREDICTED: A disintegrin and metalloproteinase with thrombospondin motifs 8 [Danio rerio]	1	75	308	409	1	-3	2201	984	519	927	2203/927
Contig1046	ref	XP_002665058.1	PREDICTED: hypothetical protein LOC100334768 [Danio rerio]	0.64	61	142	231	1	2	2	685	119	345	695/1382
Contig1048	ref	XP_003454621.1	PREDICTED: sodium- and chloride-dependent GABA transporter 3-like [Oreochromis niloticus]	0.73	85	129	151	1	2	2	454	463	611	851/611
Contig1049	ref	XP_696265.3	PREDICTED: layilin [Danio rerio]	1	53	194	360	1	3	264	1319	1	329	1922/329
Contig1050	emb	CAH68936.1	novel protein similar to vertebrate leucine rich repeat containing 4 (LRRC4) [Danio rerio]	0.81	54	182	335	1	-3	1180	224	551	858	1182/858
Contig1051	ref	XP_692222.3	PREDICTED: zinc finger homeobox protein 3 [Danio rerio]	1	65	338	520	1	1	1	1518	623	1123	1562/3349
Contig1052	ref	XP_695400.2	PREDICTED: vascular endothelial zinc finger 1 [Danio rerio]	1	75	356	474	1	-2	1475	81	6	463	1476/464
Contig1053	ref	NP_001187296.1	chromosome transmission fidelity protein 8-like protein [Ictalurus punctatus]	0.62	98	122	124	1	2	227	598	1	124	1260/124
Contig1055	ref	NP_001004287.1	growth factor receptor-bound protein 10a [Danio rerio]	0.7	83	129	154	1	3	21	482	449	602	782/602
Contig1057	gb	AAN52151.1	IGF-I receptor subtype a [Cyprinus carpio]	1	79	570	717	1	2	2	2149	323	1037	2151/1407
Contig1058	emb	CAX14708.1	novel protein similar to H.sapiens OLFM1, olfactomedin 1 (OLFM1, zgc:92039) [Danio rerio]	0.71	86	133	153	1	1	19	477	1	153	760/153
Contig1060	gb	ADO27988.1	glycosyltransferase 8 domain-containing protein 2 [Ictalurus furcatus]	1	90	324	359	1	-2	1222	146	1	359	1415/359
Contig1061	ref	NP_001188043.1	serine/threonine-protein phosphatase dullard-a [Ictalurus punctatus]	0.62	83	123	148	1	-1	951	508	101	248	951/248
Contig1062	emb	CAI20806.1	novel zinc finger protein [Danio rerio]	1	91	216	236	1	1	1	702	442	677	1572/677
Contig1063	emb	CAM16420.1	homeo box C10a [Danio rerio]	1	69	218	314	1	2	2	943	2	314	943/337
Contig1064	ref	XP_003452172.1	PREDICTED: vacuolar protein sorting-associated protein 13B [Oreochromis niloticus]	1	67	338	504	1	-2	1479	1	1	498	1645/4126
Contig1065	ref	XP_002667291.2	PREDICTED: signal-induced proliferation-associated 1-like protein 2-like, partial [Danio rerio]	1	74	306	412	1	1	1	1230	69	474	1230/895
Contig1066	gb	AAY27888.1	cypher/ZASP splice variant 1 zeta [Danio rerio]	0.87	67	173	257	1	3	177	878	1	257	955/299
Contig1067	ref	XP_695758.4	PREDICTED: collagen alpha-1(XXIII) chain [Danio rerio]	0.62	43	138	317	1	-3	1026	85	65	381	1928/381
Contig1068	ref	NP_001076475.1	neural Wiskott-Aldrich syndrome protein [Danio rerio]	1	78	218	276	1	2	353	1180	1	276	2060/502
Contig1070	emb	CAM16436.1	novel protein similar to vertebrate solute carrier family 8 (sodium-calcium exchanger), mer 2 (SLC8A2) [Danio rerio]	0.09	90	30	33	1	2	359	457	611	643	491/858
Contig1072	ref	XP_683010.4	PREDICTED: protocadherin-12 [Danio rerio]	1	63	218	343	1	-2	1637	636	795	1134	1638/1153
Contig1073	ref	NP_001119582.1	uncharacterized protein LOC563551 [Danio rerio]	0.87	77	157	203	1	-1	789	181	77	279	789/280
Contig1074	emb	CAG10571.1	unnamed protein product [Tetraodon nigroviridis]	0.46	46	128	275	1	-2	1908	1111	3	243	1981/256
Contig1077	ref	XP_001921741.3	PREDICTED: WD repeat and FYVE domain-containing protein 3 [Danio rerio]	1	76	403	526	1	2	2	1495	702	1221	1495/3502
Contig1081	ref	XP_003454761.1	PREDICTED: prolactin receptor-like [Oreochromis niloticus]	0.9	51	160	310	1	2	275	1204	108	416	3505/419
Contig1083	emb	CAQ13433.1	novel protein similar to vertebrate low density lipoprotein-related protein 2 (LRP2) [Danio rerio]	1	82	1099	1332	1	3	330	4325	1522	2853	4326/3091
Contig1084	ref	NP_571042.1	zinc finger protein GLI2 [Danio rerio]	0.41	66	92	139	1	-2	789	373	1301	1439	1003/1439
Contig1085	emb	CAG11154.1	unnamed protein product [Tetraodon nigroviridis]	0.75	47	146	306	1	2	95	991	57	356	1273/360
Contig1086	ref	NP_001188244.1	carboxypeptidase a1 precursor [Ictalurus punctatus]	1	100	245	245	1	3	3	737	142	386	739/420
Contig1087	ref	NP_001007295.1	ankyrin repeat domain-containing protein 9 [Danio rerio]	0.36	76	72	94	1	-2	286	5	1	94	572/287
Contig1088	ref	NP_001119878.1	MARVEL domain containing 2b [Danio rerio]	1	61	201	326	1	-1	975	1	23	345	975/572
Contig1090	ref	XP_003449528.1	PREDICTED: dihydropyrimidinase-related protein 4-like [Oreochromis niloticus]	1	79	458	574	1	2	197	1918	226	797	2197/797
Contig1091	ref	NP_991163.1	calcium release-activated calcium channel protein 1 [Danio rerio]	0.98	86	187	215	1	-2	1059	415	3	214	1342/222
Contig1092	ref	NP_957175.1	estradiol 17-beta-dehydrogenase 12-A [Danio rerio]	1	85	267	312	1	-1	1099	164	1	312	1210/319
Contig1093	ref	XP_003200043.1	PREDICTED: hephaestin-like, partial [Danio rerio]	1	70	193	275	1	-2	1856	1038	216	490	1857/527
Contig1095	emb	CAG07888.1	unnamed protein product [Tetraodon nigroviridis]	1	81	358	440	1	-3	1668	364	1	440	2573/440
Contig1096	gb	AAO88245.1	signal transducer and activator of transcription 1 [Carassius auratus]	1	68	492	720	1	-3	2982	826	1	717	3104/718
Contig1097	ref	XP_003200093.1	PREDICTED: sacsin-like [Danio rerio]	1	84	903	1064	1	-1	4806	1615	3518	4580	4806/4580
Contig1099	ref	XP_003445636.1	PREDICTED: probable E3 ubiquitin-protein ligase C12orf51-like [Oreochromis niloticus]	0.85	75	167	222	1	-1	654	1	265	486	948/4554
Contig1100	ref	NP_775360.1	structural maintenance of chromosomes protein 4 [Danio rerio]	1	77	1006	1292	1	-2	4360	503	1	1289	4697/1289
Contig1101	ref	XP_002194798.1	PREDICTED: similar to Samd9l protein [Taeniopygia guttata]	0.7	44	158	359	1	3	3	1058	1198	1548	1447/1561
Contig1102	ref	XP_698520.2	PREDICTED: probable G-protein coupled receptor 158-like [Danio rerio]	1	79	275	345	1	1	1	1035	561	904	1035/1332
Contig1104	gb	ADO28070.1	DnaJ-like protein subfamily b member 5 [Ictalurus furcatus]	1	92	331	359	1	-3	1320	244	1	359	1391/360
Contig1106	ref	XP_003438777.1	PREDICTED: cytohesin-3-like [Oreochromis niloticus]	1	93	364	389	1	-1	1867	701	9	397	1927/397
Contig1107	gb	AER12034.1	laminin alpha 2 chain [Danio rerio]	1	74	187	252	1	2	8	763	751	1002	763/3124
Contig1109	ref	NP_001038516.1	uncharacterized protein LOC564395 [Danio rerio]	1	70	352	501	1	3	840	2303	1	486	2671/486
Contig1110	ref	XP_690155.4	PREDICTED: coiled-coil domain-containing protein 50-like [Danio rerio]	0.32	62	70	112	1	-3	1294	965	235	346	1323/346
Contig1111	gb	AAT02665.1	neural friend of GATA-A [Danio rerio]	1	71	218	307	1	3	3	911	839	1142	1846/1142
Contig1113	ref	NP_001038291.1	ataxin-1 [Danio rerio]	1	58	263	453	1	3	546	1829	1	451	1829/781
Contig1114	ref	XP_003441241.1	PREDICTED: AT-rich interactive domain-containing protein 4B-like [Oreochromis niloticus]	1	47	342	719	1	1	16	2091	609	1312	3247/1312
Contig1115	sp	Q6UFS5.1	ZN503_DANRE RecName: Full=Zinc finger protein 503; AltName: Full=NocA-like zinc finger protein 2	1	69	390	565	1	-2	2108	444	1	563	2475/563
Contig1116	ref	NP_001038644.1	tectonin beta-propeller repeat-containing protein 2 [Danio rerio]	1	88	318	359	1	-1	1105	29	1	359	1258/1308
Contig1117	ref	NP_001104696.1	heparin-binding EGF-like growth factor precursor [Danio rerio]	0.41	46	99	214	1	1	157	762	19	229	915/230
Contig1118	gb	ABD85522.1	zinc finger protein 14-like [Ictalurus punctatus]	0.45	69	81	116	1	-1	1675	1328	36	151	1675/167
Contig1120	ref	NP_001154942.1	kinesin family member 20A [Danio rerio]	1	61	561	908	1	-2	3755	1155	11	907	3924/921
Contig1121	ref	NP_001073658.1	uncharacterized protein LOC567225 [Danio rerio]	1	61	287	466	1	3	3	1397	224	686	1399/1339
Contig1124	ref	NP_001108571.1	protocadherin 18b precursor [Danio rerio]	0.09	89	33	37	1	-3	362	252	1114	1150	379/1150
Contig1125	ref	NP_001034447.2	histone deacetylase 4 [Danio rerio]	0.83	83	156	186	1	1	1	558	826	1011	2472/1023
Contig1127	ref	NP_001239069.1	neurobeachin [Gallus gallus]	0.19	65	59	90	1	3	237	458	1	90	458/2939
Contig1129	gb	AAI62934.1	Il13ra1 protein [Danio rerio]	0.49	32	133	405	1	2	236	1414	11	404	2417/411
Contig1131	ref	XP_003449954.1	PREDICTED: tyrosine-protein phosphatase non-receptor type 14 [Oreochromis niloticus]	1	75	401	532	1	2	137	1645	727	1257	2871/1257
Contig1132	ref	NP_001167381.1	glutathione S-transferase C-terminal domain-containing protein [Salmo salar]	1	75	225	297	1	-3	1336	458	339	635	1353/652
Contig1134	ref	NP_001112366.1	synaptonemal complex protein 1 [Danio rerio]	1	50	284	560	1	1	490	2163	1	558	2348/1000
Contig1136	gb	EGD74195.1	hypothetical protein PTSG_06207 [Salpingoeca sp. ATCC 50818]	0.08	28	47	163	1	-1	508	23	571	731	613/3200
Contig1138	ref	XP_003445635.1	PREDICTED: L-serine dehydratase/L-threonine deaminase-like [Oreochromis niloticus]	0.8	62	151	240	1	-2	904	185	83	322	905/323
Contig1141	ref	XP_003447871.1	PREDICTED: serine/threonine-protein kinase PAK 6 [Oreochromis niloticus]	1	60	382	629	1	-2	2078	327	76	698	2088/698
Contig1143	ref	XP_003442377.1	PREDICTED: C-type lectin domain family 18 member A-like [Oreochromis niloticus]	1	70	279	395	1	1	187	1362	39	433	1738/444
Contig1144	ref	NP_001038308.1	yjeF N-terminal domain-containing protein 3 [Danio rerio]	1	85	211	246	1	-1	1209	472	1	246	1305/246
Contig1151	ref	NP_001182125.1	potassium voltage-gated channel subfamily C member 4 [Danio rerio]	1	72	307	423	1	-1	2064	814	183	603	2064/603
Contig1153	ref	NP_001018527.1	alkylated DNA repair protein alkB homolog 1 [Danio rerio]	1	69	256	371	1	-1	1194	88	2	362	1203/363
Contig1155	ref	NP_981965.1	bicaudal C homolog 2 [Danio rerio]	0.97	75	180	238	1	1	1	714	132	363	715/846
Contig1156	ref	XP_001924023.1	PREDICTED: amphoterin-induced protein 1 [Danio rerio]	1	78	207	264	1	2	2	793	230	491	973/491
Contig1160	ref	XP_003454352.1	PREDICTED: protein Wnt-2b-like [Oreochromis niloticus]	0.16	85	35	41	1	-1	899	777	329	369	899/369
Contig1161	ref	XP_002662556.2	PREDICTED: ubiquitin carboxyl-terminal hydrolase 4 isoform 1 [Danio rerio]	1	79	790	992	1	2	563	3526	23	1009	5175/1009
Contig1162	ref	XP_002667481.2	PREDICTED: neogenin-like, partial [Danio rerio]	0.43	64	84	131	1	-2	398	6	237	367	408/1275
Contig1166	gb	ACO09394.1	CutA homolog precursor [Osmerus mordax]	0.51	59	94	159	1	-2	1384	908	12	168	1385/169
Contig1168	ref	XP_003454508.1	PREDICTED: integrin alpha-8-like [Oreochromis niloticus]	1	67	262	390	1	3	15	1181	588	975	1181/1054
Contig1169	ref	XP_003200700.1	PREDICTED: trafficking kinesin-binding protein 1-like [Danio rerio]	0.17	65	49	75	1	3	3	227	626	697	734/697
Contig1173	emb	CAI12064.1	novel protein (zgc:111954) [Danio rerio]	1	77	396	511	1	-3	3061	1535	1	506	3147/508
Contig1175	emb	CAQ15089.1	novel protein similar to vertebrate low density lipoprotein-related protein 1B (deleted in tumors) (LRP1B) [Danio rerio]	0.43	80	85	106	1	-1	414	97	4350	4455	966/4455
Contig1178	gb	AAX61158.1	proteasome subunit alpha type 1 [Oreochromis mossambicus]	0.32	100	70	70	1	1	277	486	1	70	487/200
Contig1182	ref	XP_695252.4	PREDICTED: wolframin [Danio rerio]	1	64	266	413	1	-3	1744	509	618	1020	1746/1020
Contig1183	ref	XP_003198013.1	PREDICTED: calcium and integrin-binding family member 3-like [Danio rerio]	0.22	92	52	56	1	-2	618	451	132	187	619/187
Contig1186	ref	NP_058730.1	serine/threonine-protein kinase pim-1 [Rattus norvegicus]	0.55	42	113	264	1	-1	1099	308	32	291	2071/313
Contig1187	gb	ABO41859.1	myeloid/lymphoid or mixed-lineage leukemia [Danio rerio]	0.83	52	188	357	1	-1	1034	12	10	359	1034/4137
Contig1190	gb	ACN11463.1	Serine protease 23 precursor [Salmo salar]	1	80	285	352	1	-1	1195	158	43	394	1441/394
Contig1194	emb	CAG00569.1	unnamed protein product [Tetraodon nigroviridis]	0.86	49	188	378	1	-2	1655	567	395	760	3345/760
Contig1195	ref	NP_001124133.1	valyl-tRNA synthetase, mitochondrial [Danio rerio]	1	81	181	222	1	3	339	1004	51	272	1006/1057
Contig1196	ref	NP_001007031.1	synaptojanin-1 [Danio rerio]	1	81	442	541	1	-1	1624	2	555	1095	1624/1308
Contig1201	ref	NP_001133564.1	Carbohydrate sulfotransferase 2 [Salmo salar]	1	84	384	452	1	3	675	2027	1	452	2522/465
Contig1203	ref	NP_956497.2	methyltransferase-like protein 6 [Danio rerio]	1	82	220	268	1	-1	1024	221	16	283	1348/286
Contig1205	ref	NP_001038291.1	ataxin-1 [Danio rerio]	1	65	227	344	1	3	3	1034	444	781	2226/781
Contig1206	ref	XP_003210025.1	PREDICTED: voltage-dependent calcium channel subunit alpha-2/delta-2-like [Meleagris gallopavo]	1	73	217	297	1	-2	935	48	646	940	1317/1108
Contig1209	ref	XP_694660.5	PREDICTED: thrombospondin type-1 domain-containing protein 7B [Danio rerio]	0.6	61	107	173	1	-1	643	125	366	538	838/751
Contig1211	ref	NP_001186998.1	a disintegrin and metalloproteinase domain 8 precursor [Ictalurus punctatus]	1	84	394	465	1	-2	2062	668	368	832	2063/850
Contig1212	ref	XP_001922345.2	PREDICTED: fibrinogen C domain-containing protein 1 [Danio rerio]	1	92	183	198	1	2	29	622	252	449	622/464
Contig1213	gb	AAH84690.1	Macrophage stimulating 1 (hepatocyte growth factor-like) [Danio rerio]	1	85	441	517	1	2	2	1552	204	708	1953/709
Contig1214	ref	XP_001110086.1	PREDICTED: collagen alpha-1(XXI) chain-like isoform 2 [Macaca mulatta]	0.3	35	91	258	1	-1	1437	700	579	824	1530/959
Contig1215	ref	XP_003439234.1	PREDICTED: neutral cholesterol ester hydrolase 1-like [Oreochromis niloticus]	0.5	57	106	183	1	-2	691	143	22	201	695/406
Contig1218	ref	XP_003441375.1	PREDICTED: low-density lipoprotein receptor-related protein 1-like [Oreochromis niloticus]	0.88	79	162	205	1	2	2	616	2192	2395	616/4563
Contig1220	ref	NP_001243566.1	desmoglein 2 precursor [Danio rerio]	1	43	320	731	1	2	8	2176	400	1117	2569/1142
Contig1223	ref	XP_001332718.3	PREDICTED: CREB-binding protein [Danio rerio]	0.24	38	82	213	1	1	49	675	83	291	677/2645
Contig1224	ref	XP_003511150.1	PREDICTED: HBS1-like protein isoform 2 [Cricetulus griseus]	0.09	29	77	258	1	-2	1418	741	345	597	1794/597
Contig1227	ref	NP_571624.2	neurogenic locus notch homolog protein 3 precursor [Danio rerio]	0.18	54	50	92	1	1	400	675	2379	2468	694/2468
Contig1228	gb	ABB05051.1	dihydropyridine receptor beta 1c subunit [Danio rerio]	0.41	83	81	97	1	3	3	290	507	603	961/603
Contig1229	emb	CAG09071.1	unnamed protein product [Tetraodon nigroviridis]	0.7	45	176	388	1	-2	1087	26	46	402	1088/895
Contig1235	ref	NP_001017635.1	E3 ubiquitin-protein ligase parkin [Danio rerio]	1	75	346	457	1	-3	1620	268	1	457	1709/458
Contig1239	emb	CAF90851.1	unnamed protein product [Tetraodon nigroviridis]	0.4	62	95	151	1	-2	1124	732	510	660	1332/660
Contig1241	gb	EEZ99596.1	hypothetical protein TcasGA2_TC002110 [Tribolium castaneum]	0.11	44	35	79	1	-1	1329	1093	268	346	1332/346
Contig1242	ref	NP_001116097.1	uncharacterized protein LOC100142649 [Danio rerio]	1	73	301	412	1	-1	2766	1549	1	411	2820/412
Contig1244	emb	CAF95270.1	unnamed protein product [Tetraodon nigroviridis]	0.1	94	35	37	1	-2	1314	1204	362	398	1387/398
Contig1246	ref	NP_001071201.1	zinc finger protein 362 [Danio rerio]	1	80	354	441	1	-2	3211	1895	1	437	3320/448
Contig1249	ref	NP_001121718.1	semaphorin-4C precursor [Danio rerio]	1	77	474	609	1	3	3	1814	264	863	1966/863
Contig1250	ref	XP_003440621.1	PREDICTED: voltage-dependent calcium channel subunit alpha-2/delta-1 [Oreochromis niloticus]	1	71	184	256	1	3	3	767	454	703	768/1015
Contig1251	ref	NP_001139094.1	leucine rich repeat containing 58 [Danio rerio]	1	66	234	351	1	-1	1180	128	1	351	1339/351
Contig1253	ref	XP_002662224.2	PREDICTED: regulator of G-protein signaling 3-like [Danio rerio]	1	83	245	295	1	3	3	887	70	362	1740/377
Contig1255	ref	NP_001124242.1	uncharacterized protein LOC557813 [Danio rerio]	0.34	42	104	246	1	3	276	920	1	245	1061/245
Contig1256	emb	CAF98696.1	unnamed protein product [Tetraodon nigroviridis]	0.42	44	112	250	1	-1	758	87	1367	1615	1160/1615
Contig1257	gb	ADO27936.1	btg1 [Ictalurus furcatus]	0.71	91	135	148	1	-2	582	145	1	148	718/148
Contig1258	gb	ABA54452.1	hedgehog-interacting protein [Danio rerio]	1	81	298	366	1	2	122	1198	1	363	1207/693
Contig1263	ref	NP_001134019.1	N-glycosylase/DNA lyase [Salmo salar]	1	72	258	358	1	-1	1863	799	1	354	1944/401
Contig1264	ref	XP_003440621.1	PREDICTED: voltage-dependent calcium channel subunit alpha-2/delta-1 [Oreochromis niloticus]	1	78	238	303	1	-3	3293	2397	710	1012	3295/1015
Contig1266	ref	NP_001107649.1	integrin alpha-X precursor [Equus caballus]	0.32	41	78	186	1	2	35	583	476	661	583/1160
Contig1268	ref	XP_003458663.1	PREDICTED: septin-4-like [Oreochromis niloticus]	1	87	249	286	1	3	228	1085	97	382	1091/460
Contig1269	emb	CAX13154.1	novel protein [Danio rerio]	0.97	64	192	297	1	-2	1802	912	6	288	1914/292
Contig1270	emb	CAP09340.1	novel protein (zgc:153534) [Danio rerio]	0.59	59	125	210	1	3	126	755	295	502	1109/502
Contig1272	gb	AAI55553.1	Si:ch211-93a19.1 protein [Danio rerio]	0.08	74	29	39	1	3	1302	1415	548	586	1666/586
Contig1273	sp	A4IG55.2	PKHO1_DANRE RecName: Full=Pleckstrin homology domain-containing family O member 1-A; Short=PH domain-containing family O member 1-A; AltName: Full=Casein kinase 2-interacting protein 1; Short=CK2-interacting protein 1; Short=CKIP-1	1	64	338	524	1	2	263	1795	1	508	2391/520
Contig1274	ref	NP_001124071.1	uncharacterized protein LOC561983 [Danio rerio]	0.41	47	101	212	1	3	654	1223	540	747	2363/747
Contig1277	ref	XP_689990.1	PREDICTED: NUAK family SNF1-like kinase 1-like [Danio rerio]	0.46	73	96	130	1	1	1	390	480	609	1482/612
Contig1280	gb	ACM78031.1	peroxisome proliferator activated receptor alpha b [Ctenopharyngodon idella]	1	81	290	357	1	2	269	1336	1	357	1542/467
Contig1284	ref	XP_003446347.1	PREDICTED: serine/threonine-protein kinase Nek2-like [Oreochromis niloticus]	1	65	294	447	1	2	476	1771	1	446	2115/446
Contig1285	ref	XP_003441730.1	PREDICTED: kin of IRRE-like protein 3-like [Oreochromis niloticus]	1	91	391	426	1	3	3	1280	150	575	1281/837
Contig1286	ref	NP_001161735.1	high affinity cAMP-specific 3',5'-cyclic phosphodiesterase 7A [Danio rerio]	1	82	413	501	1	3	786	2255	1	490	2446/490
Contig1288	ref	XP_685219.2	PREDICTED: serine/threonine-protein kinase D1 [Danio rerio]	1	86	382	443	1	-1	1323	1	1	438	1335/878
Contig1290	ref	NP_001038914.1	zinc finger, GATA-like protein 1 [Danio rerio]	0.39	44	102	228	1	2	1118	1798	147	351	2111/351
Contig1292	gb	ABY60840.1	phosphatidylinositol phosphate 5-kinase type III isoform d [Danio rerio]	1	81	468	573	1	1	259	1974	1	571	1975/2075
Contig1293	gb	ABH11455.1	heparan sulfate 6-O-sulfotransferase 1a [Danio rerio]	1	84	347	410	1	-1	1778	564	1	405	2090/405
Contig1294	ref	XP_003454559.1	PREDICTED: phosphatidate phosphatase LPIN1-like [Oreochromis niloticus]	0.93	72	173	238	1	-1	688	2	544	781	688/903
Contig1298	ref	XP_003459312.1	PREDICTED: phosphatidylinositol-4,5-bisphosphate 3-kinase catalytic subunit alpha isoform-like [Oreochromis niloticus]	1	91	392	429	1	-2	1287	1	418	846	1288/1070
Contig1300	emb	CAI20599.1	novel protein similar to vertebrate thrombospondin 1 [Danio rerio]	0.92	99	159	160	1	2	32	511	931	1090	1015/1090
Contig1301	gb	AAH95875.1	Zgc:113192 protein [Danio rerio]	0.88	59	168	281	1	-3	2766	1927	7	260	3038/296
Contig1306	ref	XP_419357.2	PREDICTED: F-box only protein 11 [Gallus gallus]	1	99	508	513	1	-3	1920	382	564	1076	1922/1076
Contig1307	ref	XP_003439211.1	PREDICTED: threonine synthase-like 1-like [Oreochromis niloticus]	1	68	481	706	1	-1	2687	576	19	724	2855/725
Contig1308	ref	NP_001070725.2	forkhead box O1 a [Danio rerio]	1	58	367	630	1	2	356	2197	9	613	2208/652
Contig1313	ref	XP_002661971.2	PREDICTED: citron Rho-interacting kinase-like, partial [Danio rerio]	1	91	422	463	1	-1	1389	1	802	1264	1389/2089
Contig1315	ref	NP_001006067.1	synaptogyrin-1 [Danio rerio]	0.93	72	167	229	1	-2	900	217	1	223	1045/223
Contig1316	ref	NP_001070755.2	actin filament associated protein 1-like [Danio rerio]	1	63	487	763	1	2	110	2362	1	749	3298/751
Contig1317	gb	ADA60714.1	suppressor of cytokine signaling 1 [Ctenopharyngodon idella]	0.52	54	110	201	1	2	401	958	1	201	1159/201
Contig1318	gb	ADO28073.1	l-lactate dehydrogenase b chain [Ictalurus furcatus]	1	100	355	355	1	-3	1345	281	1	355	1416/355
Contig1322	ref	NP_001187490.1	tartrate-resistant acid phosphatase type 5 precursor [Ictalurus punctatus]	1	100	328	328	1	2	71	1054	1	328	1146/328
Contig1323	ref	XP_002197166.1	PREDICTED: actin filament associated protein 1 isoform 2 [Taeniopygia guttata]	1	65	484	739	1	3	102	2282	1	729	2817/729
Contig1324	ref	XP_003446554.1	PREDICTED: casein kinase II subunit alpha-like [Oreochromis niloticus]	1	89	351	393	1	-1	1289	114	1	393	1481/393
Contig1325	ref	NP_001082806.1	serine/threonine-protein kinase 17A [Danio rerio]	1	76	252	328	1	-1	1011	28	1	326	1383/367
Contig1326	ref	XP_003452434.1	PREDICTED: serine/threonine-protein phosphatase 2B catalytic subunit alpha isoform-like [Oreochromis niloticus]	1	94	475	505	1	-1	2374	896	18	522	2635/522
Contig1327	ref	XP_003438377.1	PREDICTED: actin-related protein 2-B-like isoform 2 [Oreochromis niloticus]	1	95	375	394	1	2	116	1297	1	394	1982/394
Contig1328	ref	NP_997808.1	solute carrier family 35 member C2 [Danio rerio]	1	70	255	360	1	1	367	1440	1	360	2009/362
Contig1329	dbj	BAB39139.1	poly(A) polymerase [Carassius auratus]	1	84	636	751	1	-3	2677	428	1	747	2787/747
Contig1330	ref	XP_003452911.1	PREDICTED: cytoplasmic phosphatidylinositol transfer protein 1-like [Oreochromis niloticus]	1	86	277	322	1	1	424	1386	1	321	1693/321
Contig1331	ref	XP_700204.4	PREDICTED: hypothetical protein LOC571514 [Danio rerio]	1	34	305	897	1	3	219	2774	1	827	3031/831
Contig1332	ref	NP_001122219.1	GTPase Era, mitochondrial [Danio rerio]	1	57	263	458	1	-3	1989	643	1	446	2123/447
Contig1333	ref	NP_001038474.1	uncharacterized protein LOC563088 [Danio rerio]	0.57	56	109	193	1	2	119	691	5	197	735/453
Contig1335	ref	XP_003201353.1	PREDICTED: e3 ubiquitin-protein ligase RNF6 [Danio rerio]	1	57	421	733	1	-1	2535	433	35	750	2538/750
Contig1336	ref	XP_699375.3	PREDICTED: uncharacterized protein C6orf154-like [Danio rerio]	1	86	246	285	1	-3	1336	482	1	285	1827/307
Contig1340	ref	NP_001012242.1	BCL2/adenovirus E1B interacting protein 3-like a [Danio rerio]	0.74	65	149	229	1	3	198	884	1	225	1405/233
Contig1342	ref	XP_003441485.1	PREDICTED: ubiquitin carboxyl-terminal hydrolase 49 [Oreochromis niloticus]	1	65	434	660	1	1	616	2508	1	649	3685/649
Contig1343	ref	XP_692949.1	PREDICTED: inositol-trisphosphate 3-kinase A [Danio rerio]	1	63	284	448	1	-2	3015	1747	1	444	3430/448
Contig1344	gb	ADO27950.1	d-amino-acid oxidase [Ictalurus furcatus]	1	97	336	344	1	-3	1852	821	1	344	2559/344
Contig1345	ref	NP_956672.1	protein MIS12 homolog [Danio rerio]	0.68	61	129	209	1	2	170	796	7	215	1317/215
Contig1346	gb	AAI54564.1	Zgc:55392 [Danio rerio]	1	80	360	449	1	3	141	1478	1	449	1808/449
Contig1347	ref	XP_001920852.3	PREDICTED: hypothetical protein LOC556535 [Danio rerio]	1	65	312	473	1	3	27	1406	1	467	2764/2253
Contig1348	ref	NP_001135270.1	Geranylgeranyl transferase type-2 subunit alpha [Salmo salar]	1	78	452	574	1	3	207	1922	1	570	2859/583
Contig1350	ref	NP_001107132.1	Fanconi anemia, complementation group M [Danio rerio]	1	47	910	1922	1	2	845	6391	60	1761	6539/1761
Contig1351	ref	NP_001083050.1	solute carrier family 25 member 47-B [Danio rerio]	1	62	181	289	1	1	253	1119	1	288	2077/288
Contig1352	emb	CAP19500.1	novel protein [Danio rerio]	1	38	354	920	1	2	6929	9565	312	1185	9800/1185
Contig1353	ref	NP_001002394.1	B9 domain-containing protein 2 [Danio rerio]	0.95	89	156	175	1	-3	1204	680	1	175	1353/175
Contig1355	gb	ADO27826.1	15-hydroxyprostaglandin dehydrogenase (NAD+) [Ictalurus furcatus]	1	99	259	261	1	2	89	871	1	261	1477/261
Contig1356	ref	XP_001922273.1	PREDICTED: forkhead box protein J3-like [Danio rerio]	1	71	419	588	1	1	394	2157	13	592	4014/592
Contig1357	ref	NP_956109.1	uncharacterized protein LOC327500 [Danio rerio]	0.83	36	207	564	1	2	110	1693	1	529	6996/1026
Contig1358	ref	NP_001133852.1	NF-kappa-B inhibitor epsilon [Salmo salar]	1	58	209	355	1	1	322	1377	2	347	1948/352
Contig1360	ref	XP_003443095.1	PREDICTED: PHD finger protein 1-like [Oreochromis niloticus]	1	83	185	222	1	-2	657	1	167	386	658/532
Contig1361	ref	NP_001017887.1	ectonucleotide pyrophosphatase/phosphodiesterase family member 4 precursor [Danio rerio]	1	65	283	430	1	3	306	1595	17	445	3015/459
Contig1362	ref	NP_001003864.1	ATP-dependent RNA helicase DDX51 [Danio rerio]	1	61	415	678	1	3	195	2168	1	652	2231/652
Contig1363	ref	XP_001342555.1	PREDICTED: hypothetical protein LOC100002885 [Danio rerio]	0.24	41	89	215	1	2	194	745	1	208	1211/208
Contig1364	ref	XP_002665001.1	PREDICTED: transmembrane protein 42-like [Danio rerio]	0.32	56	70	124	1	3	213	584	30	150	1191/153
Contig1365	ref	XP_003211331.1	PREDICTED: rap guanine nucleotide exchange factor 1-like [Meleagris gallopavo]	1	65	680	1040	1	3	132	3173	3	1032	4482/1043
Contig1366	ref	NP_998671.1	protein NEDD1 [Danio rerio]	1	71	496	690	1	1	277	2310	1	676	2887/676
Contig1367	ref	NP_956960.2	acetolactate synthase-like protein [Danio rerio]	1	78	489	621	1	2	617	2479	1	621	3260/621
Contig1368	ref	NP_998163.1	electron transfer flavoprotein subunit beta [Danio rerio]	1	87	223	254	1	-3	1664	903	1	254	1711/254
Contig1371	ref	NP_001238874.1	guanylate cyclase soluble subunit beta-1 [Danio rerio]	1	96	588	608	1	1	154	1977	1	608	2329/608
Contig1372	ref	NP_001187618.1	DNA-directed RNA polymerase II subunit rpb9 [Ictalurus punctatus]	0.72	99	125	126	1	-3	549	172	1	126	878/126
Contig1373	gb	ACO09877.1	Gamma-soluble NSF attachment protein [Osmerus mordax]	1	82	257	310	1	3	153	1082	3	308	2223/308
Contig1374	ref	NP_001187098.1	FcR gamma subunit precursor [Ictalurus punctatus]	0.43	100	87	87	1	3	111	371	1	87	542/87
Contig1375	ref	NP_001073486.1	tyrosine kinase, non-receptor, 2b [Danio rerio]	1	67	501	737	1	2	359	2551	1	721	3419/732
Contig1376	ref	NP_001003630.2	WD repeat-containing protein 54 [Danio rerio]	1	90	307	339	1	-3	1471	455	1	339	1551/339
Contig1377	ref	XP_688578.4	PREDICTED: desmocollin-1 isoform 2 [Danio rerio]	1	49	458	920	1	2	23	2755	24	933	4454/934
Contig1378	ref	NP_001002430.1	acid phosphatase-like protein 2 precursor [Danio rerio]	1	66	334	500	1	2	95	1573	1	500	1653/503
Contig1379	ref	XP_001234313.2	PREDICTED: hexosaminidase D-like [Gallus gallus]	1	49	233	469	1	1	421	1821	1	469	2522/473
Contig1381	ref	XP_003200469.1	PREDICTED: serine/threonine-protein phosphatase 6 regulatory subunit 2 [Danio rerio]	1	63	504	794	1	-2	3148	788	35	824	3194/852
Contig1382	ref	NP_001124062.1	signal transducer and activator of transcription 6, interleukin-4 induced [Danio rerio]	1	61	481	777	1	-1	3490	1184	1	758	3610/758
Contig1383	ref	NP_001038927.1	coiled-coil domain-containing protein 51 [Danio rerio]	1	64	263	409	1	1	286	1491	16	421	1627/421
Contig1385	ref	XP_689836.3	PREDICTED: mitogen-activated protein kinase kinase kinase 4 [Danio rerio]	1	76	1153	1511	1	3	177	4673	1	1475	7348/1475
Contig1387	ref	NP_001070643.1	poly [ADP-ribose] polymerase 8 [Danio rerio]	1	76	656	858	1	2	905	3412	2	859	4778/859
Contig1388	ref	XP_001337774.1	PREDICTED: beta-1,3-galactosyl-O-glycosyl-glycoprotein beta-1,6-N-acetylglucosaminyltransferase 4-like [Danio rerio]	1	59	253	422	1	-2	1476	217	1	413	1672/420
Contig1389	gb	ADO28134.1	mediator of RNA polymerase II transcription subunit 4 [Ictalurus furcatus]	1	99	239	240	1	-3	1906	1187	1	240	1908/252
Contig1391	ref	NP_001122174.1	phosphatidylinositol-5-phosphate 4-kinase type-2 alpha [Danio rerio]	1	84	273	322	1	-3	1561	596	83	404	1563/404
Contig1392	emb	CBN81829.1	Serine/threonine-protein kinase MAK [Dicentrarchus labrax]	0.59	94	113	119	1	2	317	673	1	119	675/601
Contig1393	ref	XP_003448670.1	PREDICTED: zinc finger protein 703-like [Oreochromis niloticus]	1	58	329	566	1	-1	2365	713	37	586	2584/586
Contig1394	ref	XP_001919781.1	PREDICTED: histone-lysine N-methyltransferase, H3 lysine-79 specific [Danio rerio]	1	65	902	1368	1	3	237	4202	1	1359	5020/1377
Contig1396	ref	XP_001341061.1	PREDICTED: hypothetical protein LOC100000962 [Danio rerio]	0.3	28	141	495	1	3	222	1526	1	465	2609/465
Contig1397	ref	XP_003441079.1	PREDICTED: striatin-like [Oreochromis niloticus]	1	74	582	783	1	-3	3931	1598	1	779	4152/779
Contig1399	ref	XP_003447169.1	PREDICTED: ras and EF-hand domain-containing protein-like [Oreochromis niloticus]	1	58	428	736	1	-1	2948	768	1	721	3275/721
Contig1401	emb	CAK11309.1	mitochondrial ribosomal protein L3 [Danio rerio]	1	74	257	344	1	-1	1368	337	1	343	1518/345
Contig1402	ref	NP_001005982.1	ceroid-lipofuscinosis, neuronal 6a [Danio rerio]	1	81	231	285	1	-1	2686	1832	14	298	2707/298
Contig1403	ref	NP_001019586.1	chromobox homolog 8b [Danio rerio]	0.27	75	63	84	1	2	152	403	1	84	590/361
Contig1405	ref	NP_001188077.1	thiamin pyrophosphokinase 1 [Ictalurus punctatus]	1	99	250	251	1	-2	827	75	1	251	972/251
Contig1406	ref	XP_003197722.1	PREDICTED: ubiquitin carboxyl-terminal hydrolase 38-like [Danio rerio]	1	70	724	1029	1	1	163	3210	1	1014	3372/1014
Contig1407	ref	NP_001017825.1	uncharacterized protein LOC550523 [Danio rerio]	1	76	212	278	1	-2	1174	341	1	278	1199/278
Contig1408	ref	NP_001018607.1	interleukin-1 receptor-associated kinase 1-binding protein 1 homolog [Danio rerio]	0.39	58	89	151	1	-3	1024	572	98	248	1161/249
Contig1410	ref	XP_682849.4	PREDICTED: myosin-Ie [Danio rerio]	1	80	199	248	1	-3	758	15	722	969	817/1106
Contig1411	ref	NP_001032646.1	alanine--glyoxylate aminotransferase 2-like 2 [Danio rerio]	1	80	352	437	1	2	182	1492	1	437	2479/447
Contig1412	ref	XP_002664857.1	PREDICTED: hypothetical protein LOC323246 [Danio rerio]	1	60	854	1411	1	-2	5780	1776	959	2350	5973/2350
Contig1414	ref	XP_003200493.1	PREDICTED: UDP-GlcNAc:betaGal beta-1,3-N-acetylglucosaminyltransferase 9 [Danio rerio]	1	64	293	455	1	-3	1842	496	1	451	2381/451
Contig1415	ref	NP_001120657.1	inaD-like protein [Danio rerio]	1	53	283	527	1	3	195	1724	724	1234	1741/1831
Contig1416	ref	XP_001630783.1	predicted protein [Nematostella vectensis]	0.56	41	112	273	1	2	53	871	422	694	1070/694
Contig1418	emb	CBN81185.1	Arf-GAP with dual PH domain-containing protein 1 [Dicentrarchus labrax]	1	80	304	377	1	-2	2790	1660	1	376	2854/376
Contig1421	gb	AAI63725.1	Epidermal growth factor receptor [Danio rerio]	1	72	862	1197	1	3	330	3869	20	1191	5518/1191
Contig1422	ref	XP_003450235.1	PREDICTED: hypothetical protein LOC100694880 [Oreochromis niloticus]	0.54	48	122	253	1	-2	756	10	1	222	913/365
Contig1423	ref	NP_001074219.1	transcription factor SOX-7 [Danio rerio]	0.25	90	59	65	1	3	3	197	326	390	1126/390
Contig1425	ref	XP_002661161.1	PREDICTED: uncharacterized protein C19orf39 homolog [Danio rerio]	0.5	45	132	287	1	1	160	993	1	267	1618/270
Contig1426	ref	XP_002664949.1	PREDICTED: band 4.1-like protein 4B-like [Danio rerio]	1	76	390	510	1	2	455	1969	1	510	2736/510
Contig1427	ref	XP_003199908.1	PREDICTED: hypothetical protein LOC100534793 [Danio rerio]	0.42	51	101	198	1	2	434	1024	1	184	1520/184
Contig1428	ref	XP_003199686.1	PREDICTED: brain-specific angiogenesis inhibitor 1-associated protein 2-like [Danio rerio]	0.85	72	166	228	1	-2	678	1	257	481	679/531
Contig1429	ref	XP_001921374.3	PREDICTED: leucine-rich repeat-containing protein 56-like [Danio rerio]	1	43	265	613	1	-2	2659	869	1	566	2960/569
Contig1435	ref	XP_002737320.1	PREDICTED: viral A-type inclusion protein-like [Saccoglossus kowalevskii]	0.08	27	57	210	1	2	788	1348	4060	4268	1414/4349
Contig1436	gb	ABV48903.1	leucine-rich repeat-containing G protein-coupled receptor 8.1 [Danio rerio]	1	76	361	469	1	2	2	1408	285	753	2339/754
Contig1437	ref	XP_689701.3	PREDICTED: transcription factor AP-2-alpha [Danio rerio]	1	77	222	288	1	3	690	1532	94	381	2200/393
Contig1438	ref	NP_001013310.1	STAGA complex 65 subunit gamma [Danio rerio]	1	80	338	419	1	3	264	1520	1	414	1588/414
Contig1439	ref	XP_688972.2	PREDICTED: DNA excision repair protein ERCC-6 [Danio rerio]	1	79	738	934	1	-1	3390	595	479	1390	4905/1390
Contig1440	ref	NP_001004545.1	mannose-P-dolichol utilization defect 1a [Danio rerio]	0.41	44	94	212	1	3	135	767	1	212	1042/258
Contig1441	ref	XP_002663315.1	PREDICTED: hypothetical protein LOC100333282 [Danio rerio]	1	51	522	1020	1	1	82	3000	64	993	3305/994
Contig1442	ref	NP_001153303.1	LYR motif-containing protein 2 [Danio rerio]	0.28	76	62	81	1	1	31	273	1	81	731/88
Contig1444	ref	NP_001004594.2	carnitine O-acetyltransferase b [Danio rerio]	1	79	463	581	1	-1	2743	1001	28	608	3103/614
Contig1445	emb	CAK05473.1	sreb2 [Danio rerio]	1	92	350	377	1	-3	1478	348	1	377	1756/377
Contig1446	ref	XP_002662551.2	PREDICTED: collagen alpha-1(VII) chain-like [Danio rerio]	0.94	45	198	435	1	1	7	1269	1102	1490	1269/2698
Contig1447	ref	XP_001341326.3	PREDICTED: ubiquitin-like modifier-activating enzyme 1-like [Danio rerio]	1	65	670	1018	1	2	140	3184	1	1016	3395/1016
Contig1448	ref	XP_689244.2	PREDICTED: serine/threonine-protein phosphatase 6 regulatory ankyrin repeat subunit A [Danio rerio]	1	84	895	1054	1	2	230	3391	1	1052	5555/1052
Contig1449	ref	XP_684322.2	PREDICTED: hypothetical protein LOC556416 [Danio rerio]	1	82	187	228	1	1	103	783	1	228	784/804
Contig1450	ref	NP_001187293.1	transmembrane protein 198 [Ictalurus punctatus]	1	83	284	339	1	-1	1089	73	1	339	1293/339
Contig1451	gb	AAQ98004.1	Lunapark [Danio rerio]	1	56	227	403	1	1	127	1326	1	393	1497/393
Contig1452	emb	CAF91275.1	unnamed protein product [Tetraodon nigroviridis]	0.37	37	120	319	1	-1	1201	410	1	318	1435/318
Contig1453	ref	NP_001158843.1	StAR-related lipid transfer protein 5 [Salmo salar]	1	81	173	211	1	1	214	846	1	211	1310/211
Contig1454	gb	AAI22346.1	LOC570901 protein [Danio rerio]	0.91	74	158	213	1	3	132	770	49	261	774/296
Contig1455	ref	NP_001083006.1	transmembrane and coiled-coil domain-containing protein 6 [Danio rerio]	1	66	335	507	1	-1	1727	222	1	501	1886/504
Contig1456	emb	CAM56505.1	hairy-related 1 [Danio rerio]	0.49	52	112	214	1	-1	1078	482	1	210	1291/328
Contig1457	ref	XP_003443223.1	PREDICTED: piggyBac transposable element-derived protein 3-like [Oreochromis niloticus]	1	43	230	525	1	1	277	1848	90	598	2134/598
Contig1458	sp	F1Q4S1.1	ATP9B_DANRE RecName: Full=Probable phospholipid-transporting ATPase IIB; AltName: Full=ATPase class II type 9B	1	94	797	847	1	-1	2562	22	279	1125	2562/1125
Contig1459	gb	ACN11474.1	Ectonucleoside triphosphate diphosphohydrolase 2 [Salmo salar]	0.67	60	124	206	1	3	3	620	297	501	823/501
Contig1460	ref	NP_001243675.1	anaphase-promoting complex subunit 2 [Danio rerio]	1	79	634	794	1	-2	2397	16	9	802	2590/802
Contig1461	ref	XP_003198198.1	PREDICTED: protein KIAA0415-like [Danio rerio]	1	75	613	813	1	-3	2785	347	1	812	2883/812
Contig1462	emb	CAK05347.1	novel protein [Danio rerio]	1	53	243	452	1	1	7	1338	651	1078	1354/1078
Contig1463	ref	XP_003442729.1	PREDICTED: kelch repeat and BTB domain-containing protein 8-like [Oreochromis niloticus]	1	84	510	604	1	3	6	1808	1	604	1942/604
Contig1464	gb	AAN08425.1	phospholipase C-delta1 [Misgurnus mizolepis]	1	67	502	745	1	2	260	2494	34	774	2916/774
Contig1465	ref	NP_956593.1	Bardet-Biedl syndrome 5 protein homolog [Danio rerio]	1	95	327	342	1	-1	1196	171	1	342	1349/342
Contig1467	ref	XP_003437745.1	PREDICTED: kinesin-like protein KIF13B-like [Oreochromis niloticus]	1	68	1268	1862	1	1	679	6090	1	1813	8774/1813
Contig1470	ref	NP_001187498.2	methionine-r-sulfoxide reductase b1 [Ictalurus punctatus]	0.56	98	108	110	1	-1	1113	787	1	109	1179/109
Contig1471	ref	NP_001038718.1	neugrin [Danio rerio]	0.51	46	125	269	1	3	333	1136	38	288	1297/289
Contig1472	ref	XP_002662229.2	PREDICTED: tetratricopeptide repeat protein 16-like [Danio rerio]	1	58	354	602	1	3	333	2120	9	596	2403/596
Contig1473	ref	NP_001082856.1	Golgi resident protein GCP60 [Danio rerio]	1	45	217	476	1	2	116	1414	11	481	1632/494
Contig1474	ref	XP_687336.3	PREDICTED: G/T mismatch-specific thymine DNA glycosylase-like [Danio rerio]	1	71	291	408	1	3	327	1538	1	400	2323/400
Contig1475	ref	XP_700108.4	PREDICTED: hypothetical protein LOC571430 [Danio rerio]	1	48	423	864	1	1	265	2808	32	894	2910/902
Contig1476	ref	XP_003457872.1	PREDICTED: diacylglycerol kinase delta [Oreochromis niloticus]	1	85	540	634	1	-3	1903	11	16	649	2160/1293
Contig1477	ref	XP_003446270.1	PREDICTED: ral GTPase-activating protein subunit alpha-2-like [Oreochromis niloticus]	1	63	489	776	1	1	1	2247	206	971	2247/2010
Contig1478	ref	NP_001187643.1	BCL2/adenovirus E1B 19 kDa protein-interacting protein 3 [Ictalurus punctatus]	1	99	196	197	1	3	207	797	1	197	1338/197
Contig1479	ref	XP_696879.4	PREDICTED: si:dkey-58b18.11 [Danio rerio]	1	77	432	560	1	3	273	1949	221	769	2219/771
Contig1480	ref	NP_001188052.1	upf0705 protein c11orf49-like protein [Ictalurus punctatus]	1	91	286	312	1	-2	1406	471	1	312	1512/326
Contig1481	ref	NP_956167.1	probable D-lactate dehydrogenase, mitochondrial [Danio rerio]	1	82	387	469	1	-1	1863	457	23	491	2073/497
Contig1482	ref	NP_001187639.1	phosphopantothenate--cysteine ligase [Ictalurus punctatus]	1	98	318	323	1	-2	1456	488	4	326	1544/326
Contig1484	ref	XP_001339026.1	PREDICTED: hypothetical protein LOC798582 [Danio rerio]	1	58	441	760	1	-1	4069	1829	681	1413	4069/1413
Contig1485	gb	ABW73819.1	cell adhesion molecule 1a isoform 2 [Danio rerio]	1	79	318	399	1	-3	1285	92	40	438	1434/438
Contig1486	ref	NP_001035013.1	general receptor for phosphoinositides 1-associated scaffold protein [Danio rerio]	1	67	260	384	1	1	91	1197	1	372	1482/382
Contig1487	ref	XP_003448260.1	PREDICTED: cyclin-dependent kinase 17-like [Oreochromis niloticus]	1	77	411	527	1	1	298	1713	1	527	3224/527
Contig1488	ref	XP_003444435.1	PREDICTED: RING finger protein 208-like [Oreochromis niloticus]	1	83	220	262	1	2	368	1153	1	258	1527/258
Contig1489	ref	XP_001334826.3	PREDICTED: hypothetical protein LOC794803 [Danio rerio]	0.2	37	60	158	1	3	171	632	2	154	657/846
Contig1490	ref	NP_998408.1	DNA polymerase lambda [Danio rerio]	1	71	404	565	1	-2	1934	249	6	566	2034/566
Contig1491	ref	NP_001103296.2	hsp90 co-chaperone Cdc37-like 1 [Danio rerio]	1	67	237	350	1	1	310	1359	1	343	1567/344
Contig1492	ref	NP_001187355.1	GPN-loop GTPase 2 [Ictalurus punctatus]	1	100	314	314	1	2	485	1426	1	314	1442/314
Contig1493	ref	XP_003198980.1	PREDICTED: uncharacterized protein KIAA1797 [Danio rerio]	1	63	1155	1808	1	2	77	5461	2	1756	7369/1756
Contig1494	ref	XP_003198763.1	PREDICTED: mitochondrial import inner membrane translocase subunit Tim22-like [Danio rerio]	0.75	80	141	176	1	-1	1146	619	26	201	1242/201
Contig1495	gb	EAX11406.1	bromodomain adjacent to zinc finger domain, 2B, isoform CRA_c [Homo sapiens]	1	45	707	1566	1	3	2019	6407	666	2201	6859/2231
Contig1496	ref	NP_001187971.1	s100-a10 [Ictalurus punctatus]	0.31	74	75	101	1	-1	466	164	1	101	523/101
Contig1497	emb	CAX13510.1	novel member of the trypsin family of serine proteases [Danio rerio]	1	69	308	444	1	2	179	1501	1	436	2672/436
Contig1498	gb	AAH90914.1	LOC407707 protein, partial [Danio rerio]	0.55	44	133	298	1	-3	881	21	27	303	946/513
Contig1500	ref	XP_003197932.1	PREDICTED: laminin subunit gamma-2 [Danio rerio]	1	52	542	1042	1	3	3	3065	97	1137	3312/1138
Contig1501	ref	XP_003448212.1	PREDICTED: protein FAM3A-like [Oreochromis niloticus]	1	83	191	229	1	-1	1266	580	1	229	1614/229
Contig1502	gb	AAI62497.1	Nfe2l1 protein [Danio rerio]	1	44	344	765	1	-2	3366	1156	4	707	3625/707
Contig1503	emb	CAX48608.1	mitochondrial antiviral signaling [Danio rerio]	0.47	28	209	729	1	-3	4095	1990	1	583	4259/585
Contig1505	ref	XP_003453379.1	PREDICTED: protein osteopotentia homolog [Oreochromis niloticus]	1	69	243	348	1	1	37	1020	186	532	1046/1308
Contig1506	ref	XP_697589.3	PREDICTED: hypothetical protein LOC569132 [Danio rerio]	1	79	194	245	1	-1	2234	1500	28	272	2576/273
Contig1507	ref	NP_001133702.1	Iron-responsive element-binding protein 1 [Salmo salar]	1	85	760	894	1	2	107	2788	6	899	3305/900
Contig1508	gb	ADO28176.1	mid1-interacting protein 1a [Ictalurus furcatus]	0.72	98	136	138	1	3	63	476	1	138	732/138
Contig1509	ref	XP_003442223.1	PREDICTED: protein tweety homolog 3-like [Oreochromis niloticus]	0.91	66	173	261	1	-2	799	17	1	261	881/524
Contig1510	ref	NP_956459.1	McKusick-Kaufman/Bardet-Biedl syndromes putative chaperonin [Danio rerio]	1	57	330	569	1	-2	2946	1252	1	563	3076/563
Contig1511	ref	NP_001122165.1	TatD DNase domain containing 2 [Danio rerio]	0.23	80	54	67	1	-1	1808	1608	612	678	1808/678
Contig1512	ref	NP_001156785.1	male-specific lethal 2 homolog [Danio rerio]	1	70	428	605	1	1	1162	2952	1	598	3213/598
Contig1513	emb	CBN81776.1	Ankyrin repeat and SAM domain-containing protein 6 [Dicentrarchus labrax]	1	67	639	948	1	-1	4646	1926	1	933	4808/933
Contig1514	ref	NP_001182713.2	fep15 selenoprotein precursor [Danio rerio]	0.55	76	107	139	1	2	14	427	1	138	596/138
Contig1516	emb	CAF90948.1	unnamed protein product [Tetraodon nigroviridis]	1	63	279	439	1	3	1743	2894	113	550	4219/550
Contig1518	ref	XP_003447800.1	PREDICTED: c-1-tetrahydrofolate synthase, cytoplasmic-like [Oreochromis niloticus]	1	85	794	934	1	3	180	2981	1	934	4099/934
Contig1519	ref	XP_696961.2	PREDICTED: zinc finger protein 16-like isoform 2 [Danio rerio]	1	65	337	512	1	3	129	1652	1	511	1980/512
Contig1520	emb	CAG03908.1	unnamed protein product [Tetraodon nigroviridis]	0.12	38	42	109	1	3	423	749	1	87	856/93
Contig1521	ref	NP_001017613.1	abhydrolase domain-containing protein 4 [Danio rerio]	1	76	275	358	1	3	261	1334	1	358	1596/359
Contig1522	gb	EHH65989.1	hypothetical protein EGM_02875, partial [Macaca fascicularis]	0.07	47	32	67	1	1	337	522	93	159	524/168
Contig1523	ref	NP_998179.1	sugar phosphate exchanger 2 [Danio rerio]	1	84	416	492	1	-3	2235	760	3	494	2867/494
Contig1524	ref	NP_001032513.1	selenocysteine-specific elongation factor [Danio rerio]	1	79	455	572	1	-3	2294	591	5	576	2599/576
Contig1525	ref	XP_003201342.1	PREDICTED: catenin delta-2 isoform 2 [Danio rerio]	0.51	54	137	253	1	-3	868	215	1	252	1182/1225
Contig1526	emb	CAQ15427.1	dihydrouridine synthase 1-like (S. cerevisiae) [Danio rerio]	1	82	379	462	1	1	109	1479	5	466	2252/496
Contig1527	ref	XP_003437937.1	PREDICTED: tensin-3 [Oreochromis niloticus]	0.58	43	151	349	1	-2	959	9	420	765	1257/1368
Contig1528	gb	AAH55547.1	Edem2 protein [Danio rerio]	1	85	392	459	1	3	99	1463	12	470	1474/572
Contig1529	ref	NP_001120728.2	triple QxxK/R motif-containing protein [Danio rerio]	0.32	88	74	84	1	-2	1059	808	1	84	1138/84
Contig1531	gb	ADO28241.1	adenylate kinase isoenzyme 1 [Ictalurus furcatus]	0.2	98	54	55	1	-2	1794	1630	140	194	1795/194
Contig1532	ref	XP_001338236.3	PREDICTED: hypothetical protein LOC100002463 [Danio rerio]	1	42	451	1058	1	2	50	2998	1	980	4060/1220
Contig1535	ref	NP_001096595.1	uncharacterized protein LOC571146 [Danio rerio]	1	75	289	382	1	3	213	1358	10	386	2282/389
Contig1537	ref	XP_698669.2	PREDICTED: phosphatase and actin regulator 2 [Danio rerio]	0.95	60	213	354	1	3	96	1136	174	520	2388/520
Contig1538	ref	NP_001093489.1	ferredoxin-fold anticodon binding domain containing 1 [Danio rerio]	1	61	363	587	1	-3	2898	1147	1	582	3098/582
Contig1540	ref	XP_003443557.1	PREDICTED: GPI ethanolamine phosphate transferase 1 [Oreochromis niloticus]	1	72	667	919	1	3	48	2801	13	930	3177/931
Contig1541	ref	NP_001008590.1	GDP-fucose transporter 1 [Danio rerio]	1	72	250	345	1	-3	1087	56	4	348	1371/348
Contig1542	ref	NP_571423.1	Friend leukemia integration 1 transcription factor [Danio rerio]	1	90	408	451	1	1	181	1533	1	451	3727/451
Contig1543	ref	XP_003199325.1	PREDICTED: serine/threonine-protein kinase PLK2 [Danio rerio]	1	76	509	667	1	-1	2594	618	1	667	2606/678
Contig1545	dbj	BAF73665.1	cytochrome b245 alpha polypeptide [Cyprinus carpio]	0.65	68	125	183	1	3	81	629	1	183	1778/186
Contig1546	ref	NP_001070098.1	bifunctional ATP-dependent dihydroxyacetone kinase/FAD-AMP lyase (cyclizing) [Danio rerio]	1	75	433	574	1	-1	2315	594	3	575	2507/576
Contig1547	ref	XP_003446559.1	PREDICTED: copine-9-like [Oreochromis niloticus]	0.55	70	113	161	1	1	58	423	1	161	424/567
Contig1548	ref	XP_696980.1	PREDICTED: kelch-like protein 3 [Danio rerio]	1	86	509	588	1	3	330	2090	1	588	2224/588
Contig1549	ref	NP_001084888.1	Sp1 transcription factor [Xenopus laevis]	1	44	309	694	1	-2	2211	472	44	723	2791/723
Contig1550	ref	NP_001036159.2	fukutin [Danio rerio]	1	76	347	456	1	3	225	1592	1	456	1795/457
Contig1552	emb	CAG06489.1	unnamed protein product [Tetraodon nigroviridis]	0.26	47	65	137	1	-1	562	152	3	137	616/137
Contig1553	ref	NP_001102440.1	mps one binder kinase activator-like 2B [Rattus norvegicus]	1	91	197	215	1	3	399	1043	1	215	1861/216
Contig1554	ref	XP_002662582.2	PREDICTED: r3H domain-containing protein 2-like [Danio rerio]	1	58	611	1048	1	-3	3429	361	1	966	4298/966
Contig1555	gb	ACO09730.1	Transcription factor Sp5 [Osmerus mordax]	1	72	275	380	1	1	142	1281	1	374	1757/375
Contig1556	ref	XP_690811.2	PREDICTED: DNA-directed RNA polymerase III subunit RPC2 isoform 2 [Danio rerio]	1	97	1101	1130	1	2	137	3526	1	1130	4006/1130
Contig1557	ref	XP_003205508.1	PREDICTED: protein FAM13A-like [Meleagris gallopavo]	1	44	471	1070	1	-3	3673	644	29	1017	3879/1017
Contig1558	ref	XP_003452920.1	PREDICTED: dentin matrix protein 4-like [Oreochromis niloticus]	1	72	415	570	1	-2	4551	2848	1	558	4723/571
Contig1562	ref	NP_001018465.1	-Ha-ras Harvey rat sarcoma viral oncogene homolog b [Danio rerio]	0.98	95	181	189	1	-1	1696	1130	1	189	1864/189
Contig1564	ref	NP_001008612.1	probable lysosomal cobalamin transporter [Danio rerio]	1	68	368	541	1	2	155	1750	1	541	2322/541
Contig1565	ref	NP_775374.1	integrator complex subunit 7 [Danio rerio]	1	79	371	467	1	-3	1403	3	261	727	1822/964
Contig1566	sp	B7ZD04.1	SFR1_DANRE RecName: Full=Swi5-dependent recombination DNA repair protein 1 homolog; AltName: Full=Meiosis protein 5 homolog	0.36	48	99	205	1	-1	936	355	1	200	1167/201
Contig1567	ref	NP_001186800.1	ubiquitin specific peptidase 3 [Danio rerio]	1	78	410	523	1	-1	2580	1030	1	523	2964/524
Contig1569	ref	NP_001187526.1	myoglobin [Ictalurus punctatus]	0.72	94	139	147	1	-1	1525	1085	1	147	1642/147
Contig1571	emb	CAK04427.1	novel protein similar to laminin beta 1 (lamb1) [Danio rerio]	1	56	539	956	1	-1	3000	133	779	1731	3000/1732
Contig1572	gb	ACN10365.1	Proline-serine-threonine phosphatase-interacting protein 2 [Salmo salar]	1	68	230	337	1	1	130	1125	1	335	1798/335
Contig1573	ref	NP_571490.1	ephrin type-A receptor 2 precursor [Danio rerio]	1	70	384	546	1	3	66	1694	1	543	1777/984
Contig1575	ref	XP_001489638.1	PREDICTED: zinc finger Ran-binding domain-containing protein 3 [Equus caballus]	1	56	599	1062	1	3	276	3311	40	1072	3986/1072
Contig1578	emb	CAQ14237.1	SEC6-like 1 (S. cerevisiae) [Danio rerio]	1	81	610	748	1	-3	3198	970	1	748	3350/748
Contig1579	tpg	DAA01285.1	TPA_exp: replicase/helicase/endonuclease [Danio rerio]	0.45	72	90	124	1	-3	471	103	1148	1271	1145/2181
Contig1580	ref	NP_998365.1	neuronal membrane glycoprotein M6-a [Danio rerio]	1	80	224	278	1	-3	1237	404	1	278	1356/278
Contig1582	ref	XP_693497.5	PREDICTED: multiple EGF-like-domains 6a [Danio rerio]	1	63	684	1081	1	-3	3163	5	1	1076	3192/1398
Contig1583	ref	XP_003446527.1	PREDICTED: TP53-regulating kinase-like [Oreochromis niloticus]	0.86	73	168	229	1	-2	814	134	8	236	932/236
Contig1584	ref	NP_001152810.1	oxysterols receptor LXR-alpha [Oncorhynchus mykiss]	1	77	358	464	1	3	234	1568	1	462	4577/462
Contig1585	ref	XP_683042.4	PREDICTED: Scm-like with four mbt domains 2 [Danio rerio]	1	61	278	449	1	-3	1890	565	410	854	1892/854
Contig1587	ref	NP_001091735.1	ADNP homeobox 2a [Danio rerio]	1	56	517	914	1	3	297	2978	1	884	3989/962
Contig1588	sp	Q58EL7.2	SKA3_DANRE RecName: Full=Spindle and kinetochore-associated protein 3	1	44	225	504	1	-2	2295	850	1	492	2644/495
Contig1589	ref	XP_001921798.3	PREDICTED: inactive phospholipase C-like protein 1-like [Danio rerio]	0.23	81	54	66	1	3	3	200	997	1062	545/1062
Contig1590	ref	XP_003448149.1	PREDICTED: diacylglycerol kinase iota [Oreochromis niloticus]	1	72	223	306	1	2	488	1378	37	342	1380/926
Contig1591	ref	XP_003446173.1	PREDICTED: coiled-coil domain-containing protein 112-like [Oreochromis niloticus]	0.92	41	191	461	1	-2	2284	905	42	463	2843/463
Contig1592	gb	AAT85678.1	Numb [Danio rerio]	1	62	418	673	1	3	177	2123	1	669	3596/669
Contig1593	ref	NP_001135146.1	homeobox protein HoxB7ab [Salmo salar]	0.44	59	92	154	1	3	3	458	60	213	731/223
Contig1594	ref	XP_693576.4	PREDICTED: tyrosine-protein kinase Fer [Danio rerio]	1	87	643	737	1	1	154	2364	1	737	2618/822
Contig1596	ref	XP_002662570.2	PREDICTED: hypothetical protein LOC100332241 [Danio rerio]	1	44	308	688	1	2	254	2299	36	616	2726/620
Contig1598	gb	ADO27909.1	transmembrane protein 188 [Ictalurus furcatus]	0.66	100	125	125	1	-1	2087	1713	1	125	2117/125
Contig1599	ref	NP_001187635.1	ras-related GTP-binding protein C [Ictalurus punctatus]	1	99	378	381	1	2	245	1387	1	381	3284/381
Contig1601	ref	NP_001091955.1	glucose 1,6-bisphosphate synthase [Danio rerio]	0.75	75	139	185	1	1	1	555	435	619	1853/619
Contig1602	ref	NP_957280.1	transcription elongation factor A protein 2 [Danio rerio]	1	70	215	305	1	2	134	1048	1	300	1891/300
Contig1603	ref	XP_003439580.1	PREDICTED: gigaxonin [Oreochromis niloticus]	1	73	439	600	1	-3	3781	1982	5	603	4017/603
Contig1604	ref	XP_002660609.2	PREDICTED: ubiquitin carboxyl-terminal hydrolase 34 [Danio rerio]	1	87	2471	2829	1	1	43	8508	828	3631	9360/3632
Contig1607	ref	NP_997796.1	dnaJ homolog subfamily C member 11 [Danio rerio]	1	88	498	563	1	-3	2859	1183	1	563	2891/563
Contig1608	ref	NP_001119581.1	myelocytomatosis oncogene homolog [Danio rerio]	0.77	51	184	359	1	-3	1882	878	1	359	2040/360
Contig1609	gb	ABF22407.1	oxysterol-binding protein-like protein 7 [Takifugu rubripes]	1	81	212	261	1	-2	1404	625	536	796	1405/796
Contig1610	gb	ACO14402.1	Guanine nucleotide-binding protein GI/GS/GO subunit gamma-10 precursor [Esox lucius]	0.23	82	55	67	1	3	186	386	2	68	610/89
Contig1611	ref	XP_001922046.3	PREDICTED: collagen alpha-1(XIV) chain [Danio rerio]	1	68	1050	1536	1	2	503	5098	1	1519	7039/1852
Contig1613	ref	XP_001335405.3	PREDICTED: centromere protein U-like [Danio rerio]	0.84	44	190	426	1	3	189	1457	1	397	1563/397
Contig1614	ref	XP_003458305.1	PREDICTED: serine/threonine-protein kinase DCLK1-like [Oreochromis niloticus]	1	84	313	372	1	1	271	1386	356	723	2891/723
Contig1615	ref	NP_001013537.1	solute carrier family 25, member 44 b [Danio rerio]	1	92	292	316	1	-3	1493	546	1	316	1678/316
Contig1616	dbj	BAD23843.1	extracellular signal regulated protein kinase 2 [Cyprinus carpio]	1	97	342	349	1	3	351	1397	21	369	1688/369
Contig1617	ref	NP_956188.1	ankyrin repeat and MYND domain-containing protein 2 [Danio rerio]	1	80	344	426	1	-3	1966	689	1	420	2103/420
Contig1619	gb	AEK81575.1	TGF-beta receptor type-2 [Ctenopharyngodon idella]	1	74	412	554	1	2	185	1816	1	554	2594/562
Contig1620	gb	AAI34063.1	Unknown (protein for IMAGE:7136240) [Danio rerio]	0.3	38	78	201	1	3	228	809	265	446	1247/446
Contig1621	ref	NP_001071011.1	tRNA wybutosine-synthesizing protein 5 [Danio rerio]	1	80	250	312	1	3	324	1259	1	311	1350/326
Contig1623	ref	NP_942120.2	family with sequence similarity 60, member A [Danio rerio]	0.76	65	147	226	1	3	132	809	1	216	2291/216
Contig1624	ref	XP_687685.2	PREDICTED: ATP-binding cassette sub-family G member 4 isoform 1 [Danio rerio]	0.3	66	67	101	1	-3	305	3	276	376	532/641
Contig1625	sp	Q5I2W8.2	NBN_DANRE RecName: Full=Nibrin; AltName: Full=Nijmegen breakage syndrome protein 1 homolog	1	50	435	860	1	2	224	2716	1	818	3331/818
Contig1627	emb	CAG12639.1	unnamed protein product [Tetraodon nigroviridis]	0.75	80	141	175	1	-2	523	2	1	175	908/201
Contig1628	ref	XP_002662297.1	PREDICTED: e3 ubiquitin-protein ligase TRIM21-like [Danio rerio]	1	46	225	480	1	-2	1833	394	20	468	1933/469
Contig1631	ref	NP_001038679.1	thrombospondin-3b precursor [Danio rerio]	1	71	663	933	1	1	184	2976	20	929	3102/929
Contig1632	ref	XP_002660956.2	PREDICTED: enzymatic polyprotein-like [Danio rerio]	0.09	53	39	73	1	1	862	1077	30	102	1435/714
Contig1633	ref	XP_001922345.2	PREDICTED: fibrinogen C domain-containing protein 1 [Danio rerio]	1	69	196	281	1	-3	1124	282	6	286	1141/464
Contig1635	ref	NP_001116085.1	uncharacterized protein LOC100142635 precursor [Danio rerio]	0.06	26	56	215	1	-3	756	139	3	204	785/211
Contig1636	ref	NP_001003848.1	gamma-enolase [Danio rerio]	1	93	404	434	1	1	55	1356	1	434	2115/434
Contig1637	gb	ADO27959.1	biogenesis of lysosome-related organelles complex 1 subunit 1 [Ictalurus furcatus]	0.64	90	131	145	1	2	113	547	1	145	985/145
Contig1638	sp	E7FDW8.2	TRD7B_DANRE RecName: Full=Tudor domain-containing protein 7B	1	70	450	638	1	-1	2441	540	463	1085	2441/1085
Contig1639	sp	Q7ZVR1.2	WDR75_DANRE RecName: Full=WD repeat-containing protein 75	1	68	566	831	1	-3	3688	1199	2	830	3690/832
Contig1640	ref	NP_956431.1	E3 ubiquitin-protein ligase RAD18 [Danio rerio]	1	61	269	437	1	1	127	1431	6	418	1655/426
Contig1641	gb	AAH91813.1	Si:ch211-175f11.3 protein [Danio rerio]	1	89	593	661	1	-2	2266	290	2	662	6062/662
Contig1642	ref	XP_003390502.1	PREDICTED: hypothetical protein LOC100637606 [Amphimedon queenslandica]	0.73	36	170	466	1	2	389	1768	65	477	2536/477
Contig1643	ref	XP_003452510.1	PREDICTED: hypothetical protein LOC100701575 [Oreochromis niloticus]	0.86	69	156	223	1	-2	1044	376	1	223	1237/228
Contig1644	ref	NP_001071246.1	stromal membrane-associated protein 1 [Danio rerio]	1	62	289	465	1	-1	2563	1181	1	459	2770/459
Contig1646	gb	AAI24676.1	Zgc:161969 protein [Danio rerio]	0.13	38	43	111	1	3	3933	4256	21	124	6773/707
Contig1647	ref	XP_002940333.1	PREDICTED: a-kinase anchor protein 14-like [Xenopus (Silurana) tropicalis]	0.33	50	66	130	1	1	304	693	47	176	989/176
Contig1648	ref	NP_001032477.1	SET and MYND domain-containing protein 3 [Danio rerio]	1	57	243	419	1	-2	1379	132	6	376	1479/380
Contig1649	ref	NP_955885.1	eukaryotic translation initiation factor 5 [Danio rerio]	0.81	97	144	148	1	2	740	1183	1	148	1185/429
Contig1651	ref	NP_998534.1	motile sperm domain-containing protein 1 [Danio rerio]	0.99	87	190	217	1	2	350	1000	3	219	1336/219
Contig1654	ref	NP_999985.1	adenylosuccinate synthetase isozyme 1 [Danio rerio]	1	87	401	456	1	-2	1640	276	1	456	1686/456
Contig1655	ref	NP_001193585.1	RNA-binding protein Musashi homolog 2 [Bos taurus]	0.11	46	46	99	1	-2	297	1	87	162	793/354
Contig1656	ref	XP_001923815.2	PREDICTED: protein SMG9 isoform 1 [Danio rerio]	1	81	414	506	1	2	368	1879	1	505	2761/505
Contig1657	ref	XP_699028.2	PREDICTED: 25-hydroxycholesterol 7-alpha-hydroxylase-like [Danio rerio]	1	62	321	513	1	-2	2098	587	1	497	2369/504
Contig1660	ref	XP_003443223.1	PREDICTED: piggyBac transposable element-derived protein 3-like [Oreochromis niloticus]	1	47	276	587	1	-2	2060	408	13	597	2235/598
Contig1661	ref	NP_998236.1	translocating chain-associated membrane protein 2 isoform 2 [Danio rerio]	1	92	192	208	1	-1	626	3	1	208	764/371
Contig1662	ref	XP_003438229.1	PREDICTED: calcium-binding mitochondrial carrier protein SCaMC-1-like [Oreochromis niloticus]	1	81	249	305	1	3	423	1337	170	474	2210/474
Contig1663	ref	XP_003201445.1	PREDICTED: diacylglycerol kinase zeta-like [Danio rerio]	0.65	46	147	313	1	-3	961	209	989	1300	1008/1300
Contig1664	gb	ADO28235.1	WD repeat and fyve domain-containing protein 2 [Ictalurus furcatus]	1	98	395	401	1	-2	1465	263	1	401	1652/401
Contig1665	ref	NP_999470.1	metalloreductase STEAP1 [Sus scrofa]	0.65	54	118	215	1	1	427	1071	66	280	1075/338
Contig1666	emb	CAF98383.1	unnamed protein product [Tetraodon nigroviridis]	0.54	66	110	166	1	2	374	862	1	164	2242/164
Contig1667	ref	NP_001188106.1	transmembrane protein 185a [Ictalurus punctatus]	1	94	331	350	1	-3	2250	1201	1	350	2393/350
Contig1668	ref	NP_001229867.1	evolutionarily conserved signaling intermediate in Toll pathway, mitochondrial [Danio rerio]	1	60	273	454	1	3	234	1562	1	452	2241/452
Contig1669	emb	CAP71952.1	zgc:112341 [Danio rerio]	1	83	229	275	1	2	98	904	14	288	907/484
Contig1670	ref	XP_002664717.1	PREDICTED: hypothetical protein LOC566825 [Danio rerio]	1	46	946	2021	1	-1	8871	3007	19	1892	8871/3750
Contig1671	gb	AAI62583.1	Pc protein [Danio rerio]	1	83	991	1181	1	2	431	3973	1	1181	7015/1181
Contig1672	ref	XP_002664715.2	PREDICTED: hypothetical protein LOC334054 [Danio rerio]	0.83	40	224	555	1	3	360	1883	4	538	1898/660
Contig1673	ref	NP_998436.1	heterogeneous nuclear ribonucleoprotein U-like protein 1 [Danio rerio]	1	61	313	511	1	-2	5523	4000	1	496	5677/784
Contig1674	ref	XP_686585.3	PREDICTED: sterol regulatory element-binding protein cleavage-activating protein-like [Danio rerio]	1	84	396	469	1	3	330	1736	1	469	1736/1245
Contig1675	ref	XP_002664361.1	PREDICTED: hypothetical protein LOC100329833 [Danio rerio]	0.14	27	45	162	1	-1	1312	851	7	165	1423/279
Contig1676	ref	NP_570993.2	frizzled homolog 8a precursor [Danio rerio]	1	85	478	561	1	-1	2240	558	24	579	2825/579
Contig1677	ref	NP_001070800.1	probable ATP-dependent RNA helicase DDX28 [Danio rerio]	1	65	338	514	1	-1	1872	331	41	552	2220/558
Contig1678	ref	XP_003444901.1	PREDICTED: hypothetical protein LOC100690823 [Oreochromis niloticus]	0.32	94	66	70	1	-1	250	41	1	70	355/396
Contig1679	ref	NP_001017695.1	RNA methyltransferase-like protein 1A [Danio rerio]	1	60	269	448	1	-1	1428	97	1	428	1476/435
Contig1680	ref	NP_001025407.1	coronin-7 [Danio rerio]	1	74	418	561	1	-2	2400	724	356	916	2413/923
Contig1681	ref	NP_957173.1	zinc transporter 1 [Danio rerio]	1	58	307	521	1	-3	1854	364	1	498	2354/498
Contig1682	ref	NP_001038757.2	cell death regulator aven-like [Danio rerio]	0.25	44	74	168	1	-2	1319	834	122	287	1326/322
Contig1683	ref	XP_003438659.1	PREDICTED: hypothetical protein LOC100697039 [Oreochromis niloticus]	1	49	829	1688	1	2	953	5926	658	2293	6210/2294
Contig1684	gb	AAH96779.1	Kif23 protein [Danio rerio]	1	83	390	466	1	-2	1838	441	148	611	1839/613
Contig1685	gb	AAI63379.1	Desert hedgehog [Danio rerio]	1	63	277	435	1	2	704	2008	25	440	2400/447
Contig1686	ref	NP_001002666.2	excitatory amino acid transporter 3 [Danio rerio]	1	84	448	530	1	2	110	1690	1	528	3025/528
Contig1688	emb	CAX12186.1	novel protein similar to vertebrate kinesin 2 (KNS2) [Danio rerio]	1	90	545	600	1	3	75	1874	1	600	3132/600
Contig1692	ref	NP_998623.1	SH3 domain-binding protein 5 [Danio rerio]	0.73	60	158	262	1	3	3	779	171	429	1821/446
Contig1693	ref	XP_003199211.1	PREDICTED: ras-related protein Rap-2a-like [Danio rerio]	0.88	92	169	183	1	2	761	1309	1	183	2443/183
Contig1696	ref	XP_684073.2	PREDICTED: peroxisome biogenesis factor 2 [Danio rerio]	1	69	206	296	1	3	75	956	11	305	1494/312
Contig1697	ref	XP_001920703.1	PREDICTED: G protein-activated inward rectifier potassium channel 1-like [Danio rerio]	1	82	444	541	1	-1	3302	1704	1	523	3887/523
Contig1698	ref	NP_001082810.1	UPF0760 protein C2orf29 homolog [Danio rerio]	1	79	357	447	1	-1	2371	1031	1	445	2656/445
Contig1699	sp	Q9YGX5.1	CPEB1_DANRE RecName: Full=Cytoplasmic polyadenylation element-binding protein 1; Short=CPE-BP1; Short=CPE-binding protein 1; Short=CPEB-1; AltName: Full=Orb/CPEB-related RNA-binding protein; AltName: Full=Protein Zorba; AltName: Full=ZOR-1; AltName: Full=Zebrafish orb-type a	1	70	394	562	1	3	123	1790	1	559	1942/559
Contig1700	ref	XP_685035.3	PREDICTED: myosin-VIIa-like [Danio rerio]	1	70	502	711	1	2	209	2341	37	694	3397/1072
Contig1701	ref	NP_001038908.1	dephospho-CoA kinase domain-containing protein [Danio rerio]	0.96	78	180	229	1	2	35	721	1	229	905/229
Contig1702	emb	CBN80930.1	Lipin-3 [Dicentrarchus labrax]	1	60	369	609	1	3	1386	3191	306	900	3945/901
Contig1703	gb	AAI62370.1	Zgc:136746 [Danio rerio]	0.6	74	126	170	1	2	170	679	1	170	1245/324
Contig1704	gb	AAI62599.1	Cholinergic receptor, nicotinic, alpha polypeptide 7 [Danio rerio]	1	78	405	519	1	-2	2160	604	1	509	2260/509
Contig1705	ref	XP_689331.3	PREDICTED: serine/threonine-protein kinase N2 [Danio rerio]	0.29	66	79	118	1	-2	346	8	9	124	1217/948
Contig1707	emb	CAM14065.1	novel protein similar to galactosidase, beta 1 (GLB1, zgc:110823) [Danio rerio]	1	77	390	501	1	-1	1810	308	139	636	1810/651
Contig1708	emb	CAQ15724.1	PMS1 postmeiotic segregation increased 1 (S. cerevisiae) [Danio rerio]	1	63	573	902	1	-1	2892	220	1	893	2994/896
Contig1709	ref	NP_001187888.1	peroxisome assembly protein 12 [Ictalurus punctatus]	1	87	307	351	1	-2	1515	463	1	351	1672/351
Contig1711	ref	NP_956955.1	trafficking protein particle complex 6b-like [Danio rerio]	0.69	80	129	160	1	-2	1773	1294	1	160	1975/161
Contig1712	ref	XP_686581.4	PREDICTED: rho guanine nucleotide exchange factor 6-like [Danio rerio]	1	79	341	431	1	1	1	1272	348	766	1404/766
Contig1713	ref	XP_003199892.1	PREDICTED: hypothetical protein LOC335392 [Danio rerio]	1	70	599	846	1	1	115	2652	25	866	3050/876
Contig1714	ref	XP_003455811.1	PREDICTED: guanine nucleotide-binding protein G(o) subunit alpha-like [Oreochromis niloticus]	0.57	86	110	127	1	-1	381	1	1	127	855/361
Contig1715	ref	XP_001921190.1	PREDICTED: lecithin retinol acyltransferase [Danio rerio]	0.67	57	129	225	1	-3	738	64	67	283	785/283
Contig1716	ref	NP_998607.1	serine/arginine repetitive matrix protein 1 [Danio rerio]	0.07	92	26	28	1	3	372	455	78	105	455/896
Contig1717	gb	AAI63533.1	Similar to NF-kappa-B-repressing factor (NFkB-repressing factor) (Transcription factor NRF) (ITBA4 protein) [Danio rerio]	1	73	575	785	1	-2	2983	656	78	859	3134/861
Contig1719	sp	Q58EG3.2	PVRL3_DANRE RecName: Full=Poliovirus receptor-related protein 3-like; Flags: Precursor	1	66	392	590	1	1	244	2007	1	574	2202/574
Contig1720	ref	XP_003199258.1	PREDICTED: high affinity cGMP-specific 3',5'-cyclic phosphodiesterase 9A [Danio rerio]	1	95	290	305	1	1	1	915	200	504	1181/509
Contig1722	gb	ACH92119.1	PTEN-induced putative kinase 1 [Danio rerio]	1	68	387	569	1	1	181	1878	1	565	2212/574
Contig1723	emb	CAG06721.1	unnamed protein product [Tetraodon nigroviridis]	1	54	386	713	1	-3	2513	525	61	755	2515/755
Contig1724	ref	XP_003447590.1	PREDICTED: kynurenine/alpha-aminoadipate aminotransferase, mitochondrial-like [Oreochromis niloticus]	1	83	355	425	1	1	88	1362	1	425	2178/425
Contig1725	ref	XP_003199977.1	PREDICTED: tRNA wybutosine-synthesizing protein 2 homolog [Danio rerio]	1	66	272	412	1	2	341	1558	1	408	1665/408
Contig1726	ref	NP_956383.1	band 4.1-like protein 5 [Danio rerio]	0.74	51	175	340	1	2	83	1048	434	768	1773/772
Contig1729	ref	NP_001107956.1	uncharacterized protein LOC100007793 [Danio rerio]	1	65	384	584	1	1	130	1881	1	583	2220/613
Contig1730	ref	XP_003451766.1	PREDICTED: hypothetical protein LOC100704632 [Oreochromis niloticus]	0.39	39	84	212	1	-3	1891	1277	1702	1913	2013/1946
Contig1732	ref	NP_001128729.1	F-box only protein 10 [Danio rerio]	1	76	735	965	1	2	122	2971	1	964	4599/964
Contig1733	ref	XP_003449361.1	PREDICTED: protein FAM124B-like [Oreochromis niloticus]	1	52	240	453	1	-3	2375	1128	1	443	2491/546
Contig1734	ref	XP_002662845.2	PREDICTED: protein pellino homolog 1-like [Danio rerio]	1	86	414	479	1	-1	1542	145	1	477	2118/477
Contig1735	ref	XP_003451751.1	PREDICTED: membrane-associated phosphatidylinositol transfer protein 2-like [Oreochromis niloticus]	1	68	633	918	1	-1	2661	1	1	913	2892/1371
Contig1736	ref	XP_003459420.1	PREDICTED: hypothetical protein LOC100693215 [Oreochromis niloticus]	0.43	27	136	499	1	-2	1986	496	1157	1566	1993/1566
Contig1737	ref	NP_001139056.1	fragile site-associated protein [Danio rerio]	1	81	965	1183	1	3	54	3551	1950	3120	3553/4922
Contig1739	ref	XP_698926.4	PREDICTED: protein FAM63B [Danio rerio]	1	71	337	474	1	-3	1953	574	86	554	2282/660
Contig1740	gb	AAI34846.1	Mitogen-activated protein kinase kinase kinase 7 interacting protein 3 like [Danio rerio]	1	56	336	595	1	-1	2303	645	2	571	2543/573
Contig1742	ref	NP_001119888.1	RNA exonuclease 1 homolog [Danio rerio]	1	86	219	253	1	2	179	937	955	1207	1546/1207
Contig1743	ref	XP_697406.4	PREDICTED: zinc finger protein 513-like [Danio rerio]	1	73	394	537	1	3	879	2456	1	518	2531/541
Contig1744	ref	NP_001008650.2	zinc finger, DHHC-type containing 13 [Danio rerio]	1	69	448	647	1	1	157	2073	1	645	3125/645
Contig1745	ref	NP_001139179.1	uncharacterized protein LOC100148379 [Danio rerio]	1	70	709	1006	1	1	70	3069	532	1520	3073/1912
Contig1746	gb	ABJ98647.1	chloride intracellular channel 2-like protein [Scophthalmus maximus]	0.42	92	87	94	1	3	222	497	1	94	499/106
Contig1748	gb	ACI33155.1	NHL repeat-containing protein 3 precursor [Salmo salar]	1	75	265	351	1	3	51	1100	1	350	1794/353
Contig1749	ref	XP_002662549.1	PREDICTED: disco-interacting protein 2 homolog B-A-like [Danio rerio]	1	90	554	611	1	-3	1836	4	228	837	2072/1597
Contig1750	gb	AER42681.1	Ras-related C3 botulinum toxin substrate 2 [Epinephelus coioides]	0.96	91	176	192	1	3	117	692	1	192	1236/192
Contig1751	gb	AAI63716.1	Sipa1l1 protein [Danio rerio]	0.83	85	154	180	1	-2	551	12	599	778	573/1742
Contig1752	ref	XP_692222.3	PREDICTED: zinc finger homeobox protein 3 [Danio rerio]	1	50	465	923	1	-3	2810	105	2458	3349	2812/3349
Contig1753	ref	XP_002662923.1	PREDICTED: paired amphipathic helix protein Sin3a [Danio rerio]	0.14	52	42	80	1	3	201	437	1	79	442/1262
Contig1754	gb	AAS57934.2	source of immunodominant MHC-associated peptides [Ctenopharyngodon idella]	1	92	726	788	1	-3	4228	1865	1	788	4491/805
Contig1755	ref	XP_001919697.2	PREDICTED: hypothetical protein LOC100151186 [Danio rerio]	0.27	29	117	401	1	1	115	1269	1	378	1923/383
Contig1756	ref	NP_957493.1	phosphatidylinositol-4,5-bisphosphate 3-kinase catalytic subunit delta isoform [Danio rerio]	1	79	819	1033	1	-2	4735	1643	13	1039	4736/1039
Contig1757	ref	NP_001038787.1	crumbs homolog 3a precursor [Danio rerio]	0.11	85	36	42	1	2	710	835	68	109	1835/109
Contig1758	ref	NP_001082955.1	para-hydroxybenzoate--polyprenyltransferase, mitochondrial [Danio rerio]	1	73	264	361	1	1	145	1224	12	371	1258/378
Contig1760	emb	CAX13830.1	novel protein similar to vertebrate FERM, RhoGEF (ARHGEF) and pleckstrin domain protein 1 (chondrocyte-derived) (FARP1, zgc:112136) [Danio rerio]	0.26	35	96	274	1	3	615	1364	546	811	2411/811
Contig1761	ref	XP_002662476.2	PREDICTED: hypothetical protein LOC550304 [Danio rerio]	0.6	68	123	180	1	-1	914	375	1306	1479	2423/1479
Contig1764	ref	XP_698507.4	PREDICTED: dynein heavy chain 10, axonemal [Danio rerio]	1	81	1382	1694	1	-2	5091	10	2866	4559	5092/4559
Contig1767	ref	NP_001006086.2	tRNA (uracil-O(2)-)-methyltransferase-like [Danio rerio]	1	64	413	636	1	-3	2568	682	4	625	2696/625
Contig1768	ref	XP_698724.1	PREDICTED: tripartite motif-containing protein 16 [Danio rerio]	0.49	44	110	246	1	-1	1433	726	306	548	1433/562
Contig1770	ref	NP_001155125.1	1-phosphatidylinositol-4,5-bisphosphate phosphodiesterase epsilon-1 [Danio rerio]	1	86	393	452	1	3	3	1358	1131	1582	1360/2248
Contig1771	ref	NP_001187481.1	actin-related protein 6 [Ictalurus punctatus]	1	99	393	396	1	-3	1281	94	1	396	1418/396
Contig1772	ref	XP_003454937.1	PREDICTED: trafficking protein particle complex subunit 10 [Oreochromis niloticus]	1	80	514	636	1	1	112	2016	1	635	2027/1264
Contig1775	ref	NP_001073451.1	angiogenic factor with G patch and FHA domains 1 [Danio rerio]	1	61	230	375	1	-2	1280	171	402	770	1611/774
Contig1776	ref	XP_683173.1	PREDICTED: DNA replication licensing factor MCM9 isoform 1 [Danio rerio]	1	76	228	297	1	1	1	891	364	660	1201/660
Contig1777	ref	NP_001018448.1	GMP reductase 1 [Danio rerio]	1	91	316	345	1	-1	1797	763	1	345	1929/345
Contig1778	emb	CBN80817.1	Importin-9 [Dicentrarchus labrax]	1	86	892	1035	1	1	109	3192	13	1047	3893/1047
Contig1779	ref	XP_002662990.2	PREDICTED: ankyrin repeat domain-containing protein 11 [Danio rerio]	1	60	739	1220	1	-2	4865	1266	1626	2751	4866/2751
Contig1780	ref	XP_003439579.1	PREDICTED: c-Maf-inducing protein [Oreochromis niloticus]	0.09	61	34	55	1	-3	157	2	1	55	744/783
Contig1781	ref	XP_003582105.1	PREDICTED: PHD finger protein 14 [Bos taurus]	0.97	91	171	187	1	-1	616	56	398	584	1375/937
Contig1783	ref	XP_001920441.3	PREDICTED: bromodomain and WD repeat-containing protein 1 [Danio rerio]	1	80	666	823	1	2	215	2635	1	820	7250/2184
Contig1784	emb	CAG11479.1	unnamed protein product [Tetraodon nigroviridis]	0.7	92	128	139	1	1	139	555	1	139	555/636
Contig1785	ref	XP_003439172.1	PREDICTED: IQ motif and SEC7 domain-containing protein 2-like [Oreochromis niloticus]	0.36	55	88	159	1	2	92	535	1	155	714/1469
Contig1787	gb	ABD85557.1	hypothetical protein [Ictalurus punctatus]	0.08	59	38	64	1	3	1023	1214	63	124	2145/124
Contig1790	ref	XP_694117.3	PREDICTED: WASH complex subunit 7-like [Danio rerio]	1	86	664	772	1	1	7	2322	1	772	2322/1173
Contig1791	ref	XP_003455265.1	PREDICTED: HMG domain-containing protein 3-like [Oreochromis niloticus]	1	57	397	693	1	-2	3265	1190	365	1022	4037/1052
Contig1792	sp	Q1LYG0.2	SPD2A_DANRE RecName: Full=SH3 and PX domain-containing protein 2A	1	73	838	1133	1	1	565	3915	1	1119	4660/1119
Contig1793	ref	NP_001187968.1	peptidyl-prolyl cis-trans isomerase-like 1 [Ictalurus punctatus]	0.85	93	155	166	1	3	108	605	1	166	714/166
Contig1794	ref	XP_683418.2	PREDICTED: transmembrane protein 194A [Danio rerio]	1	58	251	432	1	2	68	1354	17	444	1732/446
Contig1795	emb	CAD67997.1	putative estrogen receptor beta2 protein [Varicorhinus barbatulus]	1	72	401	556	1	-2	2026	383	1	556	2525/558
Contig1796	gb	AAI41793.1	Si:ch211-234g24.1 protein [Danio rerio]	1	69	444	637	1	2	1367	3190	1	635	4769/873
Contig1797	emb	CAF97569.1	unnamed protein product [Tetraodon nigroviridis]	0.89	88	154	174	1	-2	522	1	1	174	922/261
Contig1798	ref	NP_001161042.1	poliovirus receptor-related protein 1 [Danio rerio]	1	71	245	342	1	2	2	1018	18	359	1019/475
Contig1799	ref	NP_998096.1	cardiolipin synthase [Danio rerio]	1	57	221	386	1	-1	1542	409	1	342	1719/342
Contig1800	ref	NP_001134452.1	CI123 protein [Salmo salar]	0.09	41	32	77	1	-1	639	409	14	90	771/90
Contig1801	emb	CAX14161.1	spermine oxidase [Danio rerio]	1	83	448	537	1	1	136	1746	1	536	2135/539
Contig1802	ref	XP_003457808.1	PREDICTED: poly(A)-specific ribonuclease PARN [Oreochromis niloticus]	1	81	463	568	1	-1	2680	986	1	563	2719/679
Contig1803	ref	XP_001340298.4	PREDICTED: semaphorin-5B-like [Danio rerio]	1	72	797	1106	1	-2	3408	109	124	1228	3439/1228
Contig1804	ref	XP_001922432.1	PREDICTED: GPI inositol-deacylase [Danio rerio]	1	66	443	663	1	-3	1989	1	139	800	1991/1031
Contig1805	dbj	BAK23967.1	nipped-B like a [Danio rerio]	1	76	1488	1943	1	3	2634	8420	962	2874	8649/2876
Contig1806	gb	AAV32965.1	tumor protein p53 binding protein [Oncorhynchus mykiss]	0.06	52	28	53	1	1	4	150	174	226	571/281
Contig1808	ref	NP_001134169.1	glutaredoxin-like protein YDR286C homolog [Salmo salar]	0.37	67	76	113	1	-1	426	88	25	136	663/138
Contig1809	ref	XP_003438275.1	PREDICTED: mitogen-activated protein kinase kinase kinase kinase 3-like [Oreochromis niloticus]	1	82	333	403	1	2	227	1417	513	914	2125/914
Contig1810	ref	XP_001921602.1	PREDICTED: pseudopodium-enriched atypical kinase 1-like [Danio rerio]	1	55	636	1146	1	-3	3682	380	592	1680	3699/1695
Contig1811	ref	NP_001018529.1	cytosolic beta-glucosidase [Danio rerio]	1	72	341	470	1	1	133	1542	6	471	1604/475
Contig1812	ref	XP_002662447.2	PREDICTED: folate transporter 1-like [Danio rerio]	1	67	322	479	1	1	625	2058	2	476	2280/476
Contig1814	sp	B0V2S2.1	DCR1B_DANRE RecName: Full=5' exonuclease Apollo; AltName: Full=DNA cross-link repair 1B protein; AltName: Full=SNM1 homolog B	1	57	337	588	1	-3	2419	659	1	570	3000/571
Contig1815	ref	XP_417783.3	PREDICTED: zinc finger MYM-type protein 4 [Gallus gallus]	1	41	493	1180	1	-3	4131	802	337	1500	5489/1515
Contig1816	emb	CAF90604.1	unnamed protein product [Tetraodon nigroviridis]	1	27	384	1387	1	-2	3852	22	1905	3252	3853/4089
Contig1817	ref	NP_001187393.1	n-acetyltransferase 14 [Ictalurus punctatus]	1	78	228	290	1	1	121	990	1	290	1175/290
Contig1819	ref	XP_003447758.1	PREDICTED: uncharacterized protein C6orf89 homolog [Oreochromis niloticus]	1	60	200	328	1	-1	2106	1135	1	325	2391/332
Contig1820	ref	XP_002661971.2	PREDICTED: citron Rho-interacting kinase-like, partial [Danio rerio]	0.91	75	176	232	1	-3	695	3	285	516	697/2089
Contig1821	emb	CAQ13425.1	prostaglandin E synthase 2-like [Danio rerio]	1	69	245	351	1	-3	1031	3	2	350	1108/378
Contig1822	ref	NP_919347.1	polycomb complex protein BMI-1-A [Danio rerio]	1	80	251	313	1	1	376	1314	1	311	1642/322
Contig1823	ref	NP_001106696.2	ligand of numb-protein X 2a [Danio rerio]	1	84	632	745	1	-1	2389	155	1	736	2596/737
Contig1830	ref	XP_002661254.1	PREDICTED: mitogen-activated protein kinase kinase kinase 14-like [Danio rerio]	1	51	453	878	1	1	103	2652	4	824	3318/825
Contig1831	emb	CAG10439.1	unnamed protein product [Tetraodon nigroviridis]	1	62	595	945	1	3	3	2651	68	984	2969/990
Contig1832	ref	NP_998147.1	E3 ubiquitin-protein ligase FANCL [Danio rerio]	1	78	287	366	1	-1	1887	790	1	366	2202/371
Contig1833	ref	NP_001019984.1	protein MCM10 homolog [Danio rerio]	1	60	531	879	1	-2	3133	515	3	833	3188/833
Contig1834	ref	XP_002667478.1	PREDICTED: hypothetical protein LOC100332331 [Danio rerio]	0.57	76	107	139	1	2	377	793	1	139	1349/139
Contig1836	emb	CAF92601.1	unnamed protein product [Tetraodon nigroviridis]	1	67	245	362	1	1	19	1089	23	379	2925/379
Contig1838	dbj	BAB60722.1	Na,K-ATPase alpha subunit 3 [Carassius auratus]	1	92	941	1017	1	-3	3141	91	7	1022	3143/1022
Contig1839	ref	NP_001018557.1	myotubularin related protein 1a [Danio rerio]	1	74	486	651	1	-3	3890	1956	2	651	4084/683
Contig1840	ref	XP_003200358.1	PREDICTED: e3 ubiquitin-protein ligase SHPRH-like [Danio rerio]	1	79	1316	1651	1	-1	6060	1156	1	1644	6291/1644
Contig1842	emb	CAX14735.1	novel protein (zgc:110300) [Danio rerio]	0.39	72	78	107	1	2	218	538	1	107	900/107
Contig1843	ref	XP_695887.4	PREDICTED: hypothetical protein LOC567501 [Danio rerio]	1	56	207	369	1	-3	4064	2961	44	397	4093/1137
Contig1844	ref	NP_001006006.1	FRA10AC1 protein [Danio rerio]	1	63	213	334	1	2	29	1027	1	333	1423/333
Contig1845	ref	XP_003448322.1	PREDICTED: uncharacterized methyltransferase ydaC-like [Oreochromis niloticus]	0.8	69	146	210	1	3	99	728	1	210	2112/210
Contig1846	dbj	BAG10493.1	zinc finger protein, subfamily 1A, 4 [synthetic construct]	1	55	323	578	1	-3	1663	2	1	537	1734/538
Contig1847	ref	NP_001007433.2	N-acetylgalactosamine kinase [Danio rerio]	1	77	353	457	1	3	390	1760	1	457	1961/457
Contig1848	ref	NP_001070031.1	WD repeat-containing protein 74 [Danio rerio]	1	71	256	356	1	-3	2101	1040	4	358	2133/375
Contig1849	ref	XP_003456571.1	PREDICTED: transmembrane protein 63B-like [Oreochromis niloticus]	1	73	536	727	1	1	1	2025	220	945	2439/947
Contig1850	ref	NP_001073477.1	transmembrane and coiled-coil domains protein 1 [Danio rerio]	1	70	469	666	1	-2	2286	289	1	656	2716/656
Contig1851	ref	NP_001025300.1	gamma-secretase subunit APH-1A [Danio rerio]	0.82	64	162	253	1	-2	2914	2156	1	253	3350/253
Contig1852	ref	XP_003439549.1	PREDICTED: L-fucose kinase, partial [Oreochromis niloticus]	1	72	206	285	1	-2	858	4	714	998	859/1004
Contig1853	ref	XP_003199019.1	PREDICTED: FH1/FH2 domain-containing protein 3 [Danio rerio]	1	75	442	584	1	3	717	2330	799	1382	2916/1383
Contig1854	ref	XP_001919955.3	PREDICTED: PHD finger protein 12 [Danio rerio]	1	59	565	953	1	-3	2945	186	1	931	3694/941
Contig1855	ref	NP_001239280.1	interferon regulatory factor 2 [Salmo salar]	1	60	213	354	1	1	250	1266	1	342	3580/343
Contig1857	sp	A8WE67.1	KBP_DANRE RecName: Full=KIF1-binding protein homolog	1	74	473	632	1	3	69	1964	1	630	3063/631
Contig1858	ref	XP_692994.3	PREDICTED: stAR-related lipid transfer protein 7, mitochondrial [Danio rerio]	1	71	270	376	1	-2	1223	108	28	402	1260/402
Contig1859	ref	NP_001093460.1	death-associated protein kinase 1 [Danio rerio]	1	78	734	935	1	3	3	2807	492	1426	4838/1439
Contig1860	ref	NP_001119907.1	tRNA (guanine-N(7)-)-methyltransferase subunit WDR4 [Danio rerio]	1	66	275	415	1	1	55	1293	9	413	1600/413
Contig1861	sp	Q6P0D0.2	QKIA_DANRE RecName: Full=Protein quaking-A; Short=zqk	1	87	297	341	1	2	338	1360	1	341	3182/341
Contig1862	ref	XP_699016.3	PREDICTED: si:dkey-5n18.1 [Danio rerio]	0.41	46	101	217	1	3	105	752	1	211	913/211
Contig1863	ref	XP_001332542.4	PREDICTED: zinc finger CCHC domain-containing protein 7 [Danio rerio]	1	42	259	611	1	-3	2314	596	88	640	2382/691
Contig1864	ref	XP_001341956.1	PREDICTED: protein FAM123B-like [Danio rerio]	1	50	506	1005	1	1	184	3138	1	952	3564/953
Contig1865	ref	NP_001093554.1	adenylate kinase isoenzyme 5 [Danio rerio]	1	77	444	574	1	1	142	1842	1	563	2521/563
Contig1866	ref	NP_001038661.1	GTP-binding protein 2 [Danio rerio]	1	89	485	542	1	-1	3365	1740	66	604	3677/605
Contig1868	ref	XP_686746.4	PREDICTED: phospholipase D3 [Danio rerio]	1	57	441	772	1	-1	2481	247	3	763	2766/765
Contig1869	ref	XP_003199930.1	PREDICTED: putative nuclease HARBI1-like [Danio rerio]	0.96	51	163	318	1	1	241	1188	15	332	1323/361
Contig1870	ref	XP_687343.4	PREDICTED: laminin subunit gamma-3 [Danio rerio]	1	47	274	581	1	3	18	1739	1055	1632	2025/1634
Contig1871	ref	NP_001002330.2	ubiquitin-conjugating enzyme E2 Z [Danio rerio]	0.59	65	126	193	1	-3	556	2	1	184	900/380
Contig1872	ref	NP_001090226.1	actin, alpha skeletal muscle 2 [Xenopus laevis]	1	99	376	377	1	-3	1345	215	1	377	1425/377
Contig1873	gb	AAP49009.1	transposase [Rana pipiens]	0.32	39	80	202	1	1	1273	1809	1	202	2056/340
Contig1876	dbj	BAA12009.2	weakly inward rectifying potassium channel [Oncorhynchus masou]	1	70	292	412	1	-3	1853	642	15	423	2038/423
Contig1877	ref	NP_001038660.1	nurim [Danio rerio]	0.91	71	159	222	1	-1	707	42	1	222	746/275
Contig1878	ref	XP_001343289.2	PREDICTED: hypothetical protein LOC100003830 [Danio rerio]	1	44	248	558	1	3	102	1613	1	544	2339/544
Contig1879	ref	NP_001188226.1	mitochondrial mimitin [Ictalurus punctatus]	0.57	100	112	112	1	1	1	336	50	161	2768/161
Contig1880	gb	AAI63421.1	Prkri protein [Danio rerio]	1	80	400	500	1	-1	2604	1105	5	502	2946/502
Contig1881	ref	XP_003441189.1	PREDICTED: thrombospondin-2-like [Oreochromis niloticus]	1	83	507	604	1	-3	2287	476	602	1205	2292/1205
Contig1882	ref	NP_001015043.1	F-box and leucine-rich repeat protein 14b [Danio rerio]	1	99	396	400	1	-3	1235	36	1	400	1345/400
Contig1883	gb	ACM09793.1	Transposable element Tc1 transposase [Salmo salar]	0.19	47	59	124	1	2	464	808	39	162	1026/229
Contig1885	ref	XP_003198591.1	PREDICTED: hypothetical protein LOC100535504, partial [Danio rerio]	0.25	48	67	137	1	2	62	454	1	137	1976/443
Contig1886	ref	NP_001013591.1	uncharacterized protein LOC541448 [Danio rerio]	1	61	373	604	1	-1	2082	298	1	586	2190/586
Contig1888	ref	XP_003438824.1	PREDICTED: protein CCSMST1-like isoform 1 [Oreochromis niloticus]	0.29	61	66	107	1	2	104	424	26	129	894/136
Contig1889	ref	NP_571624.2	neurogenic locus notch homolog protein 3 precursor [Danio rerio]	1	80	696	868	1	-1	2597	6	1283	2148	2603/2468
Contig1890	gb	ADH04491.1	Kaiso [Carassius auratus]	1	67	434	647	1	-1	2097	181	1	631	2214/631
Contig1891	ref	NP_997915.1	jun B proto-oncogene b [Danio rerio]	1	73	247	336	1	1	424	1413	1	310	1970/310
Contig1892	emb	CAI11710.1	angiopoietin-like protein [Danio rerio]	1	82	399	482	1	-1	2102	657	1	480	2516/480
Contig1895	ref	NP_956811.1	AN1-type zinc finger protein 2B [Danio rerio]	1	69	197	282	1	1	202	1029	1	282	1239/282
Contig1896	emb	CAQ14494.1	novel protein similar to human and mouse microtubule-associated protein 1A (MAP1A) [Danio rerio]	1	54	372	682	1	2	2	2032	414	1075	4467/1318
Contig1897	ref	XP_001920312.3	PREDICTED: dedicator of cytokinesis protein 9 [Danio rerio]	1	85	352	410	1	3	3	1226	444	853	1269/2074
Contig1898	ref	XP_003408469.1	PREDICTED: neurocalcin-delta-like [Loxodonta africana]	1	99	192	193	1	2	311	889	1	193	2063/193
Contig1900	emb	CAF91892.1	unnamed protein product [Tetraodon nigroviridis]	0.79	33	216	641	1	-1	3666	1837	47	648	4641/746
Contig1901	sp	Q568B7.2	GTDC1_DANRE RecName: Full=Glycosyltransferase-like domain-containing protein 1	1	72	306	424	1	3	96	1310	1	423	1351/433
Contig1902	ref	XP_003456136.1	PREDICTED: peroxisomal membrane protein 4-like [Oreochromis niloticus]	1	85	179	209	1	-1	1765	1139	1	209	1843/214
Contig1903	ref	NP_001128617.1	uncharacterized protein LOC100189619 [Danio rerio]	0.81	37	176	467	1	3	501	1871	1	450	2735/450
Contig1904	ref	NP_001096593.1	DNA ligase 4 [Danio rerio]	1	79	724	908	1	2	308	3031	2	909	3444/909
Contig1905	gb	ADO27877.1	ribonuclease p protein subunit p40 [Ictalurus furcatus]	1	98	353	357	1	1	97	1167	1	357	1395/357
Contig1906	ref	XP_002662350.2	PREDICTED: pericentrin [Danio rerio]	1	50	1965	3916	1	1	139	11571	1	3852	1395/4261
Contig1907	ref	NP_001004650.1	protein VAC14 homolog [Danio rerio]	1	89	704	783	1	-2	3032	693	1	771	3231/771
Contig1908	emb	CBN81872.1	Protein phosphatase 1 regulatory subunit 16A [Dicentrarchus labrax]	1	57	336	585	1	3	1422	3086	4	575	3273/575
Contig1909	ref	XP_003431166.1	PREDICTED: TBC1 domain family member 2A-like [Ornithorhynchus anatinus]	0.74	74	134	180	1	3	3	542	842	1021	1370/1062
Contig1911	emb	CAK11208.1	novel protein similar to vertebrate cell adhesion molecule-related/down-regulated by oncogenes (CDON) [Danio rerio]	1	62	714	1134	1	-1	3681	301	1	1125	4053/1125
Contig1914	ref	XP_002923345.1	PREDICTED: receptor-interacting serine/threonine-protein kinase 2-like [Ailuropoda melanoleuca]	0.25	26	120	458	1	-2	2063	747	78	498	2334/538
Contig1915	ref	XP_003456135.1	PREDICTED: UPF0549 protein C20orf43 homolog [Oreochromis niloticus]	0.95	63	178	281	1	-3	2699	1881	23	303	2701/303
Contig1917	ref	NP_001131138.1	periplakin [Danio rerio]	1	68	1202	1753	1	1	271	5523	1	1750	5919/1752
Contig1921	ref	XP_003200019.1	PREDICTED: zinc finger protein 483-like [Danio rerio]	1	60	199	328	1	3	21	938	132	459	1461/463
Contig1922	ref	XP_001335575.1	PREDICTED: cyclin-dependent kinase 16 [Danio rerio]	1	87	457	524	1	2	542	2113	1	524	3887/524
Contig1923	ref	NP_001008402.1	exostosin-like 3 [Danio rerio]	1	91	843	917	1	3	579	3317	1	917	6282/917
Contig1925	ref	NP_001013584.1	methyltransferase-like protein 21A [Danio rerio]	0.76	68	150	218	1	1	145	798	1	218	897/218
Contig1926	ref	NP_001070750.1	enhancer of filamentation 1 [Danio rerio]	1	63	506	793	1	3	168	2468	1	783	2827/783
Contig1927	gb	ADO28217.1	syntaxin-18 [Ictalurus furcatus]	1	98	313	318	1	-3	2229	1276	1	318	2288/318
Contig1928	ref	NP_957445.1	F-box only protein 30 [Danio rerio]	1	69	529	762	1	-1	4098	1828	1	740	4281/740
Contig1929	ref	XP_002665524.1	PREDICTED: carcinoembryonic antigen-related cell adhesion molecule 5 [Danio rerio]	1	45	229	505	1	-2	1837	350	1	501	1862/535
Contig1931	ref	NP_001074457.1	synaptotagmin-like protein 4 [Danio rerio]	1	60	420	694	1	-2	4447	2387	1	686	4667/689
Contig1932	ref	NP_001018408.1	inositol monophosphatase 2 [Danio rerio]	1	81	218	268	1	2	311	1114	4	271	2787/275
Contig1933	ref	XP_003446076.1	PREDICTED: acetyl-coenzyme A synthetase, cytoplasmic-like [Oreochromis niloticus]	1	80	564	700	1	-1	3399	1300	1	682	4197/682
Contig1934	ref	XP_002666296.1	PREDICTED: phosphatidylinositol-4-phosphate 5-kinase type-1 gamma [Danio rerio]	1	78	499	638	1	-3	5488	3581	18	652	5745/682
Contig1935	gb	AAI55670.1	LOC796833 protein [Danio rerio]	0.54	94	103	109	1	-3	865	539	733	841	867/841
Contig1937	ref	NP_001017667.1	major facilitator superfamily domain-containing protein 10 [Danio rerio]	1	72	325	450	1	3	159	1505	1	450	1788/450
Contig1938	ref	NP_001017798.1	sorting nexin-30 [Danio rerio]	1	83	361	434	1	-3	1530	229	3	430	1658/430
Contig1939	ref	NP_956146.1	TAF5-like RNA polymerase II p300/CBP-associated factor-associated factor 65 kDa subunit 5L [Danio rerio]	1	74	450	605	1	-2	2246	435	1	601	2394/601
Contig1940	ref	NP_001038866.1	uncharacterized protein LOC751688 [Danio rerio]	0.86	68	147	215	1	-1	759	115	11	224	1164/225
Contig1941	sp	Q1LXE6.1	TT39C_DANRE RecName: Full=Tetratricopeptide repeat protein 39C; Short=TPR repeat protein 39C	1	86	502	581	1	-1	3480	1765	1	578	3918/579
Contig1942	ref	XP_003451832.1	PREDICTED: AP-1 complex-associated regulatory protein-like [Oreochromis niloticus]	1	72	220	303	1	2	287	1171	1	297	2532/297
Contig1943	ref	NP_001139059.1	uncharacterized protein LOC565246 precursor [Danio rerio]	0.46	50	91	181	1	-3	542	3	31	211	757/582
Contig1944	ref	NP_001071068.1	protein phosphatase 1L [Danio rerio]	1	91	324	356	1	-2	1407	340	1	354	1699/361
Contig1945	ref	XP_001919350.2	PREDICTED: serine/threonine-protein kinase/endoribonuclease IRE1 [Danio rerio]	1	79	737	925	1	1	259	3030	2	919	4455/921
Contig1946	emb	CAK03650.1	novel protein similar to vertebrate ankyrin repeat and SOCS box-containing 4 (ASB4) [Danio rerio]	1	60	245	407	1	-2	2007	790	12	417	2128/417
Contig1947	ref	NP_001074120.1	cyclic AMP-responsive element-binding protein 3-like protein 2 [Danio rerio]	1	61	329	538	1	-1	2500	893	1	519	2758/519
Contig1948	ref	XP_003201529.1	PREDICTED: sperm-associated antigen 16 protein-like, partial [Danio rerio]	1	64	376	581	1	1	124	1857	1	568	2280/569
Contig1949	ref	XP_003439202.1	PREDICTED: cyclin-dependent kinase 13-like [Oreochromis niloticus]	1	59	522	884	1	-3	3479	900	565	1417	5563/1417
Contig1950	ref	NP_001098749.1	cGMP-dependent protein kinase 2 [Danio rerio]	0.86	91	147	160	1	-1	1237	758	609	768	1237/768
Contig1951	ref	XP_689446.4	PREDICTED: myosin-IXb [Danio rerio]	0.83	46	181	391	1	-3	1738	575	769	1147	1740/1938
Contig1952	ref	XP_002665088.2	PREDICTED: serine/threonine-protein kinase Nek10 [Danio rerio]	1	64	680	1047	1	3	159	3278	1	1011	4000/1012
Contig1953	ref	XP_696785.3	PREDICTED: si:ch211-160j6.2 [Danio rerio]	1	71	655	914	1	2	230	2881	105	1013	3403/1050
Contig1955	ref	XP_003512578.1	PREDICTED: zinc finger protein 420-like [Cricetulus griseus]	0.77	58	129	221	1	-3	1067	405	416	636	1207/672
Contig1956	ref	NP_956367.1	ribosomal protein S6 kinase alpha-6 [Danio rerio]	0.07	93	30	32	1	1	1	96	708	739	862/740
Contig1957	emb	CAK04853.1	novel protein containing an Acyl-CoA dehydrogenase, N-terminal and C-terminal domain [Danio rerio]	1	83	371	445	1	1	136	1452	1	445	1844/445
Contig1959	dbj	BAD86839.1	angiopoietin-like 2 [Danio rerio]	1	93	246	262	1	3	45	827	249	510	835/510
Contig1961	gb	ADO28087.1	glia maturation factor gamma [Ictalurus furcatus]	0.74	100	142	142	1	-2	663	238	1	142	808/142
Contig1962	ref	XP_003439972.1	PREDICTED: vacuolar protein sorting-associated protein 4B-like [Oreochromis niloticus]	1	81	356	435	1	-3	1996	692	1	435	2196/435
Contig1963	ref	XP_001921142.3	PREDICTED: hypothetical protein LOC799338 [Danio rerio]	0.36	46	75	161	1	1	1	477	1077	1237	786/1393
Contig1965	ref	XP_003451971.1	PREDICTED: zinc finger matrin-type protein 4-like [Oreochromis niloticus]	0.3	96	64	66	1	2	269	466	1	66	946/237
Contig1966	ref	XP_003200155.1	PREDICTED: hypothetical protein LOC100534853 [Danio rerio]	0.19	30	96	316	1	-1	970	41	4	293	1054/293
Contig1967	emb	CBL82408.1	interleukin-2 receptor beta chain-1 [Oncorhynchus mykiss]	0.21	29	86	291	1	-3	1163	306	25	302	1390/521
Contig1970	ref	NP_998323.1	tropomyosin alpha-4 chain isoform 2 [Danio rerio]	0.68	64	160	248	1	-2	1511	768	1	248	1839/248
Contig1972	ref	XP_001923186.1	PREDICTED: ankyrin repeat and BTB/POZ domain-containing protein 2 isoform 2 [Danio rerio]	1	80	699	868	1	3	420	2975	10	871	2977/1032
Contig1973	ref	XP_688629.4	PREDICTED: protein SFI1 homolog isoform 2 [Danio rerio]	0.98	51	169	329	1	2	236	1195	1	329	1196/1142
Contig1974	ref	XP_001336984.3	PREDICTED: c-Jun-amino-terminal kinase-interacting protein 3-like [Danio rerio]	1	53	369	684	1	-1	4006	2000	1	650	4159/715
Contig1975	ref	NP_957225.1	KDEL motif-containing protein 1 precursor [Danio rerio]	1	78	388	496	1	-2	1618	137	5	500	1946/500
Contig1976	ref	NP_001013288.2	tyrosine-protein kinase Yes [Danio rerio]	1	93	509	547	1	-2	1749	109	1	546	2050/546
Contig1977	ref	NP_001093476.1	sorting nexin-18 [Danio rerio]	1	78	447	571	1	-3	2830	1118	2	567	3180/567
Contig1978	ref	XP_003452034.1	PREDICTED: transmembrane protein 150A-like [Oreochromis niloticus]	1	83	216	260	1	-1	2932	2153	1	260	3271/296
Contig1979	ref	NP_001186654.1	heterochromatin protein 1-binding protein 3 [Danio rerio]	1	70	207	293	1	-3	2255	1380	115	394	2683/549
Contig1980	ref	XP_002936671.1	PREDICTED: hypothetical protein LOC100495973 [Xenopus (Silurana) tropicalis]	0.32	22	136	596	1	-3	1688	3	103	675	1963/1053
Contig1981	ref	NP_957369.1	enhancer of polycomb homolog 2 [Danio rerio]	1	59	456	771	1	-2	2791	578	1	750	3095/751
Contig1982	gb	AAH44492.1	Prmt7 protein, partial [Danio rerio]	0.41	72	77	106	1	2	2	319	576	681	401/695
Contig1983	ref	XP_003409426.1	PREDICTED: probable E3 ubiquitin-protein ligase MYCBP2 [Loxodonta africana]	1	79	3723	4666	1	2	407	14332	28	4675	401/4675
Contig1984	emb	CAQ13582.1	novel protein [Danio rerio]	1	41	288	694	1	-1	3285	1303	100	755	3285/759
Contig1987	emb	CAX13958.1	novel protein similar to vertebrate glutathione S-transferase, C-terminal domain containing (GSTCD, zgc:110248) [Danio rerio]	0.97	61	192	312	1	3	123	1058	1	294	1363/320
Contig1988	ref	XP_001921380.2	PREDICTED: 1-phosphatidylinositol-4,5-bisphosphate phosphodiesterase delta-3-A [Danio rerio]	1	71	546	760	1	1	298	2568	10	753	3380/765
Contig1989	ref	NP_956526.1	DNA-directed RNA polymerase III subunit RPC3 [Danio rerio]	1	76	415	546	1	-1	2025	388	1	539	2160/539
Contig1990	emb	CAX14053.1	novel protein similar to vertebrate proline rich region 18 (PRR18) [Danio rerio]	0.56	61	135	218	1	1	361	1002	1	203	1563/203
Contig1991	ref	XP_686465.2	PREDICTED: epsin-2-like isoform 1 [Danio rerio]	1	60	347	576	1	-1	2620	941	1	561	3124/582
Contig1992	ref	XP_001921185.1	PREDICTED: metalloreductase STEAP2 [Danio rerio]	1	81	402	492	1	-3	2775	1303	1	492	2906/492
Contig1993	ref	NP_001187770.1	B9 domain-containing protein 1 [Ictalurus punctatus]	1	99	198	199	1	1	193	789	1	199	1083/199
Contig1994	ref	XP_003454875.1	PREDICTED: tripartite motif-containing protein 59-like [Oreochromis niloticus]	1	50	216	429	1	2	92	1348	1	426	1654/429
Contig1995	ref	XP_003456827.1	PREDICTED: NAD(P) transhydrogenase, mitochondrial-like [Oreochromis niloticus]	1	95	219	230	1	-3	2142	1453	838	1067	2147/1071
Contig1997	ref	XP_003446306.1	PREDICTED: protein jagged-2-like [Oreochromis niloticus]	0.07	52	28	53	1	-2	166	14	1	53	377/1213
Contig1998	emb	CAF98046.1	unnamed protein product [Tetraodon nigroviridis]	1	46	263	560	1	-2	2256	577	3	534	2977/534
Contig1999	ref	XP_689147.2	PREDICTED: disintegrin and metalloproteinase domain-containing protein 17 [Danio rerio]	1	72	199	273	1	-2	810	1	17	288	1171/841
Contig2000	ref	XP_003447755.1	PREDICTED: plasma membrane calcium-transporting ATPase 3-like [Oreochromis niloticus]	1	84	991	1168	1	-1	4063	581	1	1167	5272/1191
Contig2001	gb	AAI53435.1	Asah1a protein [Danio rerio]	1	78	286	366	1	2	122	1219	25	390	1693/390
Contig2002	ref	XP_002666846.1	PREDICTED: olfactomedin-like [Danio rerio]	1	54	233	428	1	-1	1798	515	21	448	1852/449
Contig2003	ref	XP_687432.5	PREDICTED: RNA-binding motif, single-stranded-interacting protein 2-like [Danio rerio]	1	83	336	401	1	-2	1795	596	1	395	1805/395
Contig2004	ref	NP_956624.1	condensin-2 complex subunit D3 [Danio rerio]	1	66	952	1431	1	-3	4628	393	1	1412	4660/1419
Contig2006	ref	XP_002664951.1	PREDICTED: e3 ubiquitin-protein ligase NRDP1 [Danio rerio]	1	71	215	301	1	1	187	1089	1	292	1966/292
Contig2007	ref	NP_001003569.1	acyl-CoA synthetase long-chain family member 1 [Danio rerio]	1	78	543	695	1	-1	2174	90	1	695	2246/697
Contig2009	ref	XP_003199441.1	PREDICTED: huntingtin-interacting protein 1-related protein-like [Danio rerio]	1	55	408	729	1	2	1526	3697	325	1001	4195/1125
Contig2010	ref	NP_001133522.1	MAP7 domain-containing protein 1 [Salmo salar]	0.25	28	83	291	1	3	9	752	180	464	2310/629
Contig2011	ref	XP_003222912.1	PREDICTED: interferon-inducible GTPase 5-like [Anolis carolinensis]	0.86	43	168	386	1	-2	1639	482	3	387	1835/407
Contig2012	ref	XP_003200576.1	PREDICTED: trafficking protein particle complex subunit 9 [Danio rerio]	1	82	944	1147	1	3	201	3614	1	1144	4442/1144
Contig2013	ref	XP_001921907.1	PREDICTED: rapamycin-insensitive companion of mTOR [Danio rerio]	1	75	829	1101	1	2	2	3196	634	1728	4114/1729
Contig2015	ref	XP_003441291.1	PREDICTED: vinculin-like isoform 1 [Oreochromis niloticus]	0.75	98	150	152	1	1	10	465	915	1066	2219/1066
Contig2016	ref	NP_001119862.1	xenotropic and polytropic retrovirus receptor 1 homolog [Danio rerio]	1	84	583	691	1	-2	2949	880	1	687	3289/693
Contig2018	ref	XP_696163.4	PREDICTED: serine/threonine-protein kinase ATR [Danio rerio]	1	55	512	924	1	-1	2704	2	1	920	2902/2643
Contig2020	emb	CAN88058.1	novel protein similar to vertebrate procollagen C-endopeptidase enhancer 2 (PCOLCE2) [Danio rerio]	1	70	294	416	1	-2	2238	991	18	422	2338/422
Contig2021	emb	CAI11904.1	novel protein similar to human zinc finger protein 512 (ZNF512) [Danio rerio]	1	72	235	326	1	2	836	1813	1	310	1813/417
Contig2022	ref	XP_002665651.1	PREDICTED: probable palmitoyltransferase ZDHHC11-like [Danio rerio]	1	48	214	440	1	3	321	1547	11	442	1833/451
Contig2023	ref	NP_001157499.1	puromycin-sensitive aminopeptidase [Danio rerio]	1	90	785	869	1	-1	2651	45	1	868	2891/872
Contig2025	ref	NP_001076469.1	large neutral amino acids transporter small subunit 3 [Danio rerio]	1	68	374	548	1	3	105	1730	1	547	2536/549
Contig2026	ref	XP_003456480.1	PREDICTED: uncharacterized protein C8orf37 homolog [Oreochromis niloticus]	0.43	45	91	202	1	-2	1102	518	12	209	1280/211
Contig2027	ref	XP_698635.3	PREDICTED: 6-phosphofructokinase, liver type-like [Danio rerio]	1	83	648	774	1	2	200	2521	7	780	3324/780
Contig2028	ref	XP_002663840.2	PREDICTED: dynein heavy chain 1, axonemal [Danio rerio]	1	84	499	593	1	1	1	1779	2188	2780	2111/2780
Contig2029	ref	XP_701366.4	PREDICTED: protein ajuba [Danio rerio]	0.66	52	152	288	1	-2	907	53	1	274	2165/688
Contig2030	ref	XP_003199810.1	PREDICTED: cadherin-related family member 2-like [Danio rerio]	1	49	299	605	1	-3	2349	550	393	994	2393/994
Contig2031	ref	ZP_04076299.1	hypothetical protein bthur0013_66990 [Bacillus thuringiensis IBL 200]	0.14	23	75	326	1	-3	982	5	59	343	1593/344
Contig2034	ref	XP_003447443.1	PREDICTED: ceramide synthase 6-like [Oreochromis niloticus]	1	81	273	335	1	-1	1005	1	1	335	1176/394
Contig2035	ref	XP_003512578.1	PREDICTED: zinc finger protein 420-like [Cricetulus griseus]	1	59	259	432	1	-3	1976	681	185	614	2257/672
Contig2037	ref	NP_001122020.1	solute carrier family 12 member 9 [Danio rerio]	1	77	704	911	1	3	33	2759	1	899	2896/899
Contig2039	ref	NP_001133759.1	ribonuclease P protein subunit p14 [Salmo salar]	0.43	70	87	123	1	-1	1061	693	6	128	1151/131
Contig2040	ref	XP_001919276.3	PREDICTED: transformation/transcription domain-associated protein [Danio rerio]	1	92	2425	2623	1	2	26	7885	1215	3823	8367/3823
Contig2041	emb	CBN80994.1	Vacuolar fusion protein MON1 homolog A [Dicentrarchus labrax]	0.51	79	101	127	1	-1	1494	1114	392	518	1494/518
Contig2042	ref	XP_003444916.1	PREDICTED: probable G-protein coupled receptor 153 [Oreochromis niloticus]	0.23	42	70	163	1	3	3	449	508	665	855/666
Contig2043	ref	XP_698186.3	PREDICTED: zinc finger protein 366-like [Danio rerio]	1	72	392	541	1	-2	2004	412	7	530	2245/559
Contig2044	ref	NP_001008643.1	SOSS complex subunit B2 [Danio rerio]	0.95	82	180	217	1	1	583	1221	1	211	1735/211
Contig2045	ref	XP_002664089.2	PREDICTED: hypothetical protein LOC100331399 [Danio rerio]	1	49	349	710	1	-3	2096	3	20	703	2449/787
Contig2046	ref	NP_001187939.1	trimeric intracellular cation channel type a [Ictalurus punctatus]	1	87	250	285	1	2	140	994	1	285	1504/295
Contig2047	ref	XP_698769.4	PREDICTED: probable ATP-dependent RNA helicase DHX40 [Danio rerio]	1	81	600	732	1	3	201	2393	1	732	2567/735
Contig2048	emb	CBN81491.1	Myosin light chain kinase, smooth muscle [Dicentrarchus labrax]	0.26	52	57	108	1	1	16	339	491	598	1189/600
Contig2049	ref	XP_003448836.1	PREDICTED: uncharacterized protein KIAA0930-like [Oreochromis niloticus]	1	85	360	421	1	2	209	1468	1	421	2165/422
Contig2050	ref	XP_700455.3	PREDICTED: out at first protein homolog [Danio rerio]	1	77	200	258	1	1	538	1311	16	271	3037/272
Contig2052	emb	CAM46974.1	novel protein [Danio rerio]	1	67	296	441	1	-2	1596	292	1	433	1717/433
Contig2053	emb	CAQ15461.1	novel protein (zgc:165543) [Danio rerio]	1	77	403	521	1	3	333	1862	4	521	2966/521
Contig2054	ref	XP_003438008.1	PREDICTED: myomegalin [Oreochromis niloticus]	1	50	554	1108	1	2	725	3832	234	1317	4646/2486
Contig2055	ref	XP_697452.4	PREDICTED: AP2-associated protein kinase 1 [Danio rerio]	1	66	487	736	1	3	879	3035	1	708	4425/802
Contig2057	emb	CAF91350.1	unnamed protein product [Tetraodon nigroviridis]	0.22	27	73	261	1	1	421	1149	12	264	1520/281
Contig2059	ref	XP_001337454.1	PREDICTED: si:dkeyp-110e4.11 [Danio rerio]	1	86	226	262	1	3	276	1061	1	262	1982/262
Contig2060	ref	XP_686514.3	PREDICTED: neurabin-2-like [Danio rerio]	1	74	389	524	1	-2	1571	3	250	753	2511/803
Contig2062	ref	XP_001920864.3	PREDICTED: PWWP domain-containing protein 2B [Danio rerio]	1	63	386	607	1	-2	1937	132	1	597	2166/597
Contig2063	ref	XP_697483.2	PREDICTED: putative nuclease HARBI1 [Danio rerio]	0.92	46	184	397	1	-2	1557	376	1	393	1792/395
Contig2064	ref	XP_003457758.1	PREDICTED: E3 ubiquitin-protein ligase RNF123 [Oreochromis niloticus]	1	81	542	667	1	-2	1998	1	1	665	2098/1163
Contig2065	ref	XP_683651.2	PREDICTED: inositol polyphosphate 1-phosphatase-like [Danio rerio]	1	69	265	382	1	1	181	1320	1	379	1837/379
Contig2066	ref	NP_001036185.1	copper-transporting ATPase 1 [Danio rerio]	1	76	1155	1504	1	1	283	4737	7	1482	6619/1482
Contig2067	ref	XP_003440316.1	PREDICTED: UPF0378 protein KIAA0100-like [Oreochromis niloticus]	1	73	1630	2214	1	3	333	6917	24	2231	8127/2231
Contig2070	emb	CAE17634.2	novel protein similar to human telomerase-associated protein 1 (TEP1) [Danio rerio]	1	52	647	1226	1	-2	4962	1309	1	1170	8395/1414
Contig2071	ref	XP_685505.4	PREDICTED: autism susceptibility gene 2 protein [Danio rerio]	1	54	463	849	1	3	87	2387	201	1036	3467/1036
Contig2073	sp	F1QGZ6.1	MELK_DANRE RecName: Full=Maternal embryonic leucine zipper kinase; Short=zMelk; AltName: Full=Protein kinase PK38	1	74	505	674	1	-3	2233	245	1	668	2379/676
Contig2074	ref	NP_998216.2	ATP-binding cassette sub-family E member 1 [Danio rerio]	1	88	532	599	1	2	146	1942	1	599	2215/599
Contig2075	ref	NP_001082813.1	gelsolin b [Danio rerio]	1	72	496	687	1	-2	2298	238	42	727	2305/728
Contig2076	ref	XP_003459405.1	PREDICTED: hypothetical protein LOC100712062 [Oreochromis niloticus]	0.98	58	188	322	1	2	137	1087	8	326	1537/327
Contig2077	ref	NP_001001838.1	DNA topoisomerase I, mitochondrial precursor [Danio rerio]	1	73	410	560	1	-2	1839	160	41	600	2155/600
Contig2080	ref	NP_001139063.1	BEN domain-containing protein 3 [Danio rerio]	1	64	544	844	1	3	210	2645	1	816	3097/816
Contig2081	gb	AAH98522.1	Mef2d protein [Danio rerio]	0.84	96	153	158	1	-3	559	86	1	158	1161/518
Contig2082	gb	ADO27976.1	glycine n-acyltransferase [Ictalurus furcatus]	1	87	204	234	1	-3	1113	412	37	270	1310/270
Contig2083	ref	NP_958446.1	pyruvate kinase isozymes R/L [Danio rerio]	1	80	427	530	1	3	51	1631	9	538	1793/538
Contig2084	ref	NP_001121836.1	sulfhydryl oxidase 1 [Danio rerio]	1	64	236	368	1	2	236	1333	41	408	1335/778
Contig2085	ref	NP_001082948.1	heat shock 70 kDa protein 13 precursor [Danio rerio]	1	79	347	437	1	-2	2721	1420	1	437	2815/438
Contig2086	ref	NP_001188102.1	beta-14-galactosyltransferase 7 [Ictalurus punctatus]	1	93	297	317	1	-1	1991	1041	1	317	2543/317
Contig2088	ref	NP_001070024.1	solute carrier family 35, member F2 [Danio rerio]	1	63	251	395	1	1	64	1236	1	394	1873/396
Contig2089	ref	NP_001091862.1	nanog homeobox [Danio rerio]	0.86	46	184	400	1	-1	1867	671	1	378	2011/384
Contig2090	emb	CBN81963.1	Basic helix-loop-helix domain-containing protein KIAA2018 [Dicentrarchus labrax]	1	61	390	637	1	-1	2290	416	1693	2326	4567/2326
Contig2091	ref	NP_001035338.1	uncharacterized protein LOC678521 [Danio rerio]	1	94	311	329	1	2	158	1144	29	357	1146/440
Contig2092	ref	XP_003439260.1	PREDICTED: short transient receptor potential channel 1 [Oreochromis niloticus]	1	82	658	795	1	-3	2529	145	3	795	2594/795
Contig2093	ref	NP_001107941.1	mitochondrial inner membrane protein COX18 [Danio rerio]	0.9	74	161	217	1	-3	1131	481	105	319	1133/328
Contig2094	ref	NP_001099077.1	short-chain dehydrogenase/reductase 10 precursor [Danio rerio]	1	75	202	268	1	3	402	1205	20	287	2018/287
Contig2095	ref	XP_003446366.1	PREDICTED: low-density lipoprotein receptor-related protein 11-like [Oreochromis niloticus]	1	61	253	413	1	3	465	1649	27	436	1651/556
Contig2096	ref	NP_001108565.2	ral guanine nucleotide dissociation stimulator-like 2 [Danio rerio]	1	76	526	686	1	-2	3136	1088	34	717	3524/722
Contig2097	ref	NP_001036226.1	frizzled-3 precursor [Danio rerio]	0.36	51	92	177	1	3	3	530	506	680	1413/685
Contig2098	ref	XP_001334098.3	PREDICTED: hypothetical protein LOC794185 [Danio rerio]	0.34	50	76	151	1	-3	984	532	62	210	986/215
Contig2100	gb	ADQ13091.1	molecule interacting with CasL-like 2a [Danio rerio]	1	50	401	799	1	-2	2983	734	1	768	3008/799
Contig2101	ref	NP_001006101.1	DNA repair protein RAD51 homolog 3 [Danio rerio]	1	62	225	359	1	3	597	1664	1	359	2504/362
Contig2102	emb	CAF90091.1	unnamed protein product [Tetraodon nigroviridis]	1	38	489	1276	1	-2	5074	1577	124	1388	6056/1388
Contig2104	ref	XP_704671.5	PREDICTED: hypothetical protein LOC558023 isoform 2 [Danio rerio]	0.36	34	132	386	1	-1	1567	449	84	445	1891/447
Contig2105	emb	CAM91423.1	putative glucocorticoid receptor [Cyprinus carpio]	1	67	493	727	1	-1	2343	262	9	721	2976/721
Contig2107	ref	NP_998551.1	CDC45-related protein [Danio rerio]	1	84	484	572	1	1	85	1797	1	572	2195/572
Contig2108	ref	NP_001002165.1	WAS/WASL-interacting protein family member 2 [Danio rerio]	0.27	49	74	149	1	1	490	924	20	163	3394/441
Contig2109	ref	NP_571706.1	ferrochelatase, mitochondrial [Danio rerio]	1	81	336	410	1	-1	1780	551	1	409	1927/409
Contig2110	ref	XP_698635.3	PREDICTED: 6-phosphofructokinase, liver type-like [Danio rerio]	1	81	638	780	1	-1	6002	3663	1	780	6158/780
Contig2111	ref	XP_003450374.1	PREDICTED: 5,6-dihydroxyindole-2-carboxylic acid oxidase-like [Oreochromis niloticus]	1	74	392	526	1	-3	1902	325	1	519	2135/519
Contig2112	ref	NP_001038349.1	zinc finger and BTB domain containing 12, tandem duplicate 2 [Danio rerio]	1	57	313	542	1	-2	3115	1523	3	538	3332/538
Contig2114	ref	NP_001013284.1	striatin-3 [Danio rerio]	1	84	592	702	1	-3	3060	964	1	700	3065/700
Contig2115	ref	XP_003740386.1	PREDICTED: tigger transposable element-derived protein 1-like [Metaseiulus occidentalis]	0.22	52	53	101	1	-2	731	462	191	291	792/378
Contig2116	emb	CAP19397.1	novel protein similar to H.sapiens APEH, N-acylaminoacyl-peptide hydrolase (APEH, zgc:136971) [Danio rerio]	1	67	483	713	1	-2	4559	2451	2	714	4689/714
Contig2119	emb	CAX14110.1	novel protein (zgc:110063) [Danio rerio]	0.84	84	155	183	1	2	605	1153	17	199	1667/199
Contig2122	ref	XP_001922147.2	PREDICTED: nucleus accumbens-associated protein 1-like isoform 1 [Danio rerio]	1	70	401	570	1	2	185	1849	1	559	3471/559
Contig2123	ref	XP_700622.5	PREDICTED: si:ch73-150k18.1 [Danio rerio]	1	66	218	327	1	-3	1737	796	625	951	1739/951
Contig2124	ref	XP_001921957.1	PREDICTED: lysosomal alpha-glucosidase [Danio rerio]	1	83	186	224	1	-2	672	1	495	718	730/882
Contig2126	ref	NP_001004501.1	P2Y purinoceptor 4 [Danio rerio]	1	68	233	342	1	3	168	1178	5	344	1883/347
Contig2128	ref	XP_003452861.1	PREDICTED: transportin-2-like isoform 2 [Oreochromis niloticus]	1	97	202	207	1	1	94	714	1	207	714/900
Contig2129	sp	Q7ZV43.1	TOLIP_DANRE RecName: Full=Toll-interacting protein	1	82	227	276	1	2	314	1132	1	276	3039/276
Contig2130	ref	XP_003437822.1	PREDICTED: CMP-N-acetylneuraminate-beta-1,4-galactoside alpha-2,3-sialyltransferase-like [Oreochromis niloticus]	0.28	52	82	157	1	3	300	770	1	138	770/399
Contig2131	ref	XP_003459915.1	PREDICTED: hypothetical protein LOC100691327 [Oreochromis niloticus]	0.99	65	169	258	1	2	797	1570	463	720	1712/1136
Contig2132	ref	XP_003457326.1	PREDICTED: integrin beta-8-like [Oreochromis niloticus]	1	52	444	839	1	1	196	2559	1	831	3602/834
Contig2133	ref	NP_997815.2	zinc finger and BTB domain-containing protein 11 [Danio rerio]	1	70	810	1149	1	-2	3758	342	1	1135	3960/1146
Contig2134	ref	NP_001013527.1	protein shisa-9A precursor [Danio rerio]	1	76	257	334	1	3	3	1001	49	382	1958/382
Contig2135	ref	XP_001341822.1	PREDICTED: transmembrane protein 20-like [Danio rerio]	0.17	75	46	61	1	1	670	849	100	160	851/409
Contig2136	ref	NP_001140068.1	6-phosphogluconolactonase [Salmo salar]	1	72	185	254	1	-2	1279	518	1	253	1382/253
Contig2138	ref	XP_001334782.2	PREDICTED: UPF0686 protein C11orf1 homolog [Danio rerio]	0.38	59	77	130	1	-2	1341	952	12	141	1537/163
Contig2139	ref	NP_001122019.1	type I inositol-3,4-bisphosphate 4-phosphatase [Danio rerio]	1	93	335	357	1	-2	1837	767	561	917	2057/917
Contig2140	ref	XP_686742.2	PREDICTED: probable JmjC domain-containing histone demethylation protein 2C [Danio rerio]	1	65	1693	2584	1	1	331	8049	2	2513	8714/2513
Contig2141	ref	NP_998659.2	zinc finger protein AEBP2 [Danio rerio]	1	69	303	435	1	3	102	1400	1	415	2204/415
Contig2143	emb	CAG04118.1	unnamed protein product [Tetraodon nigroviridis]	0.65	91	128	140	1	2	188	607	1	140	1902/1258
Contig2144	ref	NP_001003533.1	BAG family molecular chaperone regulator 3 [Danio rerio]	1	56	290	511	1	-3	2279	750	1	459	2377/459
Contig2145	ref	XP_003456383.1	PREDICTED: cytohesin-3-like [Oreochromis niloticus]	1	97	380	388	1	1	409	1572	13	400	3054/400
Contig2146	ref	XP_002943251.1	PREDICTED: zinc finger BED domain-containing protein 1-like [Xenopus (Silurana) tropicalis]	0.14	39	49	125	1	-2	651	325	458	582	1057/589
Contig2147	ref	XP_003440511.1	PREDICTED: protein FAM180B-like [Oreochromis niloticus]	0.21	37	60	160	1	3	195	671	1	156	887/164
Contig2150	ref	NP_001122203.1	uncharacterized protein LOC566223 [Danio rerio]	1	70	361	515	1	2	350	1894	1	511	2027/511
Contig2151	ref	NP_957494.1	uncharacterized protein LOC799896 [Danio rerio]	1	68	236	344	1	1	223	1230	1	344	1650/349
Contig2153	ref	XP_003453157.1	PREDICTED: E3 ubiquitin-protein ligase UBR1-like [Oreochromis niloticus]	1	70	1225	1747	1	-3	6180	967	1	1743	6203/1743
Contig2154	ref	NP_001007172.1	centrosomal protein 68 [Danio rerio]	1	46	304	656	1	1	256	2178	1	644	3077/650
Contig2155	ref	XP_688194.1	PREDICTED: polypeptide N-acetylgalactosaminyltransferase 12 [Danio rerio]	1	80	464	578	1	-2	2212	485	1	577	2615/578
Contig2158	ref	XP_003443615.1	PREDICTED: solute carrier organic anion transporter family member 5A1 [Oreochromis niloticus]	1	66	355	533	1	-2	1545	1	28	560	1999/867
Contig2161	ref	XP_003451665.1	PREDICTED: importin subunit alpha-3-like [Oreochromis niloticus]	1	95	500	521	1	-1	3069	1507	1	521	3201/521
Contig2162	ref	NP_001134570.1	probable arylformamidase [Salmo salar]	1	83	237	284	1	1	208	1056	11	294	1627/294
Contig2163	ref	NP_001120348.1	uncharacterized protein LOC100145415 precursor [Xenopus (Silurana) tropicalis]	1	63	212	333	1	-2	1949	963	1	333	2007/333
Contig2164	emb	CAK04116.1	novel protein (zgc:56216) [Danio rerio]	0.44	71	98	138	1	-2	1360	947	15	151	1511/165
Contig2165	emb	CAI21107.1	novel protein (zgc:66303) [Danio rerio]	1	58	308	524	1	-3	4318	2753	1	523	4629/523
Contig2166	ref	NP_956663.1	transmembrane protein 134 [Danio rerio]	0.88	79	164	206	1	2	272	889	1	206	1243/206
Contig2168	ref	XP_003453374.1	PREDICTED: transcriptional adapter 1-like [Oreochromis niloticus]	1	74	247	333	1	3	207	1205	4	333	1636/336
Contig2170	ref	NP_957403.1	musashi homolog 2 [Danio rerio]	0.76	88	143	162	1	1	175	618	1	162	619/408
Contig2171	ref	XP_002663745.1	PREDICTED: hypothetical protein LOC100332429 [Danio rerio]	1	44	232	516	1	2	182	1717	4	487	2462/491
Contig2172	ref	NP_001188174.1	tumor protein D52 [Ictalurus punctatus]	0.22	98	55	56	1	3	1554	1721	131	186	1819/186
Contig2173	ref	NP_001039027.1	SET domain-containing protein 4 [Danio rerio]	1	66	182	272	1	2	323	1132	26	297	1132/440
Contig2174	ref	NP_956049.1	U4/U6 small nuclear ribonucleoprotein Prp4 [Danio rerio]	1	84	427	505	1	-1	1746	232	3	507	1929/507
Contig2175	ref	NP_001038690.1	beta-1,3-galactosyltransferase 6 [Danio rerio]	1	79	265	332	1	2	332	1324	1	332	1326/335
Contig2176	ref	XP_003438753.1	PREDICTED: mitochondrial import receptor subunit TOM22 homolog [Oreochromis niloticus]	0.11	59	38	64	1	-1	876	685	70	133	876/133
Contig2177	ref	NP_001230313.1	WD repeat and SOCS box-containing protein 2-like [Danio rerio]	1	67	263	390	1	3	189	1346	15	404	1576/406
Contig2179	ref	XP_688339.1	PREDICTED: Rieske domain-containing protein-like [Danio rerio]	0.53	63	97	153	1	2	83	538	1	153	1033/160
Contig2180	ref	XP_696571.5	PREDICTED: rho GTPase-activating protein SYDE2-like [Danio rerio]	1	62	433	694	1	1	1069	3108	33	663	5746/663
Contig2181	ref	XP_689729.2	PREDICTED: SLIT-ROBO Rho GTPase-activating protein 3 [Danio rerio]	1	72	710	974	1	2	194	3109	1	953	4298/953
Contig2182	ref	NP_001116710.1	plasma membrane calcium-transporting ATPase 2 [Danio rerio]	1	92	605	651	1	-3	1953	1	499	1149	1955/1253
Contig2183	ref	NP_001007317.2	sphingosine-1-phosphate receptor 5a [Danio rerio]	1	69	279	399	1	3	267	1454	1	399	2246/399
Contig2184	ref	NP_001007406.1	RNA-binding protein 41 [Danio rerio]	1	58	257	439	1	-3	1480	170	3	435	1530/439
Contig2187	ref	XP_002664065.1	PREDICTED: kinesin-1 heavy chain [Danio rerio]	1	91	874	960	1	-1	5359	2483	1	959	5647/959
Contig2188	ref	NP_001188115.1	adenylyltransferase and sulfurtransferase MOCS3 [Ictalurus punctatus]	1	90	419	461	1	3	99	1481	1	461	2163/461
Contig2189	ref	NP_001104670.1	ranBP-type and C3HC4-type zinc finger-containing protein 1 [Danio rerio]	0.16	86	45	52	1	-2	2268	2119	413	464	2269/714
Contig2190	ref	XP_001371605.2	PREDICTED: protein quaking-like isoform 1 [Monodelphis domestica]	1	89	302	337	1	3	540	1544	1	335	1545/537
Contig2192	ref	NP_001070096.1	jmjC domain-containing protein 4 [Danio rerio]	1	72	280	386	1	-1	1841	702	33	418	1994/422
Contig2193	ref	NP_001116773.2	uncharacterized protein LOC570267 isoform 1 [Danio rerio]	1	56	859	1526	1	-3	4668	109	1	1495	4715/1495
Contig2195	ref	XP_001342736.2	PREDICTED: pleckstrin homology domain-containing family A member 8-like [Danio rerio]	0.22	46	57	122	1	3	258	623	5	123	1180/123
Contig2196	gb	AFM09716.1	IRAK-1 [Ctenopharyngodon idella]	1	63	340	536	1	3	345	1940	170	693	2127/701
Contig2197	ref	NP_001188061.1	upf0490 protein c1orf201-like protein [Ictalurus punctatus]	1	93	296	318	1	3	273	1226	1	318	1348/318
Contig2198	ref	XP_701170.5	PREDICTED: kin of IRRE-like protein 3-like [Danio rerio]	0.49	62	118	188	1	-2	1072	536	396	579	1073/579
Contig2199	ref	XP_003445557.1	PREDICTED: CAP-Gly domain-containing linker protein 4 [Oreochromis niloticus]	1	75	285	380	1	2	155	1270	13	390	1612/691
Contig2200	emb	CAQ14390.1	novel protein similar to vertebrate leucine rich repeat and fibronectin type III domain containing 2 (LRFN2) [Danio rerio]	1	57	487	841	1	-1	2695	335	83	914	3700/914
Contig2201	gb	ACO09793.1	D-dopachrome decarboxylase [Osmerus mordax]	0.46	81	96	118	1	-1	491	138	1	118	587/118
Contig2202	ref	NP_001186989.1	GPI mannosyltransferase 2 [Danio rerio]	1	61	313	510	1	-2	1701	199	21	523	1954/523
Contig2203	emb	CAK05309.1	novel protein [Danio rerio]	1	63	239	376	1	-2	1319	204	1	376	1440/376
Contig2205	gb	AEM37687.1	cysteine dioxygenase [Epinephelus bruneus]	1	88	177	201	1	2	425	1027	1	201	2005/201
Contig2206	gb	AAM45766.1	AF411390_1 basic, immunoglobulin-like variable motif-containing protein [Danio rerio]	1	77	393	506	1	1	367	1878	1	502	2599/502
Contig2207	ref	XP_001923357.1	PREDICTED: phosphatidylinositol 3,4,5-trisphosphate-dependent Rac exchanger 2 protein [Danio rerio]	1	87	1353	1550	1	3	6	4652	41	1589	5474/1600
Contig2208	ref	XP_002716006.1	PREDICTED: 24-dehydrocholesterol reductase [Oryctolagus cuniculus]	0.17	77	42	54	1	-2	413	252	463	516	1209/516
Contig2210	ref	XP_698650.1	PREDICTED: hypothetical protein LOC570117 [Danio rerio]	0.89	48	197	409	1	-3	1637	489	1	385	1792/406
Contig2211	ref	NP_694490.1	polyhomeotic-like protein 2 isoform a [Danio rerio]	1	64	210	327	1	1	346	1311	516	827	2234/827
Contig2212	ref	NP_001035019.1	RNA-binding protein 40 [Danio rerio]	0.61	69	127	182	1	3	168	713	1	182	821/505
Contig2213	gb	AER12034.1	laminin alpha 2 chain [Danio rerio]	1	70	689	983	1	3	471	3419	1222	2202	3436/3124
Contig2214	ref	XP_003197660.1	PREDICTED: e3 ubiquitin-protein ligase HECW2-like [Danio rerio]	1	80	386	482	1	-2	1412	9	6	487	2220/1476
Contig2215	ref	NP_001122220.1	uncharacterized protein LOC569123 [Danio rerio]	1	81	316	389	1	3	3	1169	61	449	2844/449
Contig2216	ref	XP_003447801.1	PREDICTED: kelch-like protein 28 [Oreochromis niloticus]	1	86	267	308	1	2	122	1045	1	308	1045/563
Contig2220	ref	NP_001157467.1	SFT2 domain containing 3 [Danio rerio]	0.67	63	142	224	1	-3	964	296	1	224	999/224
Contig2222	emb	CAQ14406.1	novel protein [Danio rerio]	0.25	45	74	161	1	-2	1470	994	3	154	1552/161
Contig2223	ref	NP_956253.1	neurensin-1 [Danio rerio]	0.57	62	125	199	1	2	113	670	1	197	1498/198
Contig2224	ref	XP_002660609.2	PREDICTED: ubiquitin carboxyl-terminal hydrolase 34 [Danio rerio]	1	67	481	714	1	-1	2096	24	121	813	2096/3632
Contig2225	ref	NP_001108058.2	ATP-binding cassette, sub-family A (ABC1), member 1B [Danio rerio]	1	84	952	1129	1	1	1	3387	1154	2271	4682/2271
Contig2226	ref	XP_001509642.2	PREDICTED: protein Hook homolog 3-like [Ornithorhynchus anatinus]	1	80	215	267	1	-2	1006	206	585	851	1007/852
Contig2227	ref	NP_997824.1	dnaJ homolog subfamily B member 12 [Danio rerio]	1	65	241	370	1	-3	1802	702	1	369	1885/371
Contig2228	ref	XP_003455852.1	PREDICTED: coiled-coil and C2 domain-containing protein 1A [Oreochromis niloticus]	1	52	543	1026	1	-1	6470	3504	1	991	6608/992
Contig2229	sp	F1R983.1	COM1_DANRE RecName: Full=DNA endonuclease RBBP8	0.5	53	102	190	1	3	333	887	21	210	888/651
Contig2230	gb	AAI63575.1	Myo5a protein [Danio rerio]	0.78	85	143	167	1	-3	502	2	1	167	624/1891
Contig2231	ref	XP_002667001.1	PREDICTED: copine-8-like [Danio rerio]	1	88	500	568	1	3	87	1790	8	575	2115/575
Contig2232	ref	XP_684163.4	PREDICTED: importin-4 [Danio rerio]	1	75	824	1087	1	-1	4338	1084	1	1085	4599/1085
Contig2233	ref	XP_003447278.1	PREDICTED: claspin-like [Oreochromis niloticus]	1	43	593	1374	1	-2	3981	220	1	1364	4162/1364
Contig2234	ref	XP_003442023.1	PREDICTED: tripartite motif-containing protein 35-like [Oreochromis niloticus]	1	58	304	523	1	-1	1695	142	1	522	2079/522
Contig2235	ref	XP_001923921.1	PREDICTED: importin subunit alpha-7-like [Danio rerio]	1	90	485	537	1	-3	2120	510	1	537	2218/537
Contig2236	gb	AAI50229.1	Idh3g protein [Danio rerio]	0.86	73	164	222	1	2	377	1042	37	258	1258/258
Contig2237	ref	NP_001013569.1	uncharacterized protein LOC541424 [Danio rerio]	0.72	59	139	235	1	2	74	778	31	265	1622/266
Contig2238	ref	NP_001073511.1	F-box/LRR-repeat protein 7 [Danio rerio]	1	86	395	457	1	1	571	1905	34	489	3595/489
Contig2239	ref	NP_001070918.1	GA-binding protein subunit beta-1 [Danio rerio]	0.13	55	51	92	1	-1	1986	1738	272	363	2001/363
Contig2241	ref	NP_001116719.1	leucine-rich repeat and guanylate kinase domain-containing protein [Danio rerio]	1	62	456	729	1	2	395	2527	7	729	2977/730
Contig2242	ref	NP_001140094.1	Pancreatic secretory trypsin inhibitor precursor [Salmo salar]	0.12	59	32	54	1	3	249	410	27	80	915/80
Contig2243	ref	XP_002663889.1	PREDICTED: hypothetical protein LOC100329274 [Danio rerio]	1	34	359	1039	1	2	1007	4111	1	744	4479/764
Contig2244	ref	NP_001073417.2	uncharacterized protein LOC325231 [Danio rerio]	1	82	523	636	1	3	246	2153	2	636	3853/662
Contig2247	ref	XP_003199550.1	PREDICTED: sex comb on midleg-like protein 2-like [Danio rerio]	1	64	299	461	1	-1	3186	1855	264	720	3438/720
Contig2248	ref	XP_687312.3	PREDICTED: arf-GAP with Rho-GAP domain, ANK repeat and PH domain-containing protein 3 [Danio rerio]	1	78	1324	1686	1	-1	6169	1151	1	1664	6376/1664
Contig2249	ref	XP_003199016.1	PREDICTED: protein FAM189A1 [Danio rerio]	1	62	410	661	1	1	121	1965	95	753	2367/753
Contig2252	gb	AAH49334.1	Zgc:56589 [Danio rerio]	1	83	379	456	1	1	181	1545	8	463	2018/487
Contig2253	ref	XP_001922445.2	PREDICTED: diacylglycerol kinase zeta [Danio rerio]	1	84	831	982	1	-3	3767	825	71	1047	4423/1047
Contig2254	ref	NP_955922.1	ceramide synthase 5 [Danio rerio]	1	76	295	387	1	2	302	1453	1	387	1911/387
Contig2256	sp	B0V3H4.1	CS054_DANRE RecName: Full=UPF0692 protein C19orf54 homolog	1	70	189	269	1	-3	2309	1506	33	301	2665/307
Contig2257	ref	XP_003198987.1	PREDICTED: hypothetical protein LOC100536254 [Danio rerio]	1	70	630	893	1	1	4	2622	882	1762	3189/1766
Contig2258	emb	CAK11459.1	novel protein similar to vertebrate phospholipase C delta family [Danio rerio]	1	67	288	425	1	-2	2128	875	317	738	2252/742
Contig2259	ref	XP_003438646.1	PREDICTED: UPF0488 protein C8orf33 homolog [Oreochromis niloticus]	0.41	39	116	292	1	-3	959	147	22	306	1183/315
Contig2261	ref	XP_002664513.1	PREDICTED: hypothetical protein LOC100329764 [Danio rerio]	0.38	57	86	150	1	-1	1989	1576	1	150	2370/167
Contig2262	ref	NP_001003751.1	uncharacterized protein LOC445294 [Danio rerio]	0.66	54	138	253	1	3	369	1100	1	253	3204/253
Contig2265	ref	NP_957030.1	MRG-binding protein [Danio rerio]	0.08	73	31	42	1	3	39	164	164	205	830/205
Contig2266	ref	XP_003439837.1	PREDICTED: ralBP1-associated Eps domain-containing protein 2-like [Oreochromis niloticus]	0.25	42	82	193	1	-3	1908	1426	478	668	1919/668
Contig2267	ref	XP_003453540.1	PREDICTED: protein FAM46A-like [Oreochromis niloticus]	1	89	359	403	1	-3	3767	2562	1	401	4195/401
Contig2268	ref	XP_001921563.1	PREDICTED: hypothetical protein LOC327438 [Danio rerio]	1	58	304	516	1	1	505	1992	71	573	3227/573
Contig2269	emb	CAM13623.1	novel protein (zgc:112282) [Danio rerio]	1	77	300	386	1	-2	2197	1040	62	447	2198/450
Contig2270	ref	XP_003197668.1	PREDICTED: hypothetical protein LOC567378 [Danio rerio]	0.07	23	92	393	1	2	407	1453	2	386	1934/857
Contig2271	ref	NP_001018453.1	transmembrane protein 45A [Danio rerio]	1	65	181	275	1	2	182	1006	1	275	2622/277
Contig2273	ref	NP_001002389.2	inositol hexaphosphate kinase 2 [Danio rerio]	1	81	357	436	1	2	251	1537	1	430	2439/430
Contig2276	ref	NP_001036815.1	receptor-interacting serine/threonine-protein kinase 1 [Danio rerio]	1	55	376	673	1	1	112	2028	1	656	2215/661
Contig2277	ref	XP_001333002.1	PREDICTED: b-cell CLL/lymphoma 6 member B protein-like [Danio rerio]	1	63	351	549	1	1	223	1836	14	548	2275/550
Contig2278	ref	XP_003454230.1	PREDICTED: ubiquitin-associated domain-containing protein 1-like [Oreochromis niloticus]	1	83	206	246	1	1	316	1053	1	246	1129/423
Contig2279	emb	CAK05047.1	novel protein [Danio rerio]	1	74	307	410	1	2	395	1624	1	397	2063/397
Contig2280	ref	NP_571093.1	huntingtin [Danio rerio]	1	89	332	370	1	-3	1526	417	1	369	1822/3121
Contig2281	ref	XP_001344703.1	PREDICTED: zinc finger FYVE domain-containing protein 1-like isoform 1 [Danio rerio]	1	85	669	778	1	2	965	3295	3	779	5715/779
Contig2282	ref	NP_001014353.1	UPF0364 protein C6orf211 homolog [Danio rerio]	1	69	308	442	1	3	57	1382	7	448	1926/448
Contig2283	ref	NP_001161041.1	poliovirus receptor-related 1b [Danio rerio]	1	76	356	467	1	-1	1905	508	76	541	1905/541
Contig2284	ref	NP_001018548.1	uncharacterized protein LOC553741 [Danio rerio]	0.5	38	134	351	1	3	228	1160	1	343	1320/343
Contig2286	ref	NP_001121998.1	PHD finger protein 19 [Danio rerio]	1	79	448	563	1	1	205	1890	1	562	3908/562
Contig2287	ref	XP_003445227.1	PREDICTED: ubiquinone biosynthesis protein COQ4 homolog, mitochondrial-like [Oreochromis niloticus]	0.9	72	165	227	1	3	267	947	23	249	1809/273
Contig2288	ref	XP_003439373.1	PREDICTED: mitogen-activated protein kinase kinase kinase 3 [Oreochromis niloticus]	1	83	458	551	1	-3	2767	1115	72	618	2769/618
Contig2290	emb	CAI21339.1	novel protein similar to vertebrate lumican (LUM) [Danio rerio]	1	76	267	347	1	1	73	1104	25	371	1494/371
Contig2291	ref	NP_001121835.1	pleckstrin homology domain-containing family A member 2 [Danio rerio]	1	69	275	393	1	1	223	1380	1	391	1832/391
Contig2292	ref	NP_001005959.1	DNA-directed RNA polymerase III subunit RPC7-like [Danio rerio]	0.6	59	122	205	1	-1	1245	634	8	212	1638/212
Contig2293	ref	XP_001367973.1	PREDICTED: leucine-rich repeat-containing protein 49 isoform 1 [Monodelphis domestica]	1	43	309	718	1	-1	2821	668	92	754	3304/754
Contig2295	ref	XP_003438031.1	PREDICTED: receptor-type tyrosine-protein phosphatase S-like [Oreochromis niloticus]	1	80	465	575	1	-3	2330	606	51	625	2803/1944
Contig2296	ref	NP_956637.2	protein inhibitor of activated STAT, 4b isoform 1 [Danio rerio]	1	52	234	443	1	1	265	1575	30	456	1780/485
Contig2297	ref	NP_001074142.1	dachshund homolog 1 [Danio rerio]	1	71	386	543	1	3	279	1904	70	611	2034/611
Contig2298	ref	XP_683313.4	PREDICTED: leucine-rich repeat and WD repeat-containing protein 1 [Danio rerio]	1	61	471	770	1	-1	2579	327	8	763	2636/768
Contig2299	ref	XP_691291.2	PREDICTED: solute carrier family 12 member 4 [Danio rerio]	1	88	969	1095	1	-3	4265	981	1	1095	4363/1095
Contig2300	ref	XP_685238.1	PREDICTED: hypothetical protein LOC557141 [Danio rerio]	1	50	275	544	1	2	344	1948	1	538	2552/546
Contig2301	sp	Q6DBW0.1	IKZF5_DANRE RecName: Full=Zinc finger protein Pegasus; AltName: Full=Ikaros family zinc finger protein 5	1	62	265	422	1	2	455	1624	1	419	2343/419
Contig2302	gb	ACX56233.1	odd oz/ten-m3 [Danio rerio]	1	91	680	746	1	3	3	2240	1845	2590	2627/2590
Contig2303	ref	NP_001119900.1	integrator complex subunit 6 [Danio rerio]	1	79	685	864	1	-3	3371	804	1	854	3748/854
Contig2304	ref	XP_001919281.3	PREDICTED: histone-lysine N-methyltransferase MLL3 [Danio rerio]	1	49	716	1446	1	2	11	4237	1636	3019	4239/3915
Contig2305	ref	XP_003453620.1	PREDICTED: ubiquitin carboxyl-terminal hydrolase 32 [Oreochromis niloticus]	1	88	223	251	1	-2	753	1	1	251	919/1585
Contig2306	ref	NP_001229974.1	laminin subunit beta-2 precursor [Danio rerio]	1	78	1351	1720	1	1	1	5157	63	1782	6185/1782
Contig2307	ref	XP_003199101.1	PREDICTED: NACHT, LRR and PYD domains-containing protein 6-like [Danio rerio]	1	43	256	586	1	3	258	1988	8	574	3297/575
Contig2308	ref	NP_956058.1	uridine-cytidine kinase 2-B [Danio rerio]	1	85	223	261	1	1	124	906	1	261	1419/261
Contig2309	gb	ABD77508.1	hypothetical protein [Ictalurus punctatus]	0.31	69	78	112	1	-3	1086	760	11	122	1505/122
Contig2310	ref	XP_001343062.1	PREDICTED: protein FAM134B-like [Danio rerio]	1	56	245	431	1	-3	2130	880	32	458	2144/460
Contig2311	ref	NP_001187278.1	upstream transcription factor 1 [Ictalurus punctatus]	1	99	294	296	1	-2	1544	657	8	303	1545/303
Contig2314	ref	XP_696060.5	PREDICTED: solute carrier family 12 member 5 [Danio rerio]	1	70	800	1134	1	-1	4728	1402	1	1123	4944/1123
Contig2317	ref	XP_001918294.1	PREDICTED: LOW QUALITY PROTEIN: fibrillin-2 [Equus caballus]	1	70	897	1270	1	1	2788	6597	1640	2907	7009/2908
Contig2318	ref	XP_003449882.1	PREDICTED: nuclear receptor-interacting protein 1-like [Oreochromis niloticus]	1	41	483	1159	1	1	538	3780	1	1146	4058/1150
Contig2320	ref	XP_003450249.1	PREDICTED: mastermind-like protein 2-like [Oreochromis niloticus]	1	42	366	859	1	-1	3522	1084	284	1075	4227/1075
Contig2321	ref	NP_001187004.1	testicular 3-beta hydroxysteroid dehydrogenase [Ictalurus punctatus]	1	100	337	337	1	3	303	1313	38	374	1805/374
Contig2322	ref	NP_001170915.1	gephyrin [Danio rerio]	1	88	742	834	1	-2	3334	941	1	834	3548/834
Contig2324	ref	XP_694490.4	PREDICTED: eukaryotic translation initiation factor 4 gamma 3-like [Danio rerio]	1	58	1007	1721	1	3	639	5567	11	1688	6400/1697
Contig2325	emb	CAP09556.1	novel protein [Danio rerio]	1	37	422	1120	1	-1	3338	201	3	1060	3785/1060
Contig2326	ref	XP_003440569.1	PREDICTED: inositol 1,4,5-trisphosphate receptor type 2 [Oreochromis niloticus]	1	70	927	1310	1	3	3	3884	1410	2687	4736/2689
Contig2327	ref	XP_002663499.2	PREDICTED: hippocampus abundant transcript 1 protein-like [Danio rerio]	1	85	419	491	1	-2	2307	838	13	500	2689/500
Contig2329	ref	NP_001038697.1	protein SCO2 homolog, mitochondrial [Danio rerio]	1	73	175	239	1	-1	992	279	41	279	1334/279
Contig2330	ref	NP_571059.1	twist1a [Danio rerio]	0.69	82	143	173	1	-2	1032	526	1	171	1120/171
Contig2331	ref	XP_001345921.4	PREDICTED: coiled-coil domain-containing protein 41-like [Danio rerio]	1	58	425	727	1	2	452	2611	3	715	3044/716
Contig2332	ref	XP_001919441.3	PREDICTED: storkhead-box protein 2-like [Danio rerio]	1	75	515	683	1	-2	2051	6	53	730	2169/897
Contig2333	ref	XP_003201650.1	PREDICTED: DNA-binding protein RFX7-like [Danio rerio]	1	72	954	1324	1	-3	6088	2144	17	1312	6213/1431
Contig2334	ref	XP_003451472.1	PREDICTED: E3 ubiquitin-protein ligase TTC3-like [Oreochromis niloticus]	1	36	436	1180	1	2	1037	4405	459	1550	5268/1553
Contig2335	ref	NP_001004638.1	nitrilase homolog 1 [Danio rerio]	1	80	234	292	1	-1	1335	460	22	313	1683/316
Contig2337	emb	CAQ14521.1	B lymphoma Mo-MLV insertion region 1b [Danio rerio]	1	77	255	328	1	2	164	1147	1	326	2110/326
Contig2338	ref	NP_958890.1	F-box and leucine-rich repeat protein 14a [Danio rerio]	1	95	378	395	1	-3	1663	479	1	395	2175/411
Contig2339	ref	NP_001187897.1	RNA pseudouridylate synthase domain-containing protein 4 [Ictalurus punctatus]	1	100	386	386	1	-1	1486	329	1	386	2749/386
Contig2340	ref	XP_003453481.1	PREDICTED: RNA-binding protein 41-like [Oreochromis niloticus]	0.09	34	38	111	1	2	1814	2116	149	258	2138/443
Contig2341	ref	NP_001006072.1	acyl-coenzyme A thioesterase 8 [Danio rerio]	1	82	252	304	1	1	64	975	17	320	1726/320
Contig2343	ref	XP_684470.5	PREDICTED: protein Shroom2-like [Danio rerio]	1	48	314	643	1	3	3	1874	875	1496	2382/1496
Contig2344	ref	XP_001339505.3	PREDICTED: hypothetical protein LOC799116 [Danio rerio]	1	41	393	955	1	2	164	3007	1557	2500	3559/2575
Contig2345	ref	XP_001343044.3	PREDICTED: neuronal acetylcholine receptor subunit beta-2-like [Danio rerio]	1	81	382	468	1	-2	2237	885	5	472	2457/472
Contig2346	ref	NP_957065.1	glutamyl-tRNA(Gln) amidotransferase subunit B, mitochondrial [Danio rerio]	0.51	67	110	164	1	2	221	700	1	163	1818/163
Contig2347	ref	NP_001139091.1	uncharacterized protein LOC798687 [Danio rerio]	0.66	69	128	185	1	3	291	833	25	205	1620/205
Contig2348	ref	XP_687496.2	PREDICTED: cholesterol 7-alpha-monooxygenase-like [Danio rerio]	1	67	339	501	1	-3	2245	758	9	503	2469/515
Contig2349	ref	NP_571557.1	roundabout homolog 3 precursor [Danio rerio]	1	78	1092	1398	1	-1	4583	408	1	1389	4610/1389
Contig2350	dbj	BAA91954.1	unnamed protein product [Homo sapiens]	0.81	95	142	149	1	-1	1616	1170	3	151	1640/151
Contig2354	ref	NP_957454.1	3-hydroxyisobutyrate dehydrogenase b [Danio rerio]	1	93	306	329	1	-2	1565	582	1	329	1593/329
Contig2356	ref	NP_001188116.1	uncharacterized protein c1orf43-like protein [Ictalurus punctatus]	0.08	49	42	85	1	-1	411	205	84	168	1482/338
Contig2358	ref	NP_956156.2	leucine-rich repeat-containing protein 40 [Danio rerio]	1	74	450	601	1	-1	2437	635	1	601	2650/601
Contig2359	ref	NP_001014827.1	stanniocalcin-2 precursor [Danio rerio]	1	79	211	266	1	-2	1267	494	20	283	1643/283
Contig2360	ref	XP_003447324.1	PREDICTED: lysine-specific histone demethylase 1B [Oreochromis niloticus]	1	76	654	860	1	-1	3166	641	1	831	3322/831
Contig2361	ref	XP_001341227.3	PREDICTED: Fanconi anemia-associated protein of 100 kDa-like [Danio rerio]	1	44	340	757	1	2	2	2221	107	830	2404/830
Contig2362	gb	AAH66470.1	Immediate early response 5-like [Danio rerio]	1	64	202	313	1	1	142	1056	1	305	1849/305
Contig2363	ref	XP_699900.5	PREDICTED: peroxisome proliferator-activated receptor delta [Danio rerio]	1	67	329	486	1	-3	2074	635	6	467	2181/467
Contig2364	emb	CBN82117.1	DnaJ homolog subfamily C member 13 [Dicentrarchus labrax]	1	89	329	367	1	-1	1486	386	1	366	1684/2254
Contig2365	ref	XP_003449893.1	PREDICTED: polyphosphoinositide phosphatase [Oreochromis niloticus]	1	76	707	920	1	1	160	2886	1	916	3482/916
Contig2366	ref	XP_003506892.1	PREDICTED: glutamine-rich protein 2-like [Cricetulus griseus]	0.26	26	127	473	1	2	1031	2371	1266	1728	3361/2010
Contig2367	ref	NP_001098366.1	Mullerian inhibiting substance type II receptor precursor [Oryzias latipes]	1	43	211	485	1	1	178	1575	19	489	2158/495
Contig2368	ref	NP_001073403.1	small GTPase Ras-dva [Danio rerio]	0.72	69	147	211	1	2	221	844	2	211	1147/211
Contig2369	ref	XP_001923119.1	PREDICTED: hypothetical protein LOC561344 isoform 1 [Danio rerio]	0.06	41	41	100	1	-1	2337	2083	31	130	2700/130
Contig2370	ref	XP_690945.4	PREDICTED: probable helicase senataxin [Danio rerio]	1	43	939	2155	1	2	113	6133	239	2262	6636/2310
Contig2371	emb	CAF90567.1	unnamed protein product [Tetraodon nigroviridis]	0.15	84	42	50	1	-2	479	330	26	75	849/959
Contig2372	emb	CAN87933.1	S-adenosylhomocysteine hydrolase-like 1 [Danio rerio]	1	88	493	555	1	-2	2583	928	1	554	2710/554
Contig2373	ref	NP_955464.1	endoplasmic reticulum lectin 1 precursor [Danio rerio]	1	73	358	486	1	-2	1759	308	1	482	1940/482
Contig2374	ref	NP_001107065.1	mitochondrial import inner membrane translocase subunit Tim17-B [Danio rerio]	0.73	80	139	172	1	-3	1090	575	1	167	1179/167
Contig2375	ref	XP_001345197.2	PREDICTED: GTP-binding protein Rhes [Danio rerio]	0.8	68	164	239	1	-2	1014	319	138	374	1015/378
Contig2376	emb	CAX13224.1	H2.0-like homeo box 1 (Drosophila) [Danio rerio]	1	64	236	367	1	-3	1424	339	1	354	1585/356
Contig2378	ref	NP_001187602.1	px domain-containing protein c6orf145-like protein [Ictalurus punctatus]	1	100	234	234	1	-3	1171	470	1	234	1686/234
Contig2379	gb	ACN10787.1	Transposable element Tcb2 transposase [Salmo salar]	0.11	59	34	57	1	1	1855	2025	7	63	3138/85
Contig2380	emb	CAN88420.1	N-acetyltransferase 10 [Danio rerio]	1	79	798	1004	1	3	345	3353	1	1004	3831/1025
Contig2382	emb	CAN87897.1	novel protein [Danio rerio]	0.94	41	223	543	1	-1	1768	170	247	752	2323/752
Contig2383	ref	NP_001135848.1	peripheral plasma membrane protein CASK [Danio rerio]	1	96	595	615	1	1	907	2733	1	615	2753/921
Contig2385	ref	XP_003450660.1	PREDICTED: hypothetical protein LOC100698685 [Oreochromis niloticus]	0.12	38	55	144	1	-3	536	105	260	391	1786/922
Contig2387	dbj	BAD52074.1	cyclin B3 [Anguilla japonica]	0.71	63	136	214	1	1	85	726	189	402	999/403
Contig2388	gb	AAK49121.1	AF254955_1 aldehyde dehydrogenase [Danio rerio]	1	73	349	473	1	3	360	1778	1	473	2142/473
Contig2389	ref	XP_700849.4	PREDICTED: uncharacterized aarF domain-containing protein kinase 2-like [Danio rerio]	1	67	408	602	1	-3	2361	571	1	599	2777/599
Contig2391	gb	AAI62517.1	Fgfr3 protein [Danio rerio]	1	89	628	701	1	-3	2931	832	101	800	2933/800
Contig2392	emb	CAQ14729.1	novel protein [Danio rerio]	0.28	29	101	337	1	3	102	1049	66	381	1870/393
Contig2394	gb	ACO13935.1	Cyclin-dependent kinase inhibitor 1C [Esox lucius]	0.32	43	95	220	1	3	240	812	1	220	1720/220
Contig2395	ref	XP_003438530.1	PREDICTED: integrin alpha-X-like [Oreochromis niloticus]	1	49	335	672	1	1	4	1956	392	1052	4059/1058
Contig2396	ref	NP_001121406.1	uncharacterized protein LOC100158494 [Xenopus (Silurana) tropicalis]	1	66	246	370	1	3	402	1475	1	359	1884/362
Contig2397	ref	NP_957446.1	tetraspanin-12 [Danio rerio]	1	73	222	301	1	1	70	960	1	301	2141/301
Contig2398	ref	XP_002662505.1	PREDICTED: LOW QUALITY PROTEIN: dedicator of cytokinesis protein 7 [Danio rerio]	1	85	1137	1330	1	1	172	4065	9	1338	4066/2119
Contig2399	gb	AAI22341.1	LOC558134 protein [Danio rerio]	0.91	84	159	189	1	-1	2043	1477	12	200	2109/200
Contig2400	ref	XP_002193956.1	PREDICTED: neuron navigator 3 [Taeniopygia guttata]	1	73	247	336	1	-3	1963	956	2013	2342	1965/2365
Contig2401	ref	NP_001037776.1	gamma-taxilin [Danio rerio]	1	66	310	465	1	2	263	1645	1	460	3291/468
Contig2402	ref	NP_001103593.1	protein OSCP1 [Danio rerio]	1	59	233	390	1	-3	2039	888	1	390	2134/391
Contig2403	ref	XP_003443473.1	PREDICTED: thiosulfate sulfurtransferase/rhodanese-like domain-containing protein 2-like [Oreochromis niloticus]	1	63	301	472	1	3	246	1649	1	464	1863/465
Contig2404	ref	NP_001103185.1	uncharacterized protein LOC569719 [Danio rerio]	0.72	62	123	197	1	3	387	974	110	302	2950/313
Contig2405	gb	AAL04170.1	AF412834_1 mismatch repair protein Msh6 [Danio rerio]	1	72	1003	1378	1	1	178	4293	1	1369	4579/1369
Contig2406	ref	NP_001187974.1	uncharacterized protein c19orf12-like protein [Ictalurus punctatus]	0.46	71	101	141	1	1	139	561	1	141	1321/141
Contig2407	gb	ADQ20481.1	P-glycoprotein [Poeciliopsis lucida]	1	72	912	1258	1	-3	3999	259	36	1286	4226/1286
Contig2408	ref	NP_001187470.1	transmembrane protein 33 [Ictalurus punctatus]	1	96	244	253	1	3	348	1106	1	253	2139/253
Contig2409	emb	CBN80654.1	Coiled-coil domain-containing protein 66 [Dicentrarchus labrax]	1	34	341	976	1	-1	2967	379	47	967	3120/974
Contig2410	ref	XP_001334671.1	PREDICTED: ornithine carbamoyltransferase, mitochondrial [Danio rerio]	1	78	276	352	1	-1	1289	234	1	352	1379/352
Contig2412	ref	XP_002200191.1	PREDICTED: similar to protein kinase mitogen-activated 8 interacting protein isoform 2 [Taeniopygia guttata]	1	50	346	688	1	-2	3970	2057	44	699	4406/699
Contig2416	ref	XP_683950.5	PREDICTED: galactose-3-O-sulfotransferase 2-like, partial [Danio rerio]	0.23	34	80	235	1	3	78	764	1	214	766/602
Contig2419	ref	XP_003447417.1	PREDICTED: oxysterol-binding protein-related protein 6 [Oreochromis niloticus]	1	83	229	275	1	-1	3641	2820	648	922	3641/922
Contig2420	ref	XP_002665485.1	PREDICTED: hypothetical protein LOC566513 [Danio rerio]	0.5	54	112	204	1	-1	882	271	331	488	1587/491
Contig2422	ref	XP_685305.1	PREDICTED: PH and SEC7 domain-containing protein 2-like [Danio rerio]	1	84	423	498	1	1	382	1875	340	837	2365/837
Contig2423	ref	NP_001038635.1	uncharacterized protein LOC568893 [Danio rerio]	1	84	330	392	1	1	229	1392	2	393	2175/393
Contig2426	emb	CAQ15421.1	WD repeat domain, phosphoinositide interacting 1 [Danio rerio]	1	83	354	423	1	-3	1826	579	19	441	2092/453
Contig2427	ref	XP_002665983.1	PREDICTED: breakpoint cluster region protein [Danio rerio]	1	86	467	542	1	-2	2557	932	788	1329	3200/1329
Contig2428	ref	XP_003449195.1	PREDICTED: uncharacterized protein LOC388588 homolog [Oreochromis niloticus]	0.17	54	39	72	1	1	85	297	1	72	794/73
Contig2429	gb	AAH63248.1	Suppressor of Ty 6 homolog (S. cerevisiae) [Danio rerio]	1	80	1398	1731	1	-2	6988	1811	1	1726	7139/1726
Contig2430	ref	NP_001018301.1	goliath homolog [Danio rerio]	1	70	257	364	1	1	508	1599	1	360	2184/392
Contig2432	ref	XP_003441305.1	PREDICTED: UPF0485 protein C1orf144 homolog [Oreochromis niloticus]	0.31	53	86	160	1	-1	2289	1852	1	160	2373/160
Contig2433	ref	XP_692965.4	PREDICTED: histone-lysine N-methyltransferase MLL5 [Danio rerio]	1	69	864	1244	1	1	511	3966	1	1224	4371/1601
Contig2436	ref	XP_687974.4	PREDICTED: si:ch211-1n9.7 [Danio rerio]	1	65	914	1385	1	2	254	4369	1	1358	5976/1397
Contig2437	ref	NP_001091656.1	suppressor of variegation 4-20 protein-like 2 [Danio rerio]	1	66	335	505	1	1	301	1797	1	499	2129/522
Contig2438	ref	NP_001002599.1	sulfotransferase 1C1 [Danio rerio]	1	76	235	307	1	-3	2768	1848	2	308	3154/308
Contig2439	ref	XP_685448.3	PREDICTED: CREB/ATF bZIP transcription factor isoform 1 [Danio rerio]	0.4	55	94	168	1	-2	3450	2950	1	166	3688/258
Contig2440	ref	NP_001017548.1	uncharacterized protein LOC548344 [Danio rerio]	1	63	313	496	1	-1	3281	1839	1	488	3887/488
Contig2441	ref	NP_001186923.1	cyclin-dependent kinase inhibitor 2C-like [Danio rerio]	0.44	59	98	166	1	-1	1325	831	1	166	2150/170
Contig2442	ref	XP_694345.5	PREDICTED: hypothetical protein LOC565988 [Danio rerio]	1	78	298	380	1	3	330	1454	1	379	7026/1442
Contig2443	ref	XP_002667361.2	PREDICTED: RUN and FYVE domain-containing protein 1-like [Danio rerio]	1	75	520	690	1	3	123	2162	1	686	3652/697
Contig2444	ref	XP_001335003.1	PREDICTED: protein FAM163B-like [Danio rerio]	0.41	49	100	204	1	3	345	956	1	183	1292/183
Contig2445	ref	NP_998111.2	DDB1- and CUL4-associated factor 10 [Danio rerio]	1	83	414	498	1	3	753	2237	14	508	2447/508
Contig2446	ref	XP_003438723.1	PREDICTED: lipase maturation factor 1-like [Oreochromis niloticus]	1	72	411	565	1	3	78	1751	9	572	1870/579
Contig2447	ref	XP_688707.1	PREDICTED: RNA (guanine-9-)-methyltransferase domain-containing protein 2 [Danio rerio]	1	72	189	260	1	3	471	1232	79	338	2210/340
Contig2449	ref	NP_001017816.1	rRNA-processing protein UTP23 homolog [Danio rerio]	0.9	76	168	221	1	3	228	887	7	226	1074/249
Contig2450	gb	EGV96153.1	Protein transport protein Sec16B [Cricetulus griseus]	0.96	49	194	391	1	1	745	1893	131	516	1963/899
Contig2451	gb	AAI24137.1	Si:ch211-114c12.2 [Danio rerio]	0.54	65	111	169	1	3	3	491	77	239	4247/613
Contig2452	sp	Q5IGR7.1	EXT1B_DANRE RecName: Full=Exostosin-1b; AltName: Full=Glucuronosyl-N-acetylglucosaminyl-proteoglycan/N- acetylglucosaminyl-proteoglycan 4-alpha-N-acetylglucosaminyltransferase 1b; AltName: Full=Multiple exostoses protein 1 homolog b	1	92	407	438	1	3	3	1316	304	741	2707/741
Contig2454	ref	NP_956881.2	GMP synthase [Danio rerio]	1	96	665	692	1	2	275	2350	1	692	2589/692
Contig2455	ref	XP_003442883.1	PREDICTED: lysocardiolipin acyltransferase 1-like [Oreochromis niloticus]	1	76	280	368	1	1	460	1554	16	383	2261/398
Contig2456	emb	CAX14183.1	novel protein similar to vertebrate fibulin 5 (FBLN5, zgc:103575) [Danio rerio]	1	77	360	467	1	1	172	1548	13	477	1719/477
Contig2459	gb	AAN15747.1	reverse transcriptase-like protein [Paralichthys olivaceus]	0.53	61	102	167	1	2	1241	1741	647	813	1823/1015
Contig2460	ref	XP_003453064.1	PREDICTED: DNA polymerase zeta catalytic subunit-like [Oreochromis niloticus]	1	53	1679	3146	1	2	617	9622	1	3027	1823/3036
Contig2461	gb	ACN58691.1	Beta-1-syntrophin [Salmo salar]	1	75	390	519	1	-2	2903	1398	1	518	3201/518
Contig2462	ref	NP_001019576.1	ubiquitin carboxyl-terminal hydrolase isozyme L3 [Danio rerio]	1	89	205	230	1	-3	1494	805	1	230	1703/230
Contig2463	ref	NP_001073536.1	dermal papilla-derived protein 6 homolog [Danio rerio]	0.92	62	175	280	1	2	326	1165	1	279	2654/296
Contig2465	ref	XP_003459795.1	PREDICTED: ras-related protein Rab-1A-like isoform 1 [Oreochromis niloticus]	1	99	200	201	1	3	633	1235	1	201	3203/201
Contig2467	gb	AAI61363.1	LOC100145606 protein [Xenopus (Silurana) tropicalis]	0.89	63	162	254	1	-1	1508	747	745	998	1511/1059
Contig2468	emb	CAI11723.1	novel protein similar to vertebrate sphingomyelin phosphodiesterase, acid-like 3A (SMPDL3A) [Danio rerio]	1	76	309	406	1	-1	1626	409	1	406	1788/410
Contig2469	ref	NP_001073532.2	elastin a [Danio rerio]	0.18	52	64	123	1	2	908	1156	208	329	5404/1164
Contig2470	ref	XP_003443008.1	PREDICTED: transmembrane protein 87A-like [Oreochromis niloticus]	1	70	372	526	1	1	325	1896	8	504	2956/504
Contig2471	ref	XP_003447990.1	PREDICTED: transcription elongation factor, mitochondrial-like [Oreochromis niloticus]	1	61	233	379	1	-3	1739	639	1	371	1813/374
Contig2472	gb	ACN43607.1	activin receptor type IIA isoform 2 [Ctenopharyngodon idella]	1	90	476	528	1	-1	2381	798	1	528	3158/528
Contig2475	ref	NP_001038238.1	apoptosis-related protein 3 precursor [Danio rerio]	0.79	58	137	233	1	1	61	750	1	230	1071/230
Contig2476	ref	XP_001919588.2	PREDICTED: DNA-dependent protein kinase catalytic subunit [Danio rerio]	1	74	1267	1697	1	-2	5852	801	2423	4108	5853/4108
Contig2477	ref	NP_001187330.1	uncharacterized protein c4orf22-like protein [Ictalurus punctatus]	0.97	87	182	208	1	-3	1161	613	52	259	1163/259
Contig2478	ref	XP_001342512.2	PREDICTED: RING finger protein 145-like [Danio rerio]	1	66	466	700	1	2	506	2545	1	700	3371/700
Contig2480	ref	NP_571901.1	protein sprouty homolog 4 [Danio rerio]	1	77	244	313	1	-3	2641	1706	1	310	2844/310
Contig2481	sp	Q1LYM3.1	SPIR1_DANRE RecName: Full=Protein spire homolog 1	1	65	502	770	1	-1	3637	1445	3	761	3925/761
Contig2485	ref	XP_003455169.1	PREDICTED: kinesin-like protein KIF2A-like [Oreochromis niloticus]	1	82	581	705	1	-3	4732	2630	1	700	4818/700
Contig2486	ref	XP_003450889.1	PREDICTED: serine/threonine-protein kinase D2-like [Oreochromis niloticus]	1	79	694	870	1	-1	3085	506	1	865	3844/865
Contig2489	emb	CAF92750.1	unnamed protein product [Tetraodon nigroviridis]	0.35	28	151	523	1	-3	2482	1001	1	464	2616/1278
Contig2491	ref	XP_002666586.1	PREDICTED: ATP synthase subunit s-like protein-like [Danio rerio]	0.43	59	93	156	1	-1	643	176	96	248	667/259
Contig2492	ref	NP_001187620.1	5-formyltetrahydrofolate cyclo-ligase [Ictalurus punctatus]	0.96	98	175	177	1	3	219	749	14	190	749/199
Contig2493	ref	NP_001094424.1	uncharacterized protein LOC566993 [Danio rerio]	0.17	43	55	127	1	-2	1218	844	18	137	1372/185
Contig2494	ref	XP_003451156.1	PREDICTED: semaphorin-6A [Oreochromis niloticus]	1	72	741	1028	1	3	516	3422	1	1021	6021/1021
Contig2495	gb	ADO28065.1	calcyphosin-like protein [Ictalurus furcatus]	1	98	185	187	1	-1	998	438	1	187	1289/187
Contig2496	ref	NP_001083015.1	uncharacterized protein LOC100038766 [Danio rerio]	1	75	187	247	1	2	2	739	166	410	1099/411
Contig2498	ref	XP_684510.2	PREDICTED: wolframin [Danio rerio]	1	69	603	871	1	-3	4232	1623	23	885	4525/895
Contig2500	ref	XP_003454496.1	PREDICTED: pleckstrin homology domain-containing family G member 4B-like [Oreochromis niloticus]	1	59	659	1112	1	1	3331	6537	528	1638	7274/1714
Contig2501	ref	NP_001005305.1	SLAIN motif family, member 1a [Danio rerio]	1	50	312	616	1	-3	2591	795	4	609	2761/609
Contig2502	ref	NP_001002383.1	type I keratin E7 [Danio rerio]	0.54	64	114	177	1	1	1	531	265	438	793/438
Contig2503	ref	NP_956679.1	RAB6-interacting golgin [Danio rerio]	0.6	66	129	193	1	-3	1476	961	131	323	1946/336
Contig2504	ref	XP_001919157.1	PREDICTED: transcription elongation factor A N-terminal and central domain-containing protein-like [Danio rerio]	0.85	46	184	394	1	3	57	1109	1	394	1628/394
Contig2505	ref	XP_003455189.1	PREDICTED: RILP-like protein 1-like [Oreochromis niloticus]	1	67	270	399	1	3	297	1487	1	397	1659/397
Contig2507	ref	XP_689178.3	PREDICTED: methyltransferase-like protein 4-like [Danio rerio]	1	56	250	440	1	-1	1399	125	1	433	1504/450
Contig2509	ref	NP_001036154.1	fukutin-related protein isoform 2 [Danio rerio]	1	78	412	528	1	3	933	2501	1	528	4103/536
Contig2512	ref	XP_001344451.2	PREDICTED: NMDA receptor-regulated protein 2 [Danio rerio]	1	45	416	905	1	2	266	2929	1	834	3584/912
Contig2513	ref	XP_003444902.1	PREDICTED: protein PIEZO2-like [Oreochromis niloticus]	1	60	646	1061	1	2	5	3133	1082	2122	3134/2690
Contig2514	ref	NP_001093564.2	V-set and immunoglobulin domain-containing protein 10 precursor [Danio rerio]	1	47	250	521	1	3	648	2189	1	505	2533/529
Contig2515	ref	XP_001334589.3	PREDICTED: lipid phosphate phosphohydrolase 1-like [Danio rerio]	1	71	201	281	1	-2	3142	2303	13	293	3359/293
Contig2517	ref	NP_001003612.1	bcl-2-related ovarian killer protein homolog A [Danio rerio]	1	85	189	222	1	2	194	826	1	221	1482/221
Contig2519	sp	P0C7A6.1	BTBBB_DANRE RecName: Full=Ankyrin repeat and BTB/POZ domain-containing protein BTBD11-B; AltName: Full=BTB/POZ domain-containing protein 11-B	1	79	803	1014	1	2	224	3259	1	1012	4350/1012
Contig2520	ref	XP_695864.2	PREDICTED: SWI/SNF complex subunit SMARCC2 [Danio rerio]	1	81	329	402	1	-3	1197	1	1	402	1202/1037
Contig2522	ref	NP_001007375.1	pleckstrin homology domain-containing family A member 8 [Danio rerio]	0.91	53	190	356	1	-2	1851	814	1	351	1957/549
Contig2525	ref	XP_001920698.2	PREDICTED: protein Smaug homolog 1-like [Danio rerio]	1	71	377	524	1	-1	1718	159	181	682	1721/682
Contig2526	ref	NP_001232889.1	protection of telomeres protein 1 [Danio rerio]	1	56	437	778	1	-1	2509	203	1	769	2578/773
Contig2528	ref	XP_003450363.1	PREDICTED: receptor-type tyrosine-protein phosphatase delta-like [Oreochromis niloticus]	1	88	1580	1785	1	2	2	5305	141	1925	6188/1925
Contig2529	ref	XP_003454202.1	PREDICTED: F-box only protein 21-like [Oreochromis niloticus]	1	79	503	629	1	-2	2503	620	1	627	2570/638
Contig2530	ref	NP_997936.1	ras-related protein Rab-20 [Danio rerio]	0.93	77	173	224	1	-3	989	318	1	223	1435/223
Contig2531	ref	NP_001071207.1	uncharacterized protein LOC777631 [Danio rerio]	1	44	241	546	1	2	176	1750	1	522	1962/523
Contig2532	ref	XP_700009.2	PREDICTED: CTD small phosphatase-like protein 2-like [Danio rerio]	1	74	249	333	1	1	349	1347	35	358	1682/358
Contig2535	ref	XP_003198393.1	PREDICTED: hypothetical protein LOC100331523 [Danio rerio]	0.25	45	67	146	1	-1	428	3	393	537	911/1440
Contig2536	ref	XP_003447872.1	PREDICTED: 1-phosphatidylinositol-4,5-bisphosphate phosphodiesterase beta-2 [Oreochromis niloticus]	1	76	284	370	1	1	871	1956	533	902	2493/1262
Contig2542	ref	XP_002665347.2	PREDICTED: dual specificity protein phosphatase 8-like [Danio rerio]	0.16	41	55	134	1	-1	404	117	435	568	596/569
Contig2544	ref	XP_003199786.1	PREDICTED: brain-specific angiogenesis inhibitor 3 [Danio rerio]	1	84	212	252	1	2	368	1120	1	250	1188/1528
Contig2546	ref	XP_003456619.1	PREDICTED: voltage-dependent T-type calcium channel subunit alpha-1H-like [Oreochromis niloticus]	1	82	299	362	1	-3	1234	179	1438	1799	1335/2331
Contig2548	ref	NP_001013506.1	uncharacterized protein LOC541361 [Danio rerio]	1	60	286	474	1	-1	2421	1003	1	459	2493/460
Contig2549	gb	ACO08882.1	Glycerophosphodiester phosphodiesterase domain-containing protein 1 [Osmerus mordax]	0.82	74	142	191	1	3	135	707	68	258	716/351
Contig2553	ref	NP_001002370.1	uncharacterized protein LOC436643 [Danio rerio]	1	79	203	255	1	3	348	1112	1	249	1627/297
Contig2554	ref	XP_003438743.1	PREDICTED: cold shock domain-containing protein C2-like [Oreochromis niloticus]	0.6	84	111	131	1	1	472	846	27	157	1473/157
Contig2557	ref	XP_690130.4	PREDICTED: thyroid adenoma-associated protein homolog [Danio rerio]	1	62	247	398	1	-1	1243	50	1108	1502	1258/1848
Contig2558	ref	NP_571590.1	spondin-1 precursor [Danio rerio]	1	88	302	342	1	1	124	1137	27	368	1142/808
Contig2559	emb	CAK04565.1	novel protein similar to vertebrate chromosome 6 open reading frame 31 (C6orf31) [Danio rerio]	0.61	75	117	156	1	-3	1200	733	86	241	1202/241
Contig2561	ref	NP_001181923.1	spatacsin isoform 1 [Danio rerio]	1	65	415	631	1	1	1	1890	1753	2377	2047/2379
Contig2564	ref	XP_002665356.2	PREDICTED: LOW QUALITY PROTEIN: von Willebrand factor [Danio rerio]	1	65	950	1457	1	2	2	4357	1399	2839	4552/2839
Contig2566	gb	ADO27728.1	sphingolipid delta(4)-desaturase/c4-hydroxylase des2 [Ictalurus furcatus]	1	99	267	269	1	1	1	807	54	322	1355/322
Contig2567	ref	XP_683890.4	PREDICTED: hypothetical protein LOC556086 [Danio rerio]	1	71	207	290	1	-3	984	139	1696	1978	986/2055
Contig2569	gb	ADO28125.1	vesicle-associated membrane protein-associated protein a [Ictalurus furcatus]	0.07	96	28	29	1	3	354	440	131	159	440/244
Contig2571	gb	ABC59225.1	prostacyclin synthase [Danio rerio]	0.96	60	175	289	1	1	148	1011	1	288	1013/480
Contig2576	gb	AAT42266.1	dapper2 [Danio rerio]	0.28	37	106	283	1	1	19	828	387	653	849/837
Contig2578	ref	NP_571176.2	homeobox protein Hox-B5a [Danio rerio]	1	80	191	238	1	-2	896	183	38	275	897/275
Contig2579	gb	ACY74335.1	dsx and mab-3 related transcription factor 4 [Cynoglossus semilaevis]	0.74	46	177	384	1	-1	1284	214	47	419	1455/425
Contig2580	ref	XP_688842.3	PREDICTED: zinc finger X-chromosomal protein [Danio rerio]	1	80	287	356	1	2	2	1054	390	739	1119/739
Contig2582	ref	XP_003200103.1	PREDICTED: membrane-associated phosphatidylinositol transfer protein 3 [Danio rerio]	0.37	68	84	123	1	3	51	416	1	122	421/951
Contig2583	gb	AAI15309.1	Si:dkey-8l13.4 protein [Danio rerio]	1	79	476	599	1	3	54	1850	2	600	2296/600
Contig2584	ref	XP_696327.4	PREDICTED: oxysterol-binding protein-related protein 3 [Danio rerio]	1	83	260	310	1	3	3	932	1147	1456	947/1478
Contig2589	ref	NP_001018500.1	protein reprimo A [Danio rerio]	0.42	90	95	105	1	3	177	491	1	103	813/103
Contig2591	ref	XP_694263.3	PREDICTED: ETS domain-containing transcription factor ERF [Danio rerio]	0.13	55	39	70	1	3	54	263	591	660	269/690
Contig2594	ref	XP_001338348.1	PREDICTED: hypothetical protein LOC797886 [Danio rerio]	0.18	34	66	191	1	-1	607	44	46	213	781/213
Contig2597	ref	NP_001187797.1	signal recognition particle 19 kDa protein [Ictalurus punctatus]	0.69	100	131	131	1	-1	1001	609	1	131	1115/141
Contig2601	pir		JC1348 hypothetical 18K protein - goldfish mitochondrion	0.15	42	60	141	1	-1	450	55	25	159	450/166
Contig2602	ref	XP_003198974.1	PREDICTED: echinoderm microtubule associated protein like 3 [Danio rerio]	1	80	589	732	1	3	471	2666	3	733	3148/735
Contig2604	ref	NP_001124059.1	transmembrane protein 154 precursor [Danio rerio]	0.15	31	65	206	1	-1	825	208	4	173	852/182
Contig2605	gb	AAT68091.1	KIAA0682-like [Danio rerio]	1	69	651	934	1	-3	3530	747	1	925	3661/927
Contig2606	ref	XP_002664765.2	PREDICTED: metabotropic glutamate receptor 5-like [Danio rerio]	0.2	55	58	104	1	2	32	295	1009	1112	309/1195
Contig2609	ref	NP_001161821.1	adenylate cyclase type 1 [Danio rerio]	1	84	222	264	1	1	1	792	852	1114	922/1114
Contig2615	ref	NP_001038602.1	syntaxin-binding protein 5-like [Danio rerio]	0.56	84	105	124	1	1	1	366	518	641	368/1159
Contig2617	ref	XP_696547.4	PREDICTED: TAK1-like protein-like [Danio rerio]	0.3	60	65	108	1	3	3	326	43	150	521/150
Contig2618	ref	XP_002666022.1	PREDICTED: guanine nucleotide exchange factor VAV2-like [Danio rerio]	0.8	86	154	179	1	-1	522	1	96	274	522/810
Contig2619	ref	NP_001073439.1	neurexin 2a precursor [Danio rerio]	0.17	57	46	80	1	2	692	922	1	77	922/1670
Contig2624	ref	YP_005288255.1	hypothetical protein [Rickettsia rickettsii str. Hino]	0.22	82	51	62	1	-2	210	25	1	62	427/63
Contig2625	ref	XP_003450900.1	PREDICTED: LOW QUALITY PROTEIN: dedicator of cytokinesis protein 10-like [Oreochromis niloticus]	1	88	286	322	1	2	2	967	1905	2226	1624/2226
Contig2626	ref	XP_003456951.1	PREDICTED: CREB-regulated transcription coactivator 3-like [Oreochromis niloticus]	1	88	187	211	1	2	74	706	13	222	738/609
Contig2629	ref	NP_999867.1	ADP/ATP translocase 1 [Danio rerio]	1	90	270	298	1	2	173	1066	1	298	1356/298
Contig2632	ref	XP_002660945.2	PREDICTED: ephrin type-B receptor 1 [Danio rerio]	1	90	394	437	1	-2	1313	3	1	437	1524/964
Contig2636	sp	A1XQX8.1	NR3AA_DANRE RecName: Full=Neurexin-3a-alpha; AltName: Full=Neurexin IIIa-alpha; Flags: Precursor	0.48	70	102	144	1	1	22	453	1554	1697	787/1697
Contig2637	ref	XP_689132.3	PREDICTED: glycerophosphodiester phosphodiesterase domain-containing protein 5-like [Danio rerio]	0.74	54	153	279	1	-3	839	3	155	433	841/579
Contig2638	gb	AAH45483.1	SH3-domain GRB2-like 3 [Danio rerio]	1	66	256	386	1	-1	1423	344	1	386	1831/386
Contig2639	ref	XP_001343041.1	PREDICTED: calcium-binding protein 8-like [Danio rerio]	0.4	90	85	94	1	3	3	284	125	218	2228/218
Contig2640	emb	CAQ15089.1	novel protein similar to vertebrate low density lipoprotein-related protein 1B (deleted in tumors) (LRP1B) [Danio rerio]	0.47	92	89	96	1	3	3	290	1130	1225	290/4455
Contig2642	gb	ACN11355.1	Transketolase [Salmo salar]	1	79	498	626	1	-3	2994	1120	1	626	3134/628
Contig2643	ref	NP_998186.1	glutaredoxin-related protein 5, mitochondrial [Danio rerio]	0.56	71	113	157	1	2	359	820	1	155	946/155
Contig2645	ref	XP_003447233.1	PREDICTED: protein FAM176B-like [Oreochromis niloticus]	0.29	46	77	167	1	3	183	662	1	166	737/166
Contig2646	gb	AEO96823.2	potassium voltage-gated channel Kv1.3 [Lateolabrax japonicus]	0.61	76	121	159	1	-1	478	2	150	308	478/480
Contig2647	emb	CAP09270.1	novel protein [Danio rerio]	0.65	84	121	143	1	-2	451	23	716	858	452/1645
Contig2650	ref	NP_001092722.1	testis-expressed sequence 2 protein [Danio rerio]	0.09	50	42	83	1	-3	458	210	1	80	772/1068
Contig2652	ref	XP_694030.1	PREDICTED: carbohydrate sulfotransferase 11 [Danio rerio]	1	84	237	280	1	-2	1131	292	61	340	1135/340
Contig2653	gb	ABK34490.1	bone morphogenetic protein 4 [Astyanax mexicanus]	1	86	348	402	1	2	353	1558	1	402	1775/402
Contig2658	ref	NP_001161936.1	tumor necrosis factor ligand superfamily member 13 [Danio rerio]	0.42	78	82	104	1	1	4	315	96	199	439/199
Contig2659	gb	AAI53497.1	Zgc:55673 protein [Danio rerio]	0.12	40	49	121	1	2	2	355	155	269	398/380
Contig2663	ref	XP_003200859.1	PREDICTED: semaphorin-4D-like [Danio rerio]	0.9	62	161	258	1	-3	776	6	374	629	796/882
Contig2664	ref	NP_001038893.1	ras-related protein Rab-33A [Danio rerio]	1	84	199	236	1	-2	778	86	1	236	797/236
Contig2665	ref	XP_682831.2	PREDICTED: trimethyllysine dioxygenase, mitochondrial-like [Danio rerio]	1	76	318	414	1	-1	2004	769	6	416	2235/416
Contig2670	ref	NP_956772.2	HEAT repeat-containing protein 5A [Danio rerio]	1	76	283	372	1	-3	1109	3	44	414	1111/1998
Contig2672	emb	CAF97394.1	unnamed protein product [Tetraodon nigroviridis]	0.19	41	60	144	1	2	5	403	28	165	643/166
Contig2673	ref	NP_001032201.1	autophagy-related protein 10 [Danio rerio]	0.59	51	116	226	1	-2	1258	599	1	224	1463/224
Contig2674	ref	XP_003451274.1	PREDICTED: collagen alpha-3(VI) chain-like [Oreochromis niloticus]	0.26	48	62	129	1	-3	394	14	397	525	396/2733
Contig2675	gb	ACX35602.1	VHSV-induced protein [Salmo salar]	0.17	35	63	178	1	-1	2034	1510	18	189	2238/275
Contig2677	emb	CAX13038.1	novel protein with a Glycosyl hydrolase family 85 domain (zgc:158649) [Danio rerio]	1	69	212	304	1	3	84	995	9	311	998/724
Contig2680	ref	XP_003451425.1	PREDICTED: E3 ubiquitin-protein ligase HERC2 [Oreochromis niloticus]	0.38	71	82	114	1	3	117	458	1	113	459/4833
Contig2682	ref	XP_003448145.1	PREDICTED: FYVE, RhoGEF and PH domain-containing protein 6-like [Oreochromis niloticus]	1	72	406	560	1	-3	1807	140	729	1281	1821/1284
Contig2685	ref	XP_524133.2	PREDICTED: MHC class II regulatory factor RFX1 [Pan troglodytes]	0.5	72	98	135	1	-3	450	46	413	547	494/979
Contig2687	ref	XP_001337128.2	PREDICTED: microtubule-associated serine/threonine-protein kinase 1 [Danio rerio]	1	71	276	387	1	-1	1161	1	981	1363	1164/1749
Contig2688	gb	AEI59667.1	TLR5s [Ictalurus punctatus]	0.12	74	38	51	1	-1	155	3	1	51	374/647
Contig2689	ref	NP_001121748.1	uncharacterized protein LOC799440 precursor [Danio rerio]	0.51	49	111	224	1	1	139	810	5	221	1523/273
Contig2692	ref	XP_003450164.1	PREDICTED: ubiquitin carboxyl-terminal hydrolase 22-like [Oreochromis niloticus]	1	96	492	510	1	2	299	1819	1	510	2396/510
Contig2693	ref	XP_003200174.1	PREDICTED: inhibitor of Bruton tyrosine kinase-like [Danio rerio]	1	67	916	1351	1	-1	4548	565	1	1326	5250/1326
Contig2694	ref	XP_003438798.1	PREDICTED: retinoic acid receptor alpha-A-like isoform 2 [Oreochromis niloticus]	1	87	354	404	1	1	880	2091	15	418	2878/447
Contig2695	sp	Q5M7Y0.2	C43BP_DANRE RecName: Full=Collagen type IV alpha-3-binding protein; AltName: Full=Ceramide transfer protein; Short=Cert; AltName: Full=Goodpasture antigen-binding protein; Short=GPBP	1	74	456	611	1	-1	3132	1321	11	620	3753/620
Contig2697	ref	XP_002663233.1	PREDICTED: apelin receptor A [Danio rerio]	0.98	71	185	258	1	1	1	774	105	362	849/362
Contig2698	ref	XP_002727275.1	PREDICTED: hypothetical protein [Rattus norvegicus]	0.33	54	71	131	1	2	35	418	38	168	532/183
Contig2699	ref	XP_003198667.1	PREDICTED: small G protein signaling modulator 1 [Danio rerio]	1	61	715	1167	1	2	2	3313	197	1349	4074/1349
Contig2700	ref	NP_571042.1	zinc finger protein GLI2 [Danio rerio]	0.15	64	41	64	1	-1	192	1	1	64	492/1439
Contig2702	emb	CAG08032.1	unnamed protein product [Tetraodon nigroviridis]	0.35	67	70	104	1	1	136	447	427	530	471/531
Contig2705	gb	AAI53496.1	Zgc:55673 protein [Danio rerio]	0.47	93	94	101	1	3	15	317	1	101	329/145
Contig2706	emb	CAF96909.1	unnamed protein product [Tetraodon nigroviridis]	0.37	72	74	102	1	-1	308	3	727	828	623/900
Contig2707	ref	NP_001093451.1	syntaxin-binding protein 5 [Danio rerio]	1	82	519	626	1	-3	1797	25	148	773	1799/1128
Contig2710	emb	CAG11331.1	unnamed protein product [Tetraodon nigroviridis]	0.79	65	172	264	1	3	3	758	2	262	766/462
Contig2711	ref	NP_001232898.1	calcineurin-binding protein cabin-1 [Danio rerio]	1	60	751	1243	1	3	39	3638	1006	2198	5424/2198
Contig2712	ref	XP_699339.5	PREDICTED: putative ATP-dependent RNA helicase DHX30 [Danio rerio]	0.58	45	133	290	1	-1	868	2	134	412	895/1173
Contig2716	emb	CAQ14123.1	novel protein similar to vertebrate E1A binding protein p400 (EP400) [Danio rerio]	1	59	291	490	1	1	154	1512	1	458	1515/1616
Contig2719	emb	CAF91077.1	unnamed protein product [Tetraodon nigroviridis]	0.21	84	49	58	1	-1	176	3	4	61	311/1212
Contig2720	gb	AAH83244.1	Zgc:101681 [Danio rerio]	0.47	91	92	101	1	-1	421	119	1	101	589/327
Contig2723	ref	XP_001921284.2	PREDICTED: protocadherin-16 [Danio rerio]	1	82	219	265	1	-1	808	14	1893	2157	808/3260
Contig2724	ref	XP_002665055.2	PREDICTED: neurogenic locus notch homolog protein 1 [Danio rerio]	1	53	199	370	1	2	5	1096	108	469	1097/614
Contig2725	ref	NP_001070211.1	uncharacterized protein LOC767776 [Danio rerio]	0.39	76	92	120	1	3	51	410	203	321	660/323
Contig2727	ref	XP_688779.2	PREDICTED: POZ-, AT hook-, and zinc finger-containing protein 1 [Danio rerio]	0.56	95	107	112	1	-1	338	3	1	112	515/625
Contig2731	gb	ADO27781.1	uncharacterized protein c17orf89-like protein [Ictalurus furcatus]	0.31	98	69	70	1	-1	688	479	1	70	997/70
Contig2733	ref	NP_001103954.1	dolichol kinase [Danio rerio]	0.4	68	85	125	1	-2	661	287	387	511	662/524
Contig2735	ref	NP_001017673.1	PI-PLC X domain-containing protein 1 [Danio rerio]	0.34	66	66	100	1	2	149	448	9	108	454/309
Contig2736	emb	CAP19544.1	novel protein similar to vertebrate cytoplasmic linker associated protein 1 (CLASP1) [Danio rerio]	1	72	254	348	1	-2	1528	491	1135	1476	1529/1492
Contig2738	ref	XP_698079.3	PREDICTED: AT-rich interactive domain-containing protein 1B [Danio rerio]	0.28	50	82	164	1	-3	490	2	139	290	498/2121
Contig2740	ref	XP_001921793.1	PREDICTED: hypothetical protein LOC100148274 [Danio rerio]	1	53	422	793	1	-2	3807	1453	683	1460	4453/1462
Contig2741	ref	NP_001013555.1	solute carrier family 27 (fatty acid transporter), member 1a [Danio rerio]	1	84	239	283	1	-2	963	115	365	647	970/647
Contig2742	ref	NP_001070226.1	uncharacterized protein LOC767791 [Danio rerio]	0.44	52	100	191	1	-1	550	5	165	346	583/346
Contig2743	ref	XP_002664229.2	PREDICTED: hypothetical protein LOC100320511 [Danio rerio]	0.55	81	106	130	1	-3	1619	1230	1	129	2257/145
Contig2745	ref	XP_003457909.1	PREDICTED: TBC1 domain family member 22B [Oreochromis niloticus]	0.66	91	121	132	1	-2	695	300	392	523	720/523
Contig2746	ref	XP_003440252.1	PREDICTED: hypothetical protein LOC100696159 [Oreochromis niloticus]	1	40	268	669	1	-1	2005	5	1015	1662	2209/1717
Contig2749	ref	XP_003201600.1	PREDICTED: leucine-rich repeat neuronal protein 3-like [Danio rerio]	0.47	74	92	124	1	-2	372	1	1	124	958/706
Contig2751	emb	CAN88080.1	novel protein similar to human and mouse zinc and ring finger 3 (ZNRF3) [Danio rerio]	0.44	57	100	174	1	-1	502	2	572	741	502/751
Contig2752	gb	AAI17609.1	Hnrnpu protein [Danio rerio]	1	78	362	460	1	-1	2581	1202	146	605	3208/795
Contig2754	ref	XP_001334194.3	PREDICTED: kelch domain-containing protein 8A-like [Danio rerio]	1	79	281	354	1	1	58	1119	1	354	1673/354
Contig2756	ref	XP_693087.2	PREDICTED: hypothetical protein LOC564666 [Danio rerio]	0.51	84	98	116	1	3	693	1040	84	199	1041/1445
Contig2757	ref	XP_416037.3	PREDICTED: A disintegrin and metalloproteinase with thrombospondin motifs 20 [Gallus gallus]	1	54	650	1182	1	1	1	3519	741	1919	6703/1919
Contig2758	ref	XP_001919378.3	PREDICTED: minor histocompatibility protein HA-1-like [Danio rerio]	0.82	67	178	262	1	3	180	926	1	255	926/1101
Contig2761	ref	NP_001013538.1	cadherin-6 precursor [Danio rerio]	0.83	89	153	171	1	-2	513	1	43	213	796/794
Contig2762	ref	NP_998121.1	nemo like kinase, type 1 [Danio rerio]	1	90	429	476	1	3	465	1892	1	475	1924/475
Contig2763	ref	XP_001333055.2	PREDICTED: proteinase-activated receptor 4-like [Danio rerio]	0.75	47	152	318	1	-1	1463	510	43	338	1685/373
Contig2764	ref	XP_003445474.1	PREDICTED: zinc transporter ZIP9-A-like [Oreochromis niloticus]	1	68	212	310	1	-3	1259	342	1	310	1879/310
Contig2765	ref	XP_003455689.1	PREDICTED: serine/threonine-protein kinase Nek7-like [Oreochromis niloticus]	1	88	241	271	1	2	392	1204	1	271	1204/303
Contig2767	ref	XP_003444574.1	PREDICTED: LOW QUALITY PROTEIN: ral guanine nucleotide dissociation stimulator-like [Oreochromis niloticus]	1	71	209	291	1	-3	868	2	63	352	882/819
Contig2768	gb	EFX82613.1	hypothetical protein DAPPUDRAFT_223657 [Daphnia pulex]	0.28	35	68	192	1	3	72	638	5	196	1540/197
Contig2770	ref	XP_002665305.2	PREDICTED: collagen alpha-1(XII) chain [Danio rerio]	0.84	74	157	210	1	-1	632	3	774	983	638/3039
Contig2772	ref	XP_003443500.1	PREDICTED: glutamate receptor 2 isoform 2 [Oreochromis niloticus]	0.76	96	141	146	1	-1	440	3	152	297	440/897
Contig2773	ref	XP_001624343.1	predicted protein [Nematostella vectensis]	0.16	34	58	167	1	-1	669	172	18	182	777/233
Contig2776	ref	XP_003459413.1	PREDICTED: protocadherin Fat 3-like [Oreochromis niloticus]	1	55	251	454	1	1	4	1284	3834	4266	1285/4593
Contig2778	ref	XP_003443962.1	PREDICTED: DCC-interacting protein 13-beta [Oreochromis niloticus]	1	82	552	666	1	-1	3685	1697	1	666	3766/666
Contig2779	gb	ADB12623.1	neuroligin 4b [Danio rerio]	0.72	85	136	159	1	-1	505	29	206	364	505/795
Contig2781	emb	CAM60097.1	ncam2 [Danio rerio]	0.46	87	90	103	1	-2	311	3	30	132	312/698
Contig2782	ref	XP_003199953.1	PREDICTED: sestrin-3-like [Danio rerio]	1	78	322	411	1	-3	1314	121	1	408	1517/408
Contig2784	ref	NP_571139.1	neurotrophin-7 precursor [Danio rerio]	0.68	62	139	221	1	-1	609	1	1	221	855/233
Contig2786	emb	CAG01222.1	unnamed protein product [Tetraodon nigroviridis]	0.1	44	49	110	1	-1	725	438	1	109	1109/1046
Contig2789	ref	XP_001334285.4	PREDICTED: BAH and coiled-coil domain-containing protein 1-like [Danio rerio]	1	48	264	545	1	-2	1573	14	1453	1959	1574/2649
Contig2790	ref	XP_001332567.3	PREDICTED: hypothetical protein LOC792924 [Danio rerio]	0.46	49	115	234	1	2	422	1087	69	295	1510/298
Contig2791	ref	NP_001138262.1	uncharacterized protein FLJ46082 homolog [Danio rerio]	0.06	78	25	32	1	-3	411	316	209	240	413/240
Contig2792	ref	XP_001343106.4	PREDICTED: protein FAM135B-like [Danio rerio]	1	62	376	601	1	-1	2081	294	898	1475	2831/1475
Contig2794	gb	AAH66530.1	Zgc:55466 [Danio rerio]	1	85	601	705	1	-2	2296	188	1	704	2615/704
Contig2796	gb	AAI24159.1	Phf21a protein [Danio rerio]	0.73	58	168	287	1	-2	825	1	178	462	826/539
Contig2797	ref	XP_001340234.1	PREDICTED: transmembrane prolyl 4-hydroxylase-like [Danio rerio]	1	75	360	480	1	3	699	2090	27	505	2853/505
Contig2798	ref	XP_003458758.1	PREDICTED: hypothetical protein LOC100700692 [Oreochromis niloticus]	0.23	39	57	146	1	-1	575	138	26	171	656/1422
Contig2800	ref	XP_002664750.1	PREDICTED: sphingosine-1-phosphate phosphatase 2-like [Danio rerio]	0.12	50	34	68	1	-3	204	1	229	296	302/415
Contig2801	ref	NP_001159807.1	progesterone receptor [Danio rerio]	1	59	370	627	1	2	323	2065	21	617	3273/617
Contig2802	ref	NP_001091955.1	glucose 1,6-bisphosphate synthase [Danio rerio]	1	77	327	421	1	3	267	1529	1	421	1667/619
Contig2803	ref	XP_003199557.1	PREDICTED: hypothetical protein LOC100537834 [Danio rerio]	0.2	36	64	176	1	2	101	583	258	432	588/463
Contig2804	ref	XP_695202.4	PREDICTED: protein furry homolog [Danio rerio]	0.54	65	117	180	1	-1	606	67	2269	2447	606/3009
Contig2808	ref	NP_956673.1	xylulose kinase [Danio rerio]	0.79	73	145	196	1	-3	606	19	1	196	626/528
Contig2809	gb	AAH75877.1	Aldh3a2 protein [Danio rerio]	1	76	375	488	1	-1	2027	564	1	488	2213/488
Contig2814	ref	NP_997973.1	RNA binding motif protein 14 [Danio rerio]	1	61	345	557	1	3	6	1658	1	556	2080/556
Contig2816	ref	NP_001004520.1	pre-mRNA-processing factor 39 [Danio rerio]	1	70	525	749	1	-2	2742	511	1	734	2872/752
Contig2818	emb	CBN82097.1	Progressive ankylosis protein [Dicentrarchus labrax]	1	74	372	500	1	2	320	1816	1	496	2283/496
Contig2819	ref	NP_956253.1	neurensin-1 [Danio rerio]	0.22	38	77	200	1	3	78	656	1	194	1753/198
Contig2821	ref	NP_001167328.1	Sodium-dependent proline transporter [Salmo salar]	1	80	509	632	1	-3	2426	570	23	654	2716/659
Contig2822	ref	NP_998599.1	zinc finger CCCH domain-containing protein 7A [Danio rerio]	1	65	656	1007	1	-2	5035	2051	1	983	5246/983
Contig2824	ref	XP_001621789.1	hypothetical protein NEMVEDRAFT_v1g221573 [Nematostella vectensis]	0.05	47	27	57	1	2	44	214	217	273	893/648
Contig2829	ref	XP_693120.3	PREDICTED: small conductance calcium-activated potassium channel protein 2-like isoform 2 [Danio rerio]	1	88	309	349	1	2	2	1048	85	433	1622/550
Contig2830	ref	NP_001002453.1	methylmalonic aciduria (cobalamin deficiency) cblD type, with homocystinuria [Danio rerio]	0.97	62	185	297	1	1	205	1077	1	291	1108/291
Contig2831	ref	XP_002663610.2	PREDICTED: disks large homolog 2-like [Danio rerio]	1	90	341	375	1	2	2	1102	383	757	1134/757
Contig2832	ref	XP_002660980.2	PREDICTED: contactin-associated protein-like 2-like, partial [Danio rerio]	0.78	71	140	197	1	-3	591	1	1	194	986/1249
Contig2833	emb	CAX13921.1	paired box gene 2a [Danio rerio]	0.38	76	80	104	1	-2	661	350	292	395	662/395
Contig2834	ref	NP_956368.2	calcium homeostasis endoplasmic reticulum protein [Danio rerio]	1	64	460	709	1	-1	2817	697	1	699	2979/909
Contig2835	ref	NP_997873.1	monocarboxylate transporter 4 [Danio rerio]	0.81	61	167	271	1	3	3	812	247	508	1672/508
Contig2836	emb	CAX12603.1	novel protein [Danio rerio]	0.53	40	120	296	1	-2	1493	612	10	301	1656/465
Contig2838	ref	XP_687189.3	PREDICTED: hypothetical protein LOC558830 [Danio rerio]	1	48	495	1018	1	-2	3004	68	58	1040	3005/1041
Contig2840	ref	NP_001002754.1	ras-related C3 botulinum toxin substrate 3a (rho family, small GTP binding protein Rac3) [Danio rerio]	1	99	191	192	1	-3	3267	2692	1	192	3419/192
Contig2841	emb	CAQ13381.1	kelch-like 18 (Drosophila) [Danio rerio]	1	93	540	576	1	-3	1973	246	1	576	2014/576
Contig2842	ref	NP_001187384.1	glyoxylate reductase/hydroxypyruvate reductase [Ictalurus punctatus]	1	94	310	327	1	-2	1473	493	1	327	1618/327
Contig2844	ref	XP_693644.2	PREDICTED: sesquipedalian-1 [Danio rerio]	0.61	50	128	253	1	2	92	823	1	248	1043/256
Contig2850	ref	NP_001189422.1	dedicator of cytokinesis 11-like [Danio rerio]	1	80	1361	1698	1	3	3	5081	365	2057	5401/2057
Contig2852	ref	NP_001108538.1	endothelial cell adhesion molecule a precursor [Danio rerio]	0.67	57	136	235	1	1	445	1131	1	235	2339/428
Contig2854	gb	AAI39858.1	Im:7150662 protein [Danio rerio]	1	77	427	548	1	-1	1787	171	1	545	2045/545
Contig2858	gb	ACO09769.1	Gamma-aminobutyric acid receptor-associated protein-like 2 [Osmerus mordax]	0.61	96	117	121	1	1	199	561	14	134	918/134
Contig2859	ref	NP_001012504.1	protocadherin 15b precursor [Danio rerio]	1	75	661	872	1	2	5	2617	578	1449	2891/1907
Contig2862	ref	XP_003199410.1	PREDICTED: protein furry homolog isoform 2 [Danio rerio]	1	87	276	316	1	3	3	950	865	1180	952/3017
Contig2864	ref	XP_003452402.1	PREDICTED: mucolipin-3-like [Oreochromis niloticus]	1	68	366	538	1	-3	1626	19	13	545	1823/559
Contig2865	ref	NP_001073492.1	RAB39B, member RAS oncogene family [Danio rerio]	1	96	206	213	1	3	354	992	1	213	2089/213
Contig2867	ref	NP_001167383.1	histone-lysine N-methyltransferase PRDM9 [Salmo salar]	0.31	58	62	106	1	2	35	352	371	473	388/784
Contig2869	ref	XP_003441312.1	PREDICTED: cadherin EGF LAG seven-pass G-type receptor 2 [Oreochromis niloticus]	1	67	323	480	1	-1	1440	4	1682	2159	1440/3017
Contig2872	ref	NP_001003543.1	uncharacterized protein LOC445149 [Danio rerio]	0.56	51	139	270	1	-1	1030	239	49	307	1036/307
Contig2873	ref	XP_693147.3	PREDICTED: e3 ubiquitin-protein ligase UBR4 [Danio rerio]	1	92	415	451	1	1	31	1383	1	451	1383/5143
Contig2879	ref	NP_001013347.1	uncharacterized protein LOC503751 [Danio rerio]	0.98	77	177	228	1	-2	980	297	1	226	1179/228
Contig2883	ref	NP_001231731.1	polymerase (RNA) III (DNA directed) polypeptide G like a isoform 2 [Danio rerio]	0.43	68	91	132	1	-3	1320	937	10	141	1322/179
Contig2885	ref	XP_689531.2	PREDICTED: hypothetical protein LOC561036 [Danio rerio]	1	49	237	478	1	2	410	1792	1	472	1892/472
Contig2886	ref	XP_689617.5	PREDICTED: TBC1 domain family member 1 [Danio rerio]	0.54	59	116	195	1	2	305	868	1	194	872/1186
Contig2887	ref	NP_001108398.1	uncharacterized protein LOC100141362 [Danio rerio]	0.12	72	35	48	1	1	1	144	382	429	1087/429
Contig2888	gb	ACH85266.1	Oxidation resistance protein 1 [Salmo salar]	1	84	182	215	1	2	284	928	8	221	2700/221
Contig2889	ref	XP_003455281.1	PREDICTED: hypothetical protein LOC100699510 [Oreochromis niloticus]	0.14	95	43	45	1	1	1474	1608	23	67	1608/235
Contig2890	ref	XP_001370309.2	PREDICTED: zinc finger protein 850-like [Monodelphis domestica]	0.39	63	72	113	1	-2	1237	899	482	594	1238/771
Contig2891	ref	XP_003460073.1	PREDICTED: oxysterol-binding protein-related protein 6-like [Oreochromis niloticus]	1	59	271	456	1	-1	1344	1	75	521	1344/911
Contig2893	ref	XP_003454888.1	PREDICTED: protein jagged-1b-like [Oreochromis niloticus]	0.1	41	36	87	1	-1	398	141	11	97	737/646
Contig2897	ref	XP_695384.3	PREDICTED: mitotic checkpoint serine/threonine-protein kinase BUB1 beta [Danio rerio]	1	66	284	426	1	-1	2030	762	1	417	2252/427
Contig2899	ref	XP_003508721.1	PREDICTED: coiled-coil domain-containing protein 155-like [Cricetulus griseus]	0.15	29	59	202	1	-2	1228	644	292	484	1559/694
Contig2900	ref	XP_003200103.1	PREDICTED: membrane-associated phosphatidylinositol transfer protein 3 [Danio rerio]	1	53	207	385	1	3	102	1076	2	380	1078/951
Contig2903	ref	XP_003458350.1	PREDICTED: zinc finger C3H1 domain-containing protein-like [Oreochromis niloticus]	0.16	44	53	118	1	-2	1124	789	13	128	1863/2230
Contig2904	gb	AAH67600.1	Prmt6 protein, partial [Danio rerio]	1	70	244	344	1	3	180	1211	6	348	1537/354
Contig2905	ref	NP_001129456.1	transmembrane protein 186 [Danio rerio]	0.62	74	120	162	1	2	206	691	67	228	778/228
Contig2906	ref	NP_956038.1	protein SSXT [Danio rerio]	0.88	61	174	283	1	3	126	971	1	278	1356/368
Contig2907	ref	XP_690089.3	PREDICTED: si:ch211-120p12.4 [Danio rerio]	1	81	419	512	1	-2	1667	132	1225	1736	1689/1953
Contig2908	ref	XP_002666022.1	PREDICTED: guanine nucleotide exchange factor VAV2-like [Danio rerio]	1	87	334	382	1	-1	1343	198	346	715	1349/810
Contig2910	ref	NP_571525.1	ribonucleoside-diphosphate reductase subunit M2 [Danio rerio]	0.15	77	42	54	1	3	450	611	1	54	625/386
Contig2911	ref	XP_002932520.1	PREDICTED: voltage-dependent T-type calcium channel subunit alpha-1H-like [Xenopus (Silurana) tropicalis]	0.27	32	131	409	1	1	1	1050	1803	2203	1122/2411
Contig2914	emb	CAX12713.1	cerebellin 1 precursor [Danio rerio]	0.37	83	82	98	1	1	226	519	1	98	539/190
Contig2917	ref	NP_001073444.1	sestrin 2 [Danio rerio]	1	69	311	445	1	2	344	1654	1	444	2159/444
Contig2918	ref	XP_001920983.3	PREDICTED: LOW QUALITY PROTEIN: plexin-B1 [Danio rerio]	0.84	85	153	179	1	-2	539	3	1722	1900	552/2193
Contig2920	ref	XP_003199415.1	PREDICTED: LOW QUALITY PROTEIN: PR domain zinc finger protein 15 [Danio rerio]	1	65	377	577	1	-3	1915	287	612	1149	2745/1149
Contig2923	ref	XP_001919160.1	PREDICTED: muscarinic acetylcholine receptor M3-like [Danio rerio]	1	58	337	579	1	-3	1964	228	1	489	2053/494
Contig2924	tpe	CAL63904.1	TPA: shadoo protein Sho [Pimephales promelas]	0.13	85	36	42	1	-2	594	469	72	113	1318/132
Contig2925	ref	XP_003442224.1	PREDICTED: sorting nexin-8-like [Oreochromis niloticus]	1	80	288	358	1	-2	2332	1259	154	511	2336/516
Contig2926	gb	EDM14652.1	rCG46982 [Rattus norvegicus]	0.97	54	186	340	1	-2	996	1	67	394	2218/503
Contig2928	gb	EAW84919.1	hCG1773661 [Homo sapiens]	0.56	23	226	948	1	-2	3198	421	73	853	3241/1119
Contig2929	ref	NP_999848.1	scaffold attachment factor B2 [Danio rerio]	1	48	410	843	1	3	210	2645	3	830	2900/855
Contig2931	ref	XP_002660749.2	PREDICTED: PEX5-related protein-like [Danio rerio]	1	80	251	313	1	1	115	1035	19	331	1036/582
Contig2932	gb	ADO27797.1	putative nuclease harbi1 [Ictalurus furcatus]	1	98	344	348	1	3	207	1250	1	348	1750/348
Contig2933	ref	NP_001003607.1	cannabinoid receptor interacting protein 1a [Danio rerio]	0.75	82	134	162	1	3	123	608	1	162	2760/162
Contig2934	ref	XP_001337941.2	PREDICTED: uncharacterized protein C6orf168-like [Danio rerio]	0.26	70	66	94	1	1	49	330	309	399	638/404
Contig2937	emb	CAK05384.1	novel protein similar to vertebrate chromobox homolog family [Danio rerio]	0.12	79	35	44	1	1	4	135	227	270	1162/462
Contig2938	ref	XP_003444417.1	PREDICTED: hypothetical protein LOC100694501 [Oreochromis niloticus]	0.28	71	67	94	1	-3	306	34	1	94	1214/861
Contig2939	ref	XP_002665846.2	PREDICTED: desmoplakin, partial [Danio rerio]	1	68	648	951	1	-1	3745	914	1248	2187	3748/2214
Contig2940	ref	NP_001073488.1	probable G-protein coupled receptor 146 [Danio rerio]	1	69	230	333	1	-2	1370	384	1	333	1464/333
Contig2942	ref	XP_003444260.1	PREDICTED: ras-related protein Rab-6B-like [Oreochromis niloticus]	1	97	203	208	1	-3	928	305	1	208	1134/208
Contig2945	ref	NP_001167257.1	Coagulation factor X precursor [Salmo salar]	1	71	301	421	1	-3	1956	718	9	428	2096/434
Contig2949	ref	XP_003200103.1	PREDICTED: membrane-associated phosphatidylinositol transfer protein 3 [Danio rerio]	0.66	72	127	175	1	-2	620	108	777	951	621/951
Contig2951	ref	NP_001003650.1	ubiquitin-fold modifier-conjugating enzyme 1 [Danio rerio]	0.9	95	156	164	1	2	53	544	1	164	639/166
Contig2954	ref	NP_001107490.1	uncharacterized protein LOC100135341 [Xenopus (Silurana) tropicalis]	1	75	222	296	1	-2	1193	321	1	296	1209/296
Contig2955	ref	NP_001188039.1	DNA-directed RNA polymerase III subunit rpc6 [Ictalurus punctatus]	1	94	296	314	1	2	236	1177	1	314	1415/314
Contig2957	gb	ABI51758.1	transmembrane transport protein Mrp3 [Poeciliopsis lucida]	0.22	72	53	73	1	2	116	334	206	278	385/341
Contig2958	emb	CAG08035.1	unnamed protein product [Tetraodon nigroviridis]	0.1	39	45	115	1	-3	305	3	4	118	628/126
Contig2959	ref	XP_003453734.1	PREDICTED: transcriptional enhancer factor TEF-5-like [Oreochromis niloticus]	0.29	85	65	76	1	-1	310	83	22	95	583/459
Contig2962	ref	XP_692356.4	PREDICTED: stromal interaction molecule 2-like [Danio rerio]	1	69	400	579	1	3	6	1727	136	711	3144/727
Contig2963	ref	NP_001121834.1	protein FAM117B [Danio rerio]	0.06	65	32	49	1	1	475	621	33	76	899/580
Contig2964	ref	XP_003201514.1	PREDICTED: OTU domain-containing protein 7A-like [Danio rerio]	1	75	637	839	1	-2	2497	2	142	968	2498/1044
Contig2965	gb	AAY27888.1	cypher/ZASP splice variant 1 zeta [Danio rerio]	0.87	67	173	257	1	1	151	852	1	257	861/299
Contig2968	ref	NP_956189.1	nuclear factor of activated T-cells 5 [Danio rerio]	1	58	637	1084	1	3	39	3263	1	1045	3264/1415
Contig2969	emb	CAN88659.1	endothelin 1 [Danio rerio]	0.48	54	105	192	1	3	285	860	1	187	1466/188
Contig2972	ref	XP_003453186.1	PREDICTED: steroid hormone receptor ERR2-like [Oreochromis niloticus]	1	89	394	441	1	-1	2411	1089	58	494	2468/494
Contig2973	ref	NP_001082835.1	MORC family CW-type zinc finger protein 3 [Danio rerio]	1	63	203	319	1	-2	1020	67	72	389	1021/1079
Contig2974	ref	NP_001103177.1	coronin, actin binding protein, 1B [Danio rerio]	1	82	414	503	1	-1	2368	875	1	499	2674/499
Contig2975	ref	XP_001923007.2	PREDICTED: phosphatidylinositol-3,4,5-trisphosphate 5-phosphatase 1-like [Danio rerio]	1	62	297	477	1	1	1	1410	656	1109	1862/1109
Contig2977	ref	NP_001017591.1	carboxypeptidase M precursor [Danio rerio]	1	66	232	351	1	3	3	1052	73	423	1232/446
Contig2979	gb	AAH66753.1	Minpp1 protein [Danio rerio]	0.79	73	142	192	1	2	2	577	251	442	836/442
Contig2982	ref	XP_002661315.1	PREDICTED: Usher syndrome type-1G protein homolog [Danio rerio]	0.86	74	162	218	1	-1	762	109	256	471	795/471
Contig2984	ref	XP_003444731.1	PREDICTED: dedicator of cytokinesis protein 2-like [Oreochromis niloticus]	1	85	785	919	1	-2	2741	3	242	1160	2742/1837
Contig2985	gb	ACM09195.1	ATP-dependent RNA helicase DDX39 [Salmo salar]	1	98	403	409	1	-2	1749	523	19	427	1879/427
Contig2986	ref	NP_001096811.1	BTB/POZ domain-containing protein KCTD5 [Bos taurus]	0.19	83	52	62	1	1	1	186	168	229	900/234
Contig2987	ref	XP_697280.2	PREDICTED: uncharacterized protein C17orf105 homolog [Danio rerio]	0.42	57	95	164	1	-1	601	116	30	193	646/193
Contig2989	ref	XP_003200740.1	PREDICTED: retrotransposable element Tf2 155 kDa protein type 1-like [Danio rerio]	0.44	35	106	300	1	-1	1303	428	139	424	1543/1402
Contig2991	gb	ADO27726.1	mitochondrial inner membrane protease subunit 2 [Ictalurus furcatus]	0.99	99	177	178	1	-2	1141	608	1	178	1181/188
Contig2992	ref	XP_001344560.4	PREDICTED: ephrin type-A receptor 6 [Danio rerio]	0.45	81	88	108	1	1	601	924	1	107	924/989
Contig2993	ref	XP_693418.2	PREDICTED: zinc finger and BTB domain-containing protein 39-like [Danio rerio]	1	57	468	818	1	3	24	2432	19	795	3504/795
Contig2994	ref	NP_001187948.1	hemoglobin subunit beta [Ictalurus punctatus]	0.46	84	95	112	1	3	213	548	35	146	582/147
Contig2996	ref	XP_001341287.1	PREDICTED: solute carrier family 22 member 13-like [Danio rerio]	0.33	72	73	101	1	3	399	701	254	354	701/537
Contig2997	ref	XP_002667022.2	PREDICTED: diacylglycerol kinase iota-like [Danio rerio]	1	78	616	781	1	1	1	2343	163	921	2346/929
Contig2998	emb	CBN81753.1	Cullin-2 [Dicentrarchus labrax]	1	96	716	745	1	1	259	2493	1	745	3022/745
Contig3000	gb	AAM34691.1	AF507958_1 transcription factor Tcf4 variant L5-9b [Danio rerio]	0.28	46	81	173	1	1	49	561	440	610	658/610
Contig3002	ref	NP_001103240.2	tumor protein p53 binding protein, 2-like [Danio rerio]	1	60	376	618	1	-1	1706	3	1	608	1784/1063
Contig3003	ref	NP_571130.1	floating head [Danio rerio]	0.71	61	156	253	1	-3	978	226	1	239	1748/241
Contig3004	ref	XP_003438995.1	PREDICTED: NEDD8-activating enzyme E1 catalytic subunit-like isoform 2 [Oreochromis niloticus]	1	86	386	444	1	-3	2604	1282	20	462	2708/462
Contig3005	gb	AAI55826.1	Sufu protein [Danio rerio]	1	90	219	242	1	2	209	934	1	242	934/472
Contig3007	ref	NP_998019.3	Rho family GTPase 1 [Danio rerio]	0.78	85	139	162	1	-1	486	1	1	162	615/232
Contig3009	gb	AAI55826.1	Sufu protein [Danio rerio]	1	84	266	315	1	-1	1278	334	158	472	1281/472
Contig3010	ref	NP_001139179.1	uncharacterized protein LOC100148379 [Danio rerio]	1	93	396	424	1	-1	1288	17	93	516	1324/1912
Contig3012	emb	CAQ15503.1	novel protein (zgc:55995) [Danio rerio]	0.4	78	83	106	1	-1	739	422	1	106	886/895
Contig3013	ref	XP_003448303.1	PREDICTED: retinoic acid receptor gamma-A-like [Oreochromis niloticus]	0.79	97	149	153	1	1	34	492	209	361	494/495
Contig3014	ref	NP_001107893.1	p90 autoantigen [Danio rerio]	1	65	285	435	1	-2	1345	41	462	896	1418/896
Contig3016	ref	XP_003437743.1	PREDICTED: pyruvate dehydrogenase phosphatase regulatory subunit, mitochondrial [Oreochromis niloticus]	1	88	766	866	1	-1	4204	1610	37	902	4606/902
Contig3017	ref	XP_003391482.1	PREDICTED: zinc finger MYM-type protein 1-like [Amphimedon queenslandica]	0.51	30	150	492	1	1	541	1911	20	503	1915/788
Contig3018	emb	CAM56734.1	novel protein [Danio rerio]	0.09	57	27	47	1	3	213	353	102	148	402/198
Contig3019	emb	CAM13038.1	FAT tumor suppressor homolog 1 [Danio rerio]	1	81	291	357	1	-2	1072	2	400	756	1073/4611
Contig3021	emb	CAM13017.1	novel protein similar to human glioma tumor suppressor candidate region gene 1 (GLTSCR1) [Danio rerio]	1	53	237	439	1	-1	1893	637	1346	1771	1983/1771
Contig3022	ref	XP_003446526.1	PREDICTED: serine incorporator 1-like [Oreochromis niloticus]	1	56	265	472	1	2	224	1618	1	459	1843/459
Contig3023	ref	NP_001187058.1	60S ribosomal protein L35 [Ictalurus punctatus]	0.07	100	29	29	1	-2	743	657	95	123	744/123
Contig3024	sp	Q7T3S3.1	CHSTB_DANRE RecName: Full=Carbohydrate sulfotransferase 11; AltName: Full=Chondroitin 4-O-sulfotransferase 1; AltName: Full=Chondroitin 4-sulfotransferase 1; Short=C4ST-1; Short=C4ST1; Short=zC4ST-1	0.63	79	120	151	1	-3	1839	1387	202	352	1841/352
Contig3025	ref	XP_691717.1	PREDICTED: male-specific lethal 1 homolog [Danio rerio]	1	58	308	527	1	-2	2376	808	1	503	3031/503
Contig3027	dbj	BAC82613.1	pol-like protein [Danio rerio]	0.86	54	166	304	1	1	277	1173	944	1245	1355/1284
Contig3029	ref	NP_954680.1	nerve growth factor precursor [Danio rerio]	0.86	80	160	198	1	3	381	968	1	193	1407/194
Contig3031	ref	NP_998625.2	synaptotagmin XIa [Danio rerio]	1	79	247	312	1	3	3	929	140	451	1581/451
Contig3032	emb	CBN81636.1	Protein sidekick-2 [Dicentrarchus labrax]	0.7	67	135	199	1	3	3	596	1839	2036	596/2147
Contig3035	ref	NP_001159728.1	junctophilin 1a [Danio rerio]	1	57	338	583	1	1	319	1974	13	588	2009/683
Contig3036	ref	NP_955953.2	cullin-1 [Danio rerio]	1	95	744	777	1	-3	3564	1234	1	777	4121/777
Contig3037	ref	NP_998033.1	kin of IRRE like a precursor [Danio rerio]	1	80	456	563	1	-3	5284	3614	245	807	5286/807
Contig3038	ref	NP_001159728.1	junctophilin 1a [Danio rerio]	0.18	63	53	83	1	1	34	282	601	683	1137/683
Contig3040	ref	NP_001107904.1	receptor (G protein-coupled) activity modifying protein 2 precursor [Danio rerio]	0.41	60	80	133	1	-1	1427	1032	76	206	1541/206
Contig3041	ref	XP_002604784.1	hypothetical protein BRAFLDRAFT_173763 [Branchiostoma floridae]	0.83	59	147	248	1	-3	744	1	228	475	746/645
Contig3047	ref	XP_002199193.1	PREDICTED: similar to 1-phosphatidylinositol-4,5-bisphosphate phosphodiesterase beta-4 isoform 1 [Taeniopygia guttata]	0.85	51	186	358	1	-3	1296	229	815	1171	1322/1194
Contig3049	ref	NP_001038470.1	heparanase precursor [Danio rerio]	0.85	67	162	239	1	-2	1082	366	300	537	1083/546
Contig3050	ref	NP_997806.1	proliferation-associated 2G4-like [Danio rerio]	1	83	329	393	1	1	181	1359	1	393	2351/394
Contig3052	ref	XP_002941034.1	PREDICTED: hypothetical protein LOC100037917 [Xenopus (Silurana) tropicalis]	0.4	85	79	92	1	-2	1228	953	642	733	2186/733
Contig3053	ref	XP_001345180.3	PREDICTED: hypothetical protein LOC100006440 [Danio rerio]	1	52	442	844	1	-2	3378	910	549	1365	3697/1365
Contig3055	ref	XP_003447552.1	PREDICTED: hypothetical protein LOC100707724 [Oreochromis niloticus]	0.35	75	68	90	1	-1	1043	774	378	466	2000/469
Contig3057	tpg	DAA00972.1	TPA_exp: ruby-eye-like protein [Takifugu rubripes]	1	47	429	906	1	-3	4085	1569	1	898	4315/916
Contig3059	ref	XP_001334285.4	PREDICTED: BAH and coiled-coil domain-containing protein 1-like [Danio rerio]	1	68	270	397	1	3	3	1184	2256	2649	1999/2649
Contig3063	ref	NP_001003626.1	guanine nucleotide binding protein (G protein), alpha 15 (Gq class) [Danio rerio]	1	75	278	366	1	-1	2169	1072	2	367	2475/367
Contig3064	ref	NP_001038353.1	uridine diphosphate glucose pyrophosphatase [Danio rerio]	0.97	74	180	242	1	-3	2929	2204	1	242	3051/242
Contig3066	ref	XP_003201132.1	PREDICTED: transposon TX1 uncharacterized 149 kDa protein-like [Danio rerio]	0.35	50	74	147	1	-3	443	3	409	555	445/1102
Contig3067	ref	XP_001345932.3	PREDICTED: hypothetical protein LOC100007493 [Danio rerio]	0.37	54	80	146	1	1	85	522	22	167	2320/487
Contig3069	ref	NP_001070850.1	uncharacterized protein LOC565195 [Danio rerio]	1	63	431	683	1	-2	2857	809	1	679	3482/691
Contig3071	gb	ABD65551.1	hypothetical protein [Ictalurus punctatus]	0.13	77	42	54	1	-1	390	232	6	59	1050/61
Contig3073	ref	XP_001920015.2	PREDICTED: MBT domain-containing protein 1-like [Danio rerio]	1	76	529	694	1	-2	2463	385	3	649	2701/649
Contig3075	ref	NP_001167198.1	gamma-glutamyltransferase 5 [Salmo salar]	0.95	57	179	313	1	3	3	935	250	561	977/561
Contig3076	ref	XP_696198.4	PREDICTED: f-box only protein 41 [Danio rerio]	1	74	257	343	1	-1	961	2	1	340	1273/805
Contig3077	gb	ADO28060.1	hemoglobin cathodic subunit beta [Ictalurus furcatus]	0.76	97	144	147	1	2	17	457	1	147	633/147
Contig3079	ref	NP_001103955.1	uncharacterized protein LOC100004656 [Danio rerio]	0.49	55	110	200	1	-3	601	5	1	198	774/475
Contig3081	ref	NP_001070847.1	SEC23-interacting protein [Danio rerio]	1	71	701	978	1	-1	6193	3296	1	977	6325/977
Contig3082	ref	NP_001187300.1	neural precursor cell expressed, developmentally down-regulated 8 [Ictalurus punctatus]	0.32	84	75	89	1	3	330	596	1	89	978/89
Contig3083	ref	XP_003416719.1	PREDICTED: LOW QUALITY PROTEIN: macrophage receptor MARCO-like [Loxodonta africana]	0.54	38	127	329	1	-2	930	40	221	531	1486/532
Contig3084	ref	NP_001002315.1	malcavernin [Danio rerio]	1	81	373	456	1	-2	3193	1829	1	453	3527/455
Contig3085	ref	NP_957071.1	TBC1 domain family member 7 [Danio rerio]	1	81	241	294	1	-3	1521	640	1	294	1577/294
Contig3087	ref	XP_003452382.1	PREDICTED: N(G),N(G)-dimethylarginine dimethylaminohydrolase 1-like [Oreochromis niloticus]	1	79	224	283	1	3	183	1031	1	282	1753/282
Contig3088	ref	NP_001107268.1	exocyst complex component 5 [Danio rerio]	1	92	659	710	1	3	150	2276	1	708	2415/708
Contig3089	ref	XP_001920258.3	PREDICTED: kinesin family member 21A [Danio rerio]	1	76	1209	1574	1	-3	6720	2116	17	1583	6725/1583
Contig3090	ref	NP_001032468.2	mitogen-activated protein kinase kinase 2a [Danio rerio]	1	90	351	390	1	-2	2894	1725	1	388	3492/397
Contig3091	sp	A0MS83.2	ZN148_DANRE RecName: Full=Zinc finger protein 148; AltName: Full=Transcription factor ZBP-89; AltName: Full=Zinc finger DNA-binding protein 89	1	73	599	814	1	2	257	2671	1	808	4191/808
Contig3092	gb	ACN58623.1	Receptor-type tyrosine-protein phosphatase beta precursor [Salmo salar]	0.49	81	98	120	1	2	2	361	407	526	2485/526
Contig3093	ref	NP_001188014.1	mitochondrial putative octanoyltransferase [Ictalurus punctatus]	1	100	226	226	1	3	93	770	1	226	922/226
Contig3094	ref	NP_997833.1	pre-B-cell colony-enhancing factor [Danio rerio]	1	87	222	253	1	-2	1048	290	245	497	1049/497
Contig3095	gb	AAI63108.1	Zgc:55701 protein [Danio rerio]	0.94	74	182	243	1	2	887	1615	11	252	2357/311
Contig3096	gb	ADO28358.1	lyr motif-containing protein 5a [Ictalurus furcatus]	0.46	98	92	93	1	-3	640	362	1	93	813/99
Contig3097	ref	NP_001020707.1	ubiquitin-conjugating enzyme E2 S [Danio rerio]	1	82	189	229	1	2	536	1219	1	221	2264/221
Contig3098	ref	NP_001008629.1	PIH1 domain-containing protein 2 [Danio rerio]	0.92	57	181	317	1	3	300	1241	10	321	1318/322
Contig3099	ref	NP_001103993.1	preimplantation protein 4-like [Danio rerio]	1	78	527	671	1	-1	4512	2506	1	666	4875/666
Contig3100	emb	CAP07994.1	zgc:56201 [Danio rerio]	1	70	249	355	1	-1	1434	370	13	366	1542/366
Contig3101	ref	NP_001035395.1	BRCA1-associated ATM activator 1 [Danio rerio]	1	43	360	836	1	-2	2944	458	1	822	3098/822
Contig3103	ref	XP_001920572.1	PREDICTED: hypothetical protein LOC100149436 [Danio rerio]	0.61	38	152	390	1	-1	3116	2121	90	472	3119/510
Contig3104	ref	XP_003440138.1	PREDICTED: syntaxin-binding protein 1-like [Oreochromis niloticus]	1	90	470	520	1	-3	2128	569	75	594	2130/594
Contig3105	ref	XP_694795.5	PREDICTED: formin-2 [Danio rerio]	1	84	381	450	1	1	304	1653	880	1329	2250/1329
Contig3106	ref	XP_002660878.1	PREDICTED: transmembrane protein 70, mitochondrial [Danio rerio]	0.72	75	130	172	1	3	6	518	77	248	844/248
Contig3107	ref	XP_002666780.1	PREDICTED: solute carrier family 22 member 17-like [Danio rerio]	1	69	372	534	1	-3	2639	1041	41	546	3319/546
Contig3109	gb	ABE99696.1	TNF receptor associated factor 2 [Ctenopharyngodon idella]	1	85	453	528	1	-3	1927	359	10	536	2475/536
Contig3110	ref	NP_001229964.1	nuclear factor related to kappa-B-binding protein [Danio rerio]	1	68	872	1272	1	-1	4185	436	1	1256	4311/1290
Contig3111	emb	CAQ13689.1	novel protein (zgc:77479) [Danio rerio]	1	85	300	350	1	-2	1598	549	127	476	1599/476
Contig3113	ref	NP_001187962.1	phosphopantothenoylcysteine decarboxylase [Ictalurus punctatus]	1	100	205	205	1	-1	830	216	1	205	992/205
Contig3115	gb	EHJ63471.1	hypothetical protein KGM_10956 [Danaus plexippus]	0.68	39	165	423	1	1	877	2073	268	686	2282/688
Contig3117	emb	CAK10708.1	novel protein (zgc:85621) [Danio rerio]	1	83	320	381	1	2	56	1195	1	381	1468/396
Contig3118	ref	NP_001107887.2	hydrocephalus inducing [Danio rerio]	0.61	60	115	191	1	-1	573	1	4600	4789	627/4797
Contig3119	ref	NP_001038770.1	tubulin monoglycylase TTLL3 [Danio rerio]	1	57	440	771	1	-3	2379	100	1	754	2528/771
Contig3120	ref	XP_003446532.1	PREDICTED: p53 and DNA damage-regulated protein 1-like [Oreochromis niloticus]	0.4	67	86	128	1	-3	1696	1313	5	132	1761/132
Contig3121	gb	EHJ78062.1	hypothetical protein KGM_02627 [Danaus plexippus]	0.91	40	197	491	1	-3	2231	792	178	647	2773/650
Contig3122	ref	NP_001025237.1	muted [Danio rerio]	0.54	71	111	155	1	-3	1886	1422	1	154	2092/154
Contig3124	ref	NP_001035133.1	UPF0390 protein zgc136864 [Danio rerio]	0.2	71	57	80	1	-2	868	629	1	80	905/98
Contig3125	ref	NP_001025446.1	uncharacterized protein LOC563207 [Danio rerio]	0.47	81	95	117	1	-3	613	263	1	116	666/126
Contig3126	ref	NP_001070033.1	MPN domain-containing protein [Danio rerio]	1	87	375	428	1	1	568	1848	32	458	2166/458
Contig3127	gb	AAI61666.1	Zgc:175127 protein [Danio rerio]	0.08	32	66	206	1	2	212	655	6	204	659/254
Contig3128	ref	XP_002666718.1	PREDICTED: fibronectin type III domain-containing protein 3B [Danio rerio]	1	64	777	1201	1	3	123	3725	1	1194	5700/1194
Contig3129	ref	XP_002664136.2	PREDICTED: hypothetical protein LOC100330539 [Danio rerio]	0.25	44	67	149	1	-3	435	1	1200	1346	2396/1434
Contig3130	emb	CAK18547.1	cell surface flocculin [Saccharomyces cerevisiae]	0.08	20	96	468	1	-2	2902	1544	728	1186	4730/1630
Contig3132	ref	XP_695717.3	PREDICTED: cathepsin O [Danio rerio]	0.98	53	181	337	1	-3	1203	193	13	332	1313/334
Contig3133	gb	ADO28230.1	ras-related and estrogen-regulated growth inhibitor-like protein [Ictalurus furcatus]	1	99	204	205	1	-2	1549	935	1	205	1730/205
[truncated: 65,925 more rows]
