# Supplementary material for: Male-Biased Genes in Catfish as Revealed by RNA-Seq Analysis of the Testis Transcriptome
Source: PLoS One. 2013 Jul 12;8(7):e68452. doi: 10.1371/journal.pone.0068452 (PMC3709890; doi:10.1371/journal.pone.0068452)
Supplement: Table S2 — Putative novel identified transcripts identified by channel catfish testis RNA-Seq. (XLSX) [file pone.0068452.s003.xlsx]

## Sheet: Sheet1
Supplementary Table 2.Putative novel genes identified by channel catfish testis RNA-Seq.
Contig ID	Zebrafish annotation	Zebrafish RefSeqID	Full-length (yes/no)
k50:1638453	60S acidic ribosomal protein P0 [Danio rerio]	NP_571655.2	no
Contig20648	ankyrin repeat domain 31 [Danio rerio]	NP_001017911.1	no
k50:2836341	anoctamin 2 [Danio rerio]	NP_001103862.2	no
Contig9354	anti-dorsalizing morphogenic protein [Danio rerio]	NP_571951.2	no
k50:2805525	barH-like 1 homeobox protein [Danio rerio]	NP_001018142.1	no
Contig4499	bone morphogenetic protein 15 [Danio rerio]	NP_001018320.1	yes
k64:1542198	cation/H+ exchanger protein 1 [Danio rerio]	NP_001020678.2	no
k50:905546	clarin 2 [Danio rerio]	NP_001108162.1	no
Contig18035	coiled-coil domain-containing protein 89 [Danio rerio]	NP_001108038.1	yes
k50:1742728	crestin [Danio rerio]	NP_571068.1	no
Contig30832	cyclin D3 [Danio rerio]	NP_001006017.1	no
k50:1237621	D(3) dopamine receptor [Danio rerio]	NP_898890.1	no
k50:2102342	diencephalon/mesencephalon homeobox protein 1-A isoform Mbx-L [Danio rerio]	NP_694509.1	no
Contig9545	diencephalon/mesencephalon homeobox protein 1-A isoform Mbx-S [Danio rerio]	NP_835457.2	no
k50:2852777	disks large-associated protein 3 [Danio rerio]	NP_001038179.1	no
k50:2912806	dystrotelin [Danio rerio]	NP_001074056.1	no
k59:1102624	ephrin-A2 precursor [Danio rerio]	NP_571097.1	no
Contig5945	factor in the germline alpha [Danio rerio]	NP_944601.2	no
Contig3763	F-box only protein 43 [Danio rerio]	NP_956725.1	no
k50:2856424	fibroblast growth factor 23 [Danio rerio]	NP_001009564.2	no
k50:2689314	forkhead box protein E3 [Danio rerio]	NP_001073150.2	no
k50:1797861	forkhead box protein H1 [Danio rerio]	NP_571577.1	no
k50:2843482	forkhead box protein I3 [Danio rerio]	NP_944598.2	no
k50:1341157	forkhead box protein R1 [Danio rerio]	NP_001096594.1	no
k50:2872561u	gap junction alpha-9 protein [Danio rerio]	NP_571887.1	no
k50:2871872	gonadotropin releasing hormone receptor 3 [Danio rerio]	NP_001170921.1	no
k50:2690970	growth/differentiation factor 9 [Danio rerio]	NP_001012383.1	no
k50:328068	hairy and enhancer of split 2.2 [Danio rerio]	NP_001038818.1	no
k50:904757	hairy and enhancer of split-related protein helt [Danio rerio]	NP_996948.1	no
k50:1929923	hairy-related 11 [Danio rerio]	NP_001003886.1	no
k50:2887135	hairy-related 3 [Danio rerio]	NP_571155.1	no
k50:737910	homeobox even-skipped homolog protein 2 [Danio rerio]	NP_571307.2	no
k50:1617246	homeobox protein CDX-4 [Danio rerio]	NP_571184.2	no
k50:2886682	homeobox protein GBX-2 [Danio rerio]	NP_694496.1	no
Contig30206	hypothetical protein LOC100005931 [Danio rerio]	NP_001129458.1	no
k50:1306724u	hypothetical protein LOC327616 [Danio rerio]	NP_956132.1	no
k63:1565476	hypothetical protein LOC555399 [Danio rerio]	NP_001037797.1	no
k50:406353	hypothetical protein LOC559147 [Danio rerio]	NP_001116717.1	no
k50:1769805	hypothetical protein LOC561391 [Danio rerio]	NP_001038424.1	no
Contig23115	hypothetical protein LOC566129 [Danio rerio]	NP_001071081.1	no
Contig20416	hypothetical protein LOC567417 [Danio rerio]	NP_001093500.1	no
k57:1962148	hypothetical protein LOC570187 isoform 2 [Danio rerio]	NP_001098414.1	no
k50:2102933	hypothetical protein LOC572084 [Danio rerio]	NP_001073527.1	no
Contig9146	hypothetical protein LOC793802 [Danio rerio]	NP_001094429.1	no
Contig12535	KISS1 receptor a [Danio rerio]	NP_001099149.1	no
Contig2659	LSM14 homolog B-like [Danio rerio]	NP_956465.2	no
k50:898694	MAP kinase-interacting serine/threonine kinase 2 [Danio rerio]	NP_997888.1	no
k50:657680	MCM6 minichromosome maintenance deficient 6, like [Danio rerio]	NP_001020704.1	no
k50:2890040	mediator of RNA polymerase II transcription subunit 1-like [Danio rerio]	NP_001018472.2	no
Contig26204	meiotic recombination protein DMC1/LIM15 homolog [Danio rerio]	NP_001018618.1	no
k50:2865960	mix-type homeobox gene 2 [Danio rerio]	NP_001073284.1	no
Contig3912	nanos homolog 3 [Danio rerio]	NP_571953.1	yes
k52:2406329	nodal-related 2 [Danio rerio]	NP_624359.1	no
Contig12301	novel protein similar to human claudin 22 (CLDN22) [Danio rerio]	NP_001116178.1	yes
k50:1587434	otolin-1-A precursor [Danio rerio]	NP_001093211.1	no
k50:1712811	otopetrin-1 [Danio rerio]	NP_942098.1	no
Contig10203	PREDICTED: 5-hydroxytryptamine receptor 7-like [Danio rerio]	XP_690599.5	no
Contig30449	PREDICTED: adenosine deaminase domain-containing protein 1 [Danio rerio]	XP_003199818.1	no
k50:2663711	PREDICTED: brachyury protein [Danio rerio]	XP_001343633.3	no
k50:2840299	PREDICTED: calpain-7-like protein-like [Danio rerio]	XP_002665784.1	no
k50:2884779	PREDICTED: claudin-23-like [Danio rerio]	XP_696013.2	no
Contig29925	PREDICTED: cohesin subunit SA-1 [Danio rerio]	XP_692954.2	no
Contig26819	PREDICTED: cohesin subunit SA-1-like [Danio rerio]	XP_002664294.2	no
k50:2463430	PREDICTED: coiled-coil domain-containing protein 17-like [Danio rerio]	XP_001341200.3	no
k50:1203727	PREDICTED: complement C1q-like protein 4-like [Danio rerio]	XP_687710.2	no
k50:2374094	PREDICTED: CUB domain-containing protein 2 [Danio rerio]	XP_696153.2	no
k50:1726247	PREDICTED: cyclic nucleotide-gated cation channel alpha-4 [Danio rerio]	XP_002663442.2	no
Contig5416	PREDICTED: cyclin-J-like [Danio rerio]	XP_685772.4	yes
k50:126959	PREDICTED: cysteine string protein [Danio rerio]	XP_700383.1	no
k50:2835859	PREDICTED: D(5)-like dopamine receptor-like [Danio rerio]	XP_692025.3	no
k50:2877603	PREDICTED: DEP domain-containing protein 7 [Danio rerio]	XP_690061.4	no
k61:1580080	PREDICTED: dynein heavy chain 9, axonemal-like, partial [Danio rerio]	XP_003199597.1	no
k50:2893137	PREDICTED: ELKS/Rab6-interacting/CAST family member 1 [Danio rerio]	XP_003198286.1	no
k50:1923518	PREDICTED: extracellular calcium-sensing receptor-like [Danio rerio]	XP_683954.3	no
k50:1461260	PREDICTED: fibropellin-1 [Danio rerio]	XP_685112.5	no
Contig6078	PREDICTED: geminin coiled-coil domain-containing protein 1-like [Danio rerio]	XP_001921214.2	no
k56:2064489	PREDICTED: glypican-6, partial [Danio rerio]	XP_002664293.2	no
k50:1974601	PREDICTED: guanine nucleotide-binding protein G(I)/G(S)/G(O) subunit gamma-12-like [Danio rerio]	XP_002661150.1	no
Contig13647	PREDICTED: heat shock factor 2-binding protein [Danio rerio]	XP_694183.2	yes
Contig3309	PREDICTED: heat shock protein beta-7-like [Danio rerio]	XP_003198861.1	no
k62:1108626	PREDICTED: hypothetical protein LOC100001908 [Danio rerio]	XP_001337975.2	no
Contig7659	PREDICTED: hypothetical protein LOC100002545 [Danio rerio]	XP_001342303.3	no
k50:2036441	PREDICTED: hypothetical protein LOC100003370 [Danio rerio]	XP_001342957.2	no
k60:1749807	PREDICTED: hypothetical protein LOC100004895 [Danio rerio]	XP_002666147.1	no
k58:1882193	PREDICTED: hypothetical protein LOC100149643 [Danio rerio]	XP_001920248.2	no
k60:1728864	PREDICTED: hypothetical protein LOC100150678 [Danio rerio]	XP_001920965.3	no
k50:1353058	PREDICTED: hypothetical protein LOC100535282 [Danio rerio]	XP_003200965.1	no
k50:102128	PREDICTED: hypothetical protein LOC100535987 [Danio rerio]	XP_003198321.1	no
k50:2874829	PREDICTED: hypothetical protein LOC100537019 [Danio rerio]	XP_003201263.1	no
k66:1058775	PREDICTED: hypothetical protein LOC100537046 [Danio rerio]	XP_003197887.1	no
k50:2027704	PREDICTED: hypothetical protein LOC100537384 [Danio rerio]	XP_003200583.1	no
k65:1438469	PREDICTED: hypothetical protein LOC100537674 [Danio rerio]	XP_003198967.1	no
Contig9390	PREDICTED: hypothetical protein LOC100538298 [Danio rerio]	XP_003200014.1	no
Contig8677	PREDICTED: hypothetical protein LOC334375 [Danio rerio]	XP_002660872.1	no
Contig4892	PREDICTED: hypothetical protein LOC334444, partial [Danio rerio]	XP_001919776.3	no
k50:1823747	PREDICTED: hypothetical protein LOC553492 [Danio rerio]	XP_001920913.1	no
Contig11139	PREDICTED: hypothetical protein LOC555985 [Danio rerio]	XP_703380.2	no
Contig6661	PREDICTED: hypothetical protein LOC564674, partial [Danio rerio]	XP_693095.2	no
Contig3811	PREDICTED: hypothetical protein LOC564787 [Danio rerio]	XP_693209.3	no
Contig13669	PREDICTED: hypothetical protein LOC569091 [Danio rerio]	XP_706476.2	no
k50:312337	PREDICTED: hypothetical protein LOC792639 [Danio rerio]	XP_001332206.1	no
k50:2246548	PREDICTED: hypothetical protein LOC793824 [Danio rerio]	XP_001333660.3	no
Contig7214	PREDICTED: hypothetical protein LOC794063 [Danio rerio]	XP_001333956.1	no
k50:2911117	PREDICTED: LOW QUALITY PROTEIN: 5-hydroxytryptamine receptor 7 [Danio rerio]	XP_002662019.2	no
k50:2864704	PREDICTED: low-density lipoprotein receptor-like [Danio rerio]	XP_696872.3	no
k50:1063953	PREDICTED: myosin-Ih [Danio rerio]	XP_684539.4	no
k50:1173225	PREDICTED: myosin-XV [Danio rerio]	XP_001919593.3	no
k50:2863201	PREDICTED: neuropeptide FF receptor 2 [Danio rerio]	XP_690069.4	no
k51:2512593	PREDICTED: neuropeptide Y receptor type 2-like [Danio rerio]	XP_001343301.2	no
k50:2913224	PREDICTED: opsin-3-like [Danio rerio]	XP_002663362.1	no
k50:2286857	PREDICTED: potassium voltage-gated channel subfamily V member 1-like [Danio rerio]	XP_688404.1	no
k50:1875473	PREDICTED: procollagen galactosyltransferase 2 [Danio rerio]	XP_686329.4	no
k50:2333543	PREDICTED: protein atonal homolog 7 [Danio rerio]	XP_003199618.1	no
k72:18008	PREDICTED: protein FAM107A [Danio rerio]	XP_002663214.2	no
k57:1963767	PREDICTED: protein FAM70B [Danio rerio]	XP_002665444.2	no
k64:1519387	PREDICTED: protein lin-28 homolog B-like, partial [Danio rerio]	XP_003200812.1	no
Contig19244	PREDICTED: protein lin-54 homolog [Danio rerio]	XP_002666845.2	no
k50:2835195	PREDICTED: protein PAT1 homolog 2-like isoform 1 [Danio rerio]	XP_683261.3	no
k50:2181259	PREDICTED: protocadherin gamma-A11-like [Danio rerio]	XP_003199829.1	no
k53:227992	PREDICTED: proto-oncogene serine/threonine-protein kinase pim-1-like [Danio rerio]	XP_698817.4	no
k50:2867812	PREDICTED: putative short-chain dehydrogenase/reductase family 42E member 2-like [Danio rerio]	XP_003198236.1	no
k50:2877701	PREDICTED: rab15 effector protein [Danio rerio]	XP_001923878.2	no
k50:2881420	PREDICTED: relaxin-3 receptor 1 [Danio rerio]	XP_001346821.1	no
k50:2926420	PREDICTED: retrotransposable element Tf2 155 kDa protein type 1-like [Danio rerio]	XP_003197719.1	no
k50:785103	PREDICTED: serine/threonine-protein kinase pim-3 [Danio rerio]	XP_001922041.3	no
Contig9179	PREDICTED: serine/threonine-protein kinase pim-3-like [Danio rerio]	XP_002661633.2	no
k51:1136678	PREDICTED: si:dkey-25f3.4 [Danio rerio]	XP_687083.3	no
Contig4553	PREDICTED: speract receptor-like [Danio rerio]	XP_696543.2	no
k50:2060657	PREDICTED: trace amine-associated receptor 7a-like [Danio rerio]	XP_002663685.1	no
k57:1680936	PREDICTED: transcription initiation factor TFIID subunit 4-like [Danio rerio]	XP_002665753.1	no
k50:2848261	PREDICTED: transmembrane channel-like gene family 2-like [Danio rerio]	XP_699903.4	no
Contig465	PREDICTED: tudor domain-containing protein 12-like [Danio rerio]	XP_002667006.2	no
Contig30098	PREDICTED: tudor domain-containing protein 6-like [Danio rerio]	XP_003200778.1	no
Contig2987	PREDICTED: uncharacterized protein C17orf105 homolog [Danio rerio]	XP_697280.2	no
Contig16603	PREDICTED: uncharacterized protein C1orf146 [Danio rerio]	XP_688855.1	no
Contig23821	PREDICTED: uncharacterized protein CXorf65 homolog [Danio rerio]	XP_706556.2	yes
k50:1768222	PREDICTED: von Willebrand factor D and EGF domain-containing protein-like, partial [Danio rerio]	XP_002666282.1	no
k50:2737495	PREDICTED: v-type proton ATPase subunit C 1-A-like [Danio rerio]	XP_003200447.1	no
Contig28203	probable RNA-binding protein 46 [Danio rerio]	NP_001073493.2	no
k50:2485784	profilin 2 [Danio rerio]	NP_958493.1	no
Contig527	protein DVR-1 precursor [Danio rerio]	NP_571023.1	no
Contig2296	protein inhibitor of activated STAT, 4b isoform 1 [Danio rerio]	NP_956637.2	yes
k53:2293969	protein lin-28 homolog A [Danio rerio]	NP_957385.1	no
k50:922695	protein Wnt-11 [Danio rerio]	NP_001138276.1	no
k50:2855829	relaxin 3a [Danio rerio]	NP_001032892.1	no
k50:2587	relaxin family peptide receptor 3-like [Danio rerio]	NP_001077348.1	no
Contig16564	si:ch211-188c16.1 [Danio rerio]	NP_001170918.1	no
Contig25054	si:dkey-189g17.2 [Danio rerio]	NP_001122014.1	no
k50:2861645	solute carrier family 38, member 8 [Danio rerio]	NP_001138287.1	no
Contig738	taste receptor type 1 member 3 [Danio rerio]	NP_001034717.1	no
k50:2189310	trace amine associated receptor 12h [Danio rerio]	NP_001076378.1	no
k50:2699019	trace amine associated receptor 12i [Danio rerio]	NP_001076554.1	no
k50:2885389	trace amine associated receptor 14e [Danio rerio]	NP_001076383.1	no
k50:957896u	trace amine-associated receptor 10b [Danio rerio]	NP_001076372.1	no
Contig12444	transcription factor AP-2-delta [Danio rerio]	NP_001020717.1	no
k50:2067947	transcription factor LBX1 [Danio rerio]	NP_001020703.1	no
k50:2849177	transient receptor potential cation channel, subfamily C, member 2 [Danio rerio]	NP_001025337.1	no
k50:2860853u	transmembrane protein 8C [Danio rerio]	NP_001002088.1	no
Contig21549	tudor domain-containing protein 1 [Danio rerio]	NP_001157500.1	no
Contig8939	Tudor domain-containing protein 6 [Danio rerio]	NP_001182210.1	no
k50:279889	UDP glucuronosyltransferase 2 family, polypeptide B5 [Danio rerio]	NP_001170816.1	no
Contig22372	UDP-N-acetylglucosamine transferase subunit ALG13 homolog [Danio rerio]	NP_001027008.1	yes
k50:2846627	vertnin [Danio rerio]	NP_001070608.1	no
k50:2904897	von Willebrand factor C domain-containing protein 2-like precursor [Danio rerio]	NP_001122036.1	no
Contig21824	zinc finger, GATA-like protein 1 [Danio rerio]	NP_001038914.1	no
k50:850597	zona pellucida glycoprotein 3b [Danio rerio]	NP_571771.1	no
k50:2841723	ZPA domain containing protein isoform 2 [Danio rerio]	NP_997883.1	no
