# Supplementary material for: Male-Biased Genes in Catfish as Revealed by RNA-Seq Analysis of the Testis Transcriptome
Source: PLoS One. 2013 Jul 12;8(7):e68452. doi: 10.1371/journal.pone.0068452 (PMC3709890; doi:10.1371/journal.pone.0068452)
Supplement: Table S3 — Sex-biased genes detected by RNA-Seq analysis of channel catfish testis transcriptome (XLSX) [file pone.0068452.s004.xlsx]

## Sheet: sex-biased genes
Supplementary Table 3. Sex-biased genes detected by RNA-seq analysis of channel catfish testis transcriptome
Feature ID	Description	Associated Gene Name	Fold change	Ensembl Protein ID	Linkage Group
k95:55258	si:dkey-26c10.5 [Source:ZFIN;Acc:ZDB-GENE-060607-13]	si:dkey-26c10.5	407.72	ENSDARP00000111689	1
Contig28687	copine V [Source:HGNC Symbol;Acc:2318]	CPNE5 (2 of 2)	121.38	ENSDARP00000117470	1
Contig15364	myosin, heavy chain 7B, cardiac muscle, beta [Source:HGNC Symbol;Acc:15906]	MYH7B (3 of 3)	118.27	ENSDARP00000113290	1
Contig4291	lipase, member I [Source:ZFIN;Acc:ZDB-GENE-091118-47]	lipi	94.41	ENSDARP00000114977	1
Contig30475	wu:fj41e11 [Source:ZFIN;Acc:ZDB-GENE-030131-7926]	wu:fj41e11	87.77	ENSDARP00000107122	1
k94:449205	bx248082.1 [Source:ZFIN;Acc:ZDB-GENE-100920-6]	bx248082.1	73.66	ENSDARP00000117914	1
Contig6505	DC-STAMP domain containing 1 [Source:ZFIN;Acc:ZDB-GENE-070809-5]	dcst1	61.21	ENSDARP00000124288	1
k72:1183161	coiled-coil domain containing 113 [Source:ZFIN;Acc:ZDB-GENE-041010-163]	ccdc113	57.06	ENSDARP00000003379	1
Contig23541	si:ch211-139k8.4 [Source:ZFIN;Acc:ZDB-GENE-070912-69]	si:ch211-139k8.4	57.06	ENSDARP00000114177	1
Contig27457	si:dkey-267j14.7 [Source:ZFIN;Acc:ZDB-GENE-081104-401]	si:dkey-267j14.7	54.99	ENSDARP00000114274	1
Contig18967	tetratricopeptide repeat domain 21A [Source:HGNC Symbol;Acc:30761]	TTC21A (2 of 2)	47.2	ENSDARP00000049678	1
Contig6771	dynein, axonemal, heavy chain 8 [Source:HGNC Symbol;Acc:2952]	DNAH8	44.61	ENSDARP00000073798	1
Contig24246	LINE-1 type transposase domain containing 1 [Source:HGNC Symbol;Acc:25595]	L1TD1	43.57	ENSDARP00000107463	1
Contig16613	defective in sister chromatid cohesion 1 homolog (S. cerevisiae) [Source:ZFIN;Acc:ZDB-GENE-040912-35]	dscc1	40.46	ENSDARP00000025936	1
Contig28857	uridine phosphorylase 1 [Source:ZFIN;Acc:ZDB-GENE-050306-2]	upp1	39.23	ENSDARP00000094590	1
Contig5534	granulito [Source:ZFIN;Acc:ZDB-GENE-081022-203]	gra	37.76	ENSDARP00000098356	1
Contig28919	coiled-coil domain containing 164 [Source:ZFIN;Acc:ZDB-GENE-041001-218]	ccdc164	35.66	ENSDARP00000061828	1
k57:940845	Uncharacterized protein [Source:UniProtKB/TrEMBL;Acc:F1Q8N7]	CT573494.1	34.24	ENSDARP00000089040	1
Contig1489	si:dkey-88l16.2 [Source:ZFIN;Acc:ZDB-GENE-091113-59]	si:dkey-88l16.2	32.16	ENSDARP00000116840	1
Contig20840	chromosome 12 open reading frame 73 [Source:HGNC Symbol;Acc:34450]	C25H12orf73	31.64	ENSDARP00000067319	1
Contig15011	regulatory subunit of type II PKA R-subunit (RIIa) domain containing 1 [Source:HGNC Symbol;Acc:26686]	RIIAD1	31.47	ENSDARP00000111167	1
k56:2073925	phospholipase C, delta 3a [Source:ZFIN;Acc:ZDB-GENE-070620-1]	plcd3a	26.97	ENSDARP00000093449	1
Contig17953	poly (ADP-ribose) polymerase family, member 6 [Source:HGNC Symbol;Acc:26921]	PARP6 (3 of 4)	23.86	ENSDARP00000117827	1
k72:1172654	unc-51-like kinase 4 (C. elegans) [Source:ZFIN;Acc:ZDB-GENE-100922-243]	ulk4	20.75	ENSDARP00000060518	1
k60:1743220	Uncharacterized protein [Source:UniProtKB/TrEMBL;Acc:F1R4N5]	CABZ01064799.1	20.75	ENSDARP00000099878	1
Contig24178	bx248082.1 [Source:ZFIN;Acc:ZDB-GENE-100920-6]	bx248082.1	20.49	ENSDARP00000117914	1
Contig7088	pim-3 oncogene [Source:HGNC Symbol;Acc:19310]	PIM3	20.23	ENSDARP00000071912	1
Contig12108	regulatory subunit of type II PKA R-subunit (RIIa) domain containing 1 [Source:HGNC Symbol;Acc:26686]	RIIAD1	19.88	ENSDARP00000111167	1
k59:1803374	dynein, axonemal, heavy chain 5 [Source:HGNC Symbol;Acc:2950]	DNAH5	19.71	ENSDARP00000124072	1
k59:1793216	SET domain containing 2 [Source:ZFIN;Acc:ZDB-GENE-030131-2140]	setd2	18.67	ENSDARP00000100691	1
k64:239347	si:dkey-15h8.7 [Source:ZFIN;Acc:ZDB-GENE-050208-785]	si:dkey-15h8.7	18.67	ENSDARP00000097287	1
k85:794980	coiled-coil domain containing 164 [Source:ZFIN;Acc:ZDB-GENE-041001-218]	ccdc164	17.98	ENSDARP00000061828	1
Contig23950	cation/H+ exchanger protein 1 [Source:ZFIN;Acc:ZDB-GENE-030131-3044]	cax1	17.64	ENSDARP00000067045	1
Contig20996	GNAS complex locus [Source:ZFIN;Acc:ZDB-GENE-090417-2]	gnas	17.64	ENSDARP00000124649	1
k77:986113	Rho guanine nucleotide exchange factor (GEF) 5 [Source:HGNC Symbol;Acc:13209]	ARHGEF5	17.64	ENSDARP00000098618	1
Contig315	N-myc downstream regulated gene 1a [Source:ZFIN;Acc:ZDB-GENE-030826-34]	ndrg1a	16.6	ENSDARP00000093670	1
k70:1244035	guanine nucleotide binding protein-like 2 (nucleolar) [Source:ZFIN;Acc:ZDB-GENE-040426-2317]	gnl2	16.08	ENSDARP00000069707	1
Contig28213	chromosome 7 open reading frame 50 [Source:HGNC Symbol;Acc:22421]	C24H7orf50	15.56	ENSDARP00000066555	1
k50:1584411u	laminin, alpha 1 [Source:HGNC Symbol;Acc:6481]	LAMA1	15.56	ENSDARP00000072876	1
k81:894702	si:dkey-26c10.5 [Source:ZFIN;Acc:ZDB-GENE-060607-13]	si:dkey-26c10.5	15.56	ENSDARP00000111689	1
Contig9673	family with sequence similarity 84, member B [Source:HGNC Symbol;Acc:24166]	FAM84B (2 of 2)	15.39	ENSDARP00000058942	1
Contig30326	uridine phosphorylase 1 [Source:ZFIN;Acc:ZDB-GENE-050306-2]	upp1	15.35	ENSDARP00000094590	1
Contig7825	hyaluronan synthase 1 [Source:ZFIN;Acc:ZDB-GENE-040218-2]	has1	14.32	ENSDARP00000105518	1
Contig25437	metaxin 1a [Source:ZFIN;Acc:ZDB-GENE-060606-2]	mtx1a	14.14	ENSDARP00000098692	1
Contig25370	establishment of cohesion 1 homolog 2 [Source:ZFIN;Acc:ZDB-GENE-050913-156]	esco2	13.69	ENSDARP00000002535	1
k74:1111529	D site of albumin promoter (albumin D-box) binding protein b [Source:ZFIN;Acc:ZDB-GENE-100922-6]	dbpb	13.49	ENSDARP00000074822	1
k50:2281984	integrin, alpha 10 [Source:ZFIN;Acc:ZDB-GENE-100922-54]	itga10	13.49	ENSDARP00000013715	1
k50:1509283	kinesin family member C2 [Source:HGNC Symbol;Acc:29530]	KIFC2	13.49	ENSDARP00000059840	1
k78:793285	NADH dehydrogenase (ubiquinone) 1 alpha subcomplex, 3, 9kDa [Source:HGNC Symbol;Acc:7686]	NDUFA3	13.49	ENSDARP00000060693	1
Contig17494	v-ral simian leukemia viral oncogene homolog A (ras related) [Source:ZFIN;Acc:ZDB-GENE-040426-1344]	rala	13.44	ENSDARP00000066862	1
k80:867452	eukaryotic translation initiation factor 1B [Source:HGNC Symbol;Acc:30792]	EIF1B	12.97	ENSDARP00000048967	1
k71:1189094	glycosyltransferase-like domain containing 2 [Source:ZFIN;Acc:ZDB-GENE-050522-242]	gtdc2	12.45	ENSDARP00000111957	1
k51:1570825	potassium intermediate/small conductance calcium-activated channel, subfamily N, member 3 [Source:ZFIN;Acc:ZDB-GENE-100921-56]	kcnn3	12.45	ENSDARP00000093987	1
k53:2293808	snail homolog 2 (Drosophila) [Source:ZFIN;Acc:ZDB-GENE-030326-6]	snai2	12.45	ENSDARP00000108624	1
k76:1038511	solute carrier family 12 (potassium/chloride transporters), member 7 [Source:HGNC Symbol;Acc:10915]	SLC12A7 (1 of 2)	12.45	ENSDARP00000083665	1
k57:1999601	tetratricopeptide repeat domain 21B [Source:ZFIN;Acc:ZDB-GENE-031010-34]	ttc21b	12.45	ENSDARP00000044269	1
k50:794973	Uncharacterized protein [Source:UniProtKB/TrEMBL;Acc:E7EXL7]	BX072576.1	12.45	ENSDARP00000098545	1
k55:2152790	dynein, axonemal, light intermediate chain 1 [Source:HGNC Symbol;Acc:14353]	DNALI1 (1 of 2)	11.93	ENSDARP00000125522	1
k50:2409663	EF-hand calcium binding domain 6 [Source:HGNC Symbol;Acc:24204]	EFCAB6	11.93	ENSDARP00000019408	1
k62:1610231	activation-induced cytidine deaminase [Source:ZFIN;Acc:ZDB-GENE-041122-2]	aicda	11.41	ENSDARP00000011293	1
k64:1509872	collagen, type VI, alpha 6 [Source:ZFIN;Acc:ZDB-GENE-041111-303]	col6a6	11.41	ENSDARP00000103549	1
k50:2693238	dynein, axonemal, heavy chain 8 [Source:HGNC Symbol;Acc:2952]	DNAH8	11.41	ENSDARP00000073798	1
k65:839359	NLR family, CARD domain containing 3 [Source:ZFIN;Acc:ZDB-GENE-071119-1]	nlrc3	11.41	ENSDARP00000115716	1
k62:1016358	si:dkey-7l6.3 [Source:ZFIN;Acc:ZDB-GENE-070912-586]	si:dkey-7l6.3	11.41	ENSDARP00000115479	1
k57:1048787	cell adhesion molecule 4 [Source:ZFIN;Acc:ZDB-GENE-041114-138]	cadm4	10.89	ENSDARP00000058959	1
Contig21439	LINE-1 type transposase domain containing 1 [Source:HGNC Symbol;Acc:25595]	L1TD1	10.54	ENSDARP00000107463	1
Contig18620	si:ch211-176d9.3 [Source:ZFIN;Acc:ZDB-GENE-091204-398]	si:ch211-176d9.3	10.52	ENSDARP00000107753	1
k50:2286217	amylo-alpha-1, 6-glucosidase, 4-alpha-glucanotransferase [Source:HGNC Symbol;Acc:321]	AGL (3 of 3)	10.37	ENSDARP00000096519	1
k64:356554	brain-specific angiogenesis inhibitor 1 [Source:HGNC Symbol;Acc:943]	BAI1 (1 of 3)	10.37	ENSDARP00000114691	1
k51:182472	dedicator of cytokinesis 4 [Source:HGNC Symbol;Acc:19192]	DOCK4 (2 of 2)	10.37	ENSDARP00000082250	1
k84:406254	neurobeachin-like 2 [Source:ZFIN;Acc:ZDB-GENE-100922-283]	nbeal2	10.37	ENSDARP00000116906	1
k51:1972218	phosphodiesterase 11a, like [Source:ZFIN;Acc:ZDB-GENE-031118-106]	pde11al	10.37	ENSDARP00000027114	1
Contig7509	tetratricopeptide repeat domain 21A [Source:HGNC Symbol;Acc:30761]	TTC21A (1 of 2)	10.37	ENSDARP00000028311	1
k52:2386516	Uncharacterized protein [Source:UniProtKB/TrEMBL;Acc:E7FGA9]	CABZ01080590.2	10.37	ENSDARP00000108867	1
k61:1677456	zgc:158614 [Source:ZFIN;Acc:ZDB-GENE-070112-2282]	zgc:158614	10.37	ENSDARP00000112087	1
Contig6442	low density lipoprotein receptor class A domain containing 4 [Source:HGNC Symbol;Acc:1224]	LDLRAD4 (1 of 2)	9.86	ENSDARP00000071690	1
k50:1906297	otoancorin [Source:HGNC Symbol;Acc:16378]	OTOA	9.86	ENSDARP00000104824	1
Contig27738	zgc:86811 [Source:ZFIN;Acc:ZDB-GENE-040625-113]	zgc:86811	9.86	ENSDARP00000116918	1
k74:1117147	ubiquitin specific protease 5 [Source:ZFIN;Acc:ZDB-GENE-040426-2584]	usp5	9.73	ENSDARP00000036699	1
k60:1486773	activation-induced cytidine deaminase [Source:ZFIN;Acc:ZDB-GENE-041122-2]	aicda	9.34	ENSDARP00000011293	1
k62:430813	adenylate cyclase 3 [Source:HGNC Symbol;Acc:234]	ADCY3 (1 of 2)	9.34	ENSDARP00000101956	1
k55:2108064	collagen, type VI, alpha 6 [Source:ZFIN;Acc:ZDB-GENE-041111-303]	col6a6	9.34	ENSDARP00000103549	1
k50:2112965	kinesin family member C2 [Source:HGNC Symbol;Acc:29530]	KIFC2	9.34	ENSDARP00000059840	1
k50:2905003	laminin, alpha 1 [Source:HGNC Symbol;Acc:6481]	LAMA1	9.34	ENSDARP00000072876	1
k50:387205	lipid phosphate phosphatase-related protein type 5b [Source:ZFIN;Acc:ZDB-GENE-070620-15]	lppr5b	9.34	ENSDARP00000037098	1
k50:2860791	SET domain containing 2 [Source:ZFIN;Acc:ZDB-GENE-030131-2140]	setd2	9.34	ENSDARP00000100691	1
k57:1977545	Uncharacterized protein [Source:UniProtKB/TrEMBL;Acc:E7EYI9]	CR391937.2	9.34	ENSDARP00000098361	1
Contig26659	coiled-coil domain containing 113 [Source:ZFIN;Acc:ZDB-GENE-041010-163]	ccdc113	8.91	ENSDARP00000003379	1
Contig23565	WD repeat domain 90 [Source:ZFIN;Acc:ZDB-GENE-070424-67]	wdr90	8.91	ENSDARP00000101029	1
k65:82342	stathmin-like 2a [Source:ZFIN;Acc:ZDB-GENE-041010-85]	stmn2a	8.82	ENSDARP00000046032	1
Contig26598	zinc finger protein 277 [Source:ZFIN;Acc:ZDB-GENE-040426-1633]	znf277	8.71	ENSDARP00000124096	1
k80:137191	chemokine (C-C motif) receptor 8.1 [Source:ZFIN;Acc:ZDB-GENE-070302-1]	ccr8.1	8.3	ENSDARP00000125541	1
k53:2280512	neurobeachin-like 2 [Source:ZFIN;Acc:ZDB-GENE-100922-283]	nbeal2	8.3	ENSDARP00000116906	1
k61:478087	pyruvate kinase, muscle, b [Source:ZFIN;Acc:ZDB-GENE-040801-230]	pkmb	8.3	ENSDARP00000017190	1
k80:912163	Rhesus blood group, B glycoprotein [Source:ZFIN;Acc:ZDB-GENE-030131-9542]	rhbg	8.3	ENSDARP00000058869	1
k50:2264227	scratch homolog 1, zinc finger protein b (Drosophila) [Source:ZFIN;Acc:ZDB-GENE-050327-72]	scrt1b	8.3	ENSDARP00000058828	1
k50:2586433	zgc:194221 [Source:ZFIN;Acc:ZDB-GENE-081022-77]	zgc:194221	8.3	ENSDARP00000076682	1
Contig502	Mdm2, transformed 3T3 cell double minute 2, p53 binding protein (mouse) binding protein, 104kDa [Source:HGNC Symbol;Acc:7417]	MTBP	8.17	ENSDARP00000107830	1
Contig583	solute carrier family 45, member 4 [Source:ZFIN;Acc:ZDB-GENE-091230-5]	slc45a4	8.06	ENSDARP00000080196	1
Contig4598	ring finger and WD repeat domain 3 [Source:HGNC Symbol;Acc:25539]	RFWD3	8.01	ENSDARP00000112439	1
Contig4389	lipid phosphate phosphatase-related protein type 4b [Source:ZFIN;Acc:ZDB-GENE-091118-37]	lppr4b	8	ENSDARP00000103514	1
Contig18044	si:ch211-69g19.2 [Source:ZFIN;Acc:ZDB-GENE-030804-13]	si:ch211-69g19.2	7.79	ENSDARP00000094724	1
k72:501003	Uncharacterized protein [Source:UniProtKB/TrEMBL;Acc:E7F391]	CU467889.1	7.78	ENSDARP00000060381	1
Contig5141	CD6 molecule [Source:HGNC Symbol;Acc:1691]	CD6	7.75	ENSDARP00000119459	1
k59:1580149	ankyrin repeat and IBR domain containing 1 [Source:ZFIN;Acc:ZDB-GENE-060503-156]	ankib1	7.26	ENSDARP00000080415	1
k50:493481	dynein, axonemal, heavy chain 11 [Source:ZFIN;Acc:ZDB-GENE-100922-8]	dnah11	7.26	ENSDARP00000116606	1
k50:2104465	hyperpolarization activated cyclic nucleotide-gated potassium channel 4l [Source:ZFIN;Acc:ZDB-GENE-110411-3]	hcn4l	7.26	ENSDARP00000082682	1
k74:305173	Kell blood group, metallo-endopeptidase [Source:HGNC Symbol;Acc:6308]	KEL	7.26	ENSDARP00000100058	1
k53:1433478	kinesin family member 3A [Source:HGNC Symbol;Acc:6319]	KIF3A (1 of 2)	7.26	ENSDARP00000109034	1
k76:475850	methyltransferase like 6 [Source:ZFIN;Acc:ZDB-GENE-040426-926]	mettl6	7.26	ENSDARP00000093347	1
k56:426080	spectrin repeat containing, nuclear envelope 1b [Source:ZFIN;Acc:ZDB-GENE-071218-4]	syne1b	7.26	ENSDARP00000124184	1
Contig17154	TopBP1-interacting, checkpoint, and replication regulator [Source:ZFIN;Acc:ZDB-GENE-040728-1]	ticrr	7.26	ENSDARP00000067055	1
k61:704720	Uncharacterized protein [Source:UniProtKB/TrEMBL;Acc:E7EZE0]	CR854923.1	7.26	ENSDARP00000067058	1
Contig16600	microtubule associated serine/threonine kinase-like [Source:ZFIN;Acc:ZDB-GENE-040801-128]	mastl	7.2	ENSDARP00000072407	1
Contig19396	GINS complex subunit 3 [Source:ZFIN;Acc:ZDB-GENE-040721-1]	gins3	6.99	ENSDARP00000056722	1
Contig20121	ADAMTS-like 4 [Source:HGNC Symbol;Acc:19706]	ADAMTSL4	6.92	ENSDARP00000087059	1
k50:497490	dedicator of cytokinesis 4 [Source:HGNC Symbol;Acc:19192]	DOCK4 (2 of 2)	6.92	ENSDARP00000082250	1
Contig24034	HECT, C2 and WW domain containing E3 ubiquitin protein ligase 1 [Source:ZFIN;Acc:ZDB-GENE-060503-2]	hecw1	6.92	ENSDARP00000116253	1
k61:1670458	BAH domain and coiled-coil containing 1 [Source:HGNC Symbol;Acc:29279]	BAHCC1	6.74	ENSDARP00000099223	1
Contig18740	phospholipase C, delta 3a [Source:ZFIN;Acc:ZDB-GENE-070620-1]	plcd3a	6.57	ENSDARP00000093449	1
Contig27956	cyclin-dependent protein kinase 5 [Source:ZFIN;Acc:ZDB-GENE-010131-2]	cdk5	6.5	ENSDARP00000073666	1
Contig4557	Uncharacterized protein [Source:UniProtKB/TrEMBL;Acc:F1QCV4]	CABZ01041996.2	6.48	ENSDARP00000109869	1
Contig18007	transmembrane protein 67 [Source:ZFIN;Acc:ZDB-GENE-080716-1]	tmem67	6.4	ENSDARP00000116688	1
Contig5108	2,4-dienoyl CoA reductase 2, peroxisomal [Source:ZFIN;Acc:ZDB-GENE-040426-2612]	decr2	6.32	ENSDARP00000066557	1
Contig27352	ATG12 autophagy related 12 homolog (S. cerevisiae) [Source:ZFIN;Acc:ZDB-GENE-071205-7]	atg12	6.22	ENSDARP00000092078	1
k50:485060	brain-specific angiogenesis inhibitor 1 [Source:HGNC Symbol;Acc:943]	BAI1 (2 of 3)	6.22	ENSDARP00000103202	1
k50:2837743	dynein, axonemal, heavy chain 8 [Source:HGNC Symbol;Acc:2952]	DNAH8	6.22	ENSDARP00000073798	1
k50:2854807	EF-hand calcium binding domain 6 [Source:HGNC Symbol;Acc:24204]	EFCAB6	6.22	ENSDARP00000019408	1
k50:2748728	gastrulation brain homeobox 1 [Source:ZFIN;Acc:ZDB-GENE-020117-2]	gbx1	6.22	ENSDARP00000096349	1
k74:108342	nephronophthisis 3 [Source:ZFIN;Acc:ZDB-GENE-091204-117]	nphp3	6.22	ENSDARP00000101271	1
k67:1356305	nuclear apoptosis inducing factor 1 [Source:ZFIN;Acc:ZDB-GENE-081104-236]	naif1	6.22	ENSDARP00000085542	1
k50:2400806	si:dkey-24h22.5 [Source:ZFIN;Acc:ZDB-GENE-090313-274]	si:dkey-24h22.5	6.22	ENSDARP00000116289	1
k50:976543	SKI family transcriptional corepressor 1b [Source:ZFIN;Acc:ZDB-GENE-050419-82]	skor1b	6.22	ENSDARP00000122471	1
k50:1028153	ventricular myosin heavy chain [Source:ZFIN;Acc:ZDB-GENE-991123-5]	vmhc	6.22	ENSDARP00000090306	1
k73:1139773	zinc finger protein 784 [Source:HGNC Symbol;Acc:33111]	ZNF784	6.22	ENSDARP00000110565	1
Contig24847	MCM4 minichromosome maintenance deficient 4, mitotin (S. cerevisiae) [Source:ZFIN;Acc:ZDB-GENE-030131-9544]	mcm4	6.17	ENSDARP00000107733	1
Contig26556	cyclin E2 [Source:ZFIN;Acc:ZDB-GENE-030131-9689]	ccne2	6.07	ENSDARP00000034974	1
k50:2892273	rhomboid, veinlet-like 1 (Drosophila) [Source:ZFIN;Acc:ZDB-GENE-120529-2]	rhbdl1	5.88	ENSDARP00000106338	1
Contig11036	poly (ADP-ribose) polymerase family, member 6 [Source:HGNC Symbol;Acc:26921]	PARP6 (3 of 4)	5.76	ENSDARP00000117827	1
k75:1043237	glutamate receptor, ionotropic, kainate 3 [Source:HGNC Symbol;Acc:4581]	GRIK3	5.71	ENSDARP00000099134	1
k50:133922	phosphodiesterase 11a, like [Source:ZFIN;Acc:ZDB-GENE-031118-106]	pde11al	5.71	ENSDARP00000027114	1
Contig19932	VAMP (vesicle-associated membrane protein)-associated protein A, like [Source:ZFIN;Acc:ZDB-GENE-040718-281]	vapal	5.6	ENSDARP00000088945	1
Contig10290	trio Rho guanine nucleotide exchange factor [Source:HGNC Symbol;Acc:12303]	TRIO (1 of 2)	5.53	ENSDARP00000081489	1
Contig22640	lemur tyrosine kinase 3 [Source:HGNC Symbol;Acc:19295]	LMTK3	5.39	ENSDARP00000116726	1
Contig14441	cortexin 1 [Source:HGNC Symbol;Acc:31108]	CTXN1	5.36	ENSDARP00000110744	1
Contig29684	rhomboid domain containing 1 [Source:HGNC Symbol;Acc:23081]	RHBDD1	5.31	ENSDARP00000014299	1
Contig27238	ankyrin repeat and sterile alpha motif domain containing 3 [Source:HGNC Symbol;Acc:29422]	ANKS3	5.19	ENSDARP00000073288	1
k54:1036707	capicua homolog b (Drosophila) [Source:ZFIN;Acc:ZDB-GENE-030131-1966]	cicb	5.19	ENSDARP00000072328	1
Contig1701	dephospho-CoA kinase domain containing [Source:ZFIN;Acc:ZDB-GENE-060825-226]	dcakd	5.19	ENSDARP00000082563	1
k50:2329704	dynein, axonemal, heavy chain 5 [Source:HGNC Symbol;Acc:2950]	DNAH5	5.19	ENSDARP00000124072	1
k50:2186130	integrin, alpha 10 [Source:ZFIN;Acc:ZDB-GENE-100922-54]	itga10	5.19	ENSDARP00000013715	1
Contig26997	RAD9 homolog A [Source:ZFIN;Acc:ZDB-GENE-040426-935]	rad9a	5.19	ENSDARP00000054419	1
k50:2554084	solute carrier family 44, member 5a [Source:ZFIN;Acc:ZDB-GENE-070705-333]	slc44a5a	5.19	ENSDARP00000075416	1
k76:806967	sphingosine kinase 2 [Source:HGNC Symbol;Acc:18859]	SPHK2	5.19	ENSDARP00000113801	1
k56:2054154	TAP binding protein-like [Source:HGNC Symbol;Acc:30683]	TAPBPL	5.19	ENSDARP00000075651	1
k50:2866380	Uncharacterized protein [Source:UniProtKB/TrEMBL;Acc:E7FFS3]	CU041398.1	5.19	ENSDARP00000105592	1
Contig19975	WD repeat domain 26b [Source:ZFIN;Acc:ZDB-GENE-041014-277]	wdr26b	5.19	ENSDARP00000036145	1
k73:1134247	zgc:158614 [Source:ZFIN;Acc:ZDB-GENE-070112-2282]	zgc:158614	5.19	ENSDARP00000112087	1
k68:803002	zgc:65894 [Source:ZFIN;Acc:ZDB-GENE-030131-7741]	zgc:65894	5.19	ENSDARP00000002175	1
Contig8497	solute carrier family 12 (potassium/chloride transporters), member 7 [Source:HGNC Symbol;Acc:10915]	SLC12A7 (1 of 2)	5.09	ENSDARP00000115749	1
Contig26930	establishment of cohesion 1 homolog 2 [Source:ZFIN;Acc:ZDB-GENE-050913-156]	esco2	5.05	ENSDARP00000002535	1
Contig29980	microtubule-associated protein, RP/EB family, member 1a [Source:ZFIN;Acc:ZDB-GENE-030131-6067]	mapre1a	614.18	ENSDARP00000063009	2
Contig22850	uroporphyrinogen decarboxylase [Source:ZFIN;Acc:ZDB-GENE-000208-18]	urod	139.02	ENSDARP00000023867	2
Contig25967	ankyrin repeat domain 12 [Source:ZFIN;Acc:ZDB-GENE-040426-846]	ankrd12	136.94	ENSDARP00000088636	2
Contig19405	tetratricopeptide repeat domain 18 [Source:HGNC Symbol;Acc:30726]	TTC18	89.22	ENSDARP00000075817	2
Contig21301	theg spermatid protein [Source:HGNC Symbol;Acc:13706]	THEG	86.45	ENSDARP00000102371	2
Contig28075	growth arrest and DNA-damage-inducible, alpha, a [Source:ZFIN;Acc:ZDB-GENE-040426-1501]	gadd45aa	72.62	ENSDARP00000063995	2
Contig18055	si:zfos-223e1.2 [Source:ZFIN;Acc:ZDB-GENE-110411-269]	si:zfos-223e1.2	71.93	ENSDARP00000103615	2
Contig28835	Uncharacterized protein [Source:UniProtKB/TrEMBL;Acc:F1QRB2]	CABZ01085085.1	69.51	ENSDARP00000105039	2
k89:154986	pancreatic progenitor cell differentiation and proliferation factor a [Source:ZFIN;Acc:ZDB-GENE-030219-204]	ppdpfa	48.76	ENSDARP00000031112	2
Contig21912	piwi-like 1 (Drosophila) [Source:ZFIN;Acc:ZDB-GENE-030813-2]	piwil1	40.51	ENSDARP00000061114	2
k79:764256	fuzzy homolog (Drosophila) [Source:HGNC Symbol;Acc:26219]	FUZ	34.24	ENSDARP00000103777	2
Contig26222	cullin 3a [Source:ZFIN;Acc:ZDB-GENE-030131-3376]	cul3a	32.16	ENSDARP00000056881	2
k50:2027680	contactin associated protein-like 2 [Source:HGNC Symbol;Acc:13830]	CNTNAP2 (1 of 4)	30.09	ENSDARP00000076398	2
k79:959949	cullin 3 [Source:HGNC Symbol;Acc:2553]	CUL3 (2 of 2)	29.05	ENSDARP00000108667	2
Contig7867	Uncharacterized protein [Source:UniProtKB/TrEMBL;Acc:E7F7G8]	CR382327.3	27.6	ENSDARP00000103652	2
k50:657680	MCM6 minichromosome maintenance deficient 6, like [Source:ZFIN;Acc:ZDB-GENE-050913-141]	mcm6l	22.82	ENSDARP00000000042	2
k55:202988	si:ch211-155e24.3 [Source:ZFIN;Acc:ZDB-GENE-070912-116]	si:ch211-155e24.3	22.82	ENSDARP00000113511	2
k67:712757	pleckstrin homology-like domain, family B, member 2 [Source:HGNC Symbol;Acc:29573]	PHLDB2 (2 of 2)	19.71	ENSDARP00000103608	2
Contig8730	thioredoxin-related transmembrane protein 3 [Source:ZFIN;Acc:ZDB-GENE-050522-396]	tmx3	19.71	ENSDARP00000056781	2
Contig7038	schwannomin interacting protein 1 [Source:ZFIN;Acc:ZDB-GENE-050417-466]	schip1	19.19	ENSDARP00000050955	2
Contig7497	calcium channel, voltage-dependent, N type, alpha 1B subunit, b [Source:ZFIN;Acc:ZDB-GENE-090514-4]	cacna1bb	17.64	ENSDARP00000084400	2
k70:1238265	solute carrier family 35, member D2 [Source:ZFIN;Acc:ZDB-GENE-080125-1]	slc35d2	16.6	ENSDARP00000108605	2
Contig26713	WW domain containing adaptor with coiled-coil a [Source:ZFIN;Acc:ZDB-GENE-030131-2624]	waca	15.91	ENSDARP00000073355	2
Contig7970	leucine rich repeat containing 6 [Source:ZFIN;Acc:ZDB-GENE-040827-2]	lrrc6	15.56	ENSDARP00000069830	2
k53:2336031	cullin 3a [Source:ZFIN;Acc:ZDB-GENE-030131-3376]	cul3a	14.52	ENSDARP00000056881	2
k65:238961	chromosome 10 open reading frame 67 [Source:HGNC Symbol;Acc:28716]	C2H10orf67	13.49	ENSDARP00000120496	2
k63:878744	contactin associated protein-like 2 [Source:HGNC Symbol;Acc:13830]	CNTNAP2 (3 of 4)	13.49	ENSDARP00000047613	2
Contig20141	growth factor independent 1aa [Source:ZFIN;Acc:ZDB-GENE-050522-534]	gfi1aa	13.19	ENSDARP00000017502	2
Contig10479	MMS22-like, DNA repair protein [Source:ZFIN;Acc:ZDB-GENE-030131-3869]	mms22l	12.97	ENSDARP00000102012	2
Contig12058	cullin 1a [Source:ZFIN;Acc:ZDB-GENE-030131-2603]	cul1a	12.76	ENSDARP00000019219	2
Contig26984	ankyrin repeat domain 12 [Source:ZFIN;Acc:ZDB-GENE-040426-846]	ankrd12	12.45	ENSDARP00000088636	2
k62:116871	cell adhesion molecule 3 [Source:ZFIN;Acc:ZDB-GENE-060512-196]	cadm3	12.45	ENSDARP00000097497	2
k52:988016	immunoglobulin superfamily, member 10 [Source:HGNC Symbol;Acc:26384]	IGSF10	12.45	ENSDARP00000099192	2
k50:1596096	syntaxin 1A (brain) [Source:HGNC Symbol;Acc:11433]	STX1A	12.45	ENSDARP00000076385	2
Contig17102	phosphatidylinositol-5-phosphate 4-kinase, type II, alpha [Source:HGNC Symbol;Acc:8997]	PIP4K2A (1 of 2)	11.62	ENSDARP00000113001	2
k61:1194946	adenylate cyclase 8 (brain) [Source:ZFIN;Acc:ZDB-GENE-070912-197]	adcy8	11.41	ENSDARP00000123504	2
k74:1084591	septin 5a [Source:ZFIN;Acc:ZDB-GENE-030131-7868]	sept5a	11.41	ENSDARP00000115327	2
k89:104113	elongation factor-1, delta, a [Source:ZFIN;Acc:ZDB-GENE-040426-2740]	eef1da	10.85	ENSDARP00000121109	2
Contig1214	si:dkey-225n22.4 [Source:ZFIN;Acc:ZDB-GENE-120709-30]	si:dkey-225n22.4	10.72	ENSDARP00000066865	2
Contig29585	lysine (K)-specific demethylase 4A [Source:HGNC Symbol;Acc:22978]	KDM4A (1 of 2)	10.16	ENSDARP00000009763	2
Contig8980	ring finger protein 152 [Source:HGNC Symbol;Acc:26811]	RNF152	9.57	ENSDARP00000106876	2
k66:1378983	DNA (cytosine-5-)-methyltransferase 3 beta [Source:ZFIN;Acc:ZDB-GENE-050314-4]	dnmt3b	9.34	ENSDARP00000108732	2
k50:1207611	neurogenic differentiation 6b [Source:ZFIN;Acc:ZDB-GENE-010608-2]	neurod6b	9.34	ENSDARP00000088468	2
Contig20850	cactin, spliceosome C complex subunit [Source:HGNC Symbol;Acc:29938]	CACTIN	9.19	ENSDARP00000078145	2
Contig13026	nucleolar protein 4 [Source:HGNC Symbol;Acc:7870]	NOL4 (2 of 2)	8.61	ENSDARP00000063036	2
k50:2864484	cadherin 10, type 2 (T2-cadherin) [Source:ZFIN;Acc:ZDB-GENE-060614-1]	cdh10	8.3	ENSDARP00000072694	2
k67:922205	family with sequence similarity 26, member E [Source:ZFIN;Acc:ZDB-GENE-070410-4]	fam26e	8.3	ENSDARP00000099230	2
k54:2217707	myosin X [Source:ZFIN;Acc:ZDB-GENE-070912-277]	myo10	8.3	ENSDARP00000110452	2
Contig16124	cell division cycle 20 homolog [Source:ZFIN;Acc:ZDB-GENE-040426-2044]	cdc20	8.2	ENSDARP00000006680	2
Contig23147	F-box and leucine-rich repeat protein 4 [Source:ZFIN;Acc:ZDB-GENE-041114-187]	fbxl4	7.95	ENSDARP00000006078	2
Contig11802	metal response element binding transcription factor 2 [Source:ZFIN;Acc:ZDB-GENE-060512-94]	mtf2	7.39	ENSDARP00000109280	2
k85:781032	chromosome 5 open reading frame 22 [Source:HGNC Symbol;Acc:25639]	C2H5orf22	7.26	ENSDARP00000004506	2
k85:17059	growth factor independent 1aa [Source:ZFIN;Acc:ZDB-GENE-050522-534]	gfi1aa	7.26	ENSDARP00000017502	2
k50:2858842	hyperpolarization activated cyclic nucleotide-gated potassium channel 2 [Source:HGNC Symbol;Acc:4846]	HCN2 (1 of 2)	7.26	ENSDARP00000111173	2
k53:2287777	immunoglobulin superfamily, member 10 [Source:HGNC Symbol;Acc:26384]	IGSF10	7.26	ENSDARP00000099192	2
k57:614575	ras responsive element binding protein 1b [Source:ZFIN;Acc:ZDB-GENE-070912-273]	rreb1b	7.26	ENSDARP00000062562	2
k63:993578	thioredoxin-related transmembrane protein 3 [Source:ZFIN;Acc:ZDB-GENE-050522-396]	tmx3	7.26	ENSDARP00000114827	2
Contig13890	TDP-glucose 4,6-dehydratase [Source:ZFIN;Acc:ZDB-GENE-030131-5718]	tgds	7.13	ENSDARP00000017119	2
Contig26139	ankyrin repeat domain 12 [Source:ZFIN;Acc:ZDB-GENE-040426-846]	ankrd12	6.22	ENSDARP00000088636	2
k60:1621412	bucky ball [Source:ZFIN;Acc:ZDB-GENE-070117-694]	buc	6.22	ENSDARP00000125536	2
Contig23783	cullin 3a [Source:ZFIN;Acc:ZDB-GENE-030131-3376]	cul3a	6.22	ENSDARP00000056881	2
k60:1740315	G-protein coupled receptor 173 [Source:ZFIN;Acc:ZDB-GENE-000710-1]	gpr173	6.22	ENSDARP00000063004	2
k67:1342201	guanylate binding protein 1 [Source:ZFIN;Acc:ZDB-GENE-040718-32]	gbp1	6.22	ENSDARP00000056459	2
k68:1202313	septin 5a [Source:ZFIN;Acc:ZDB-GENE-030131-7868]	sept5a	6.22	ENSDARP00000089876	2
k73:1131671	SH2B adaptor protein 2 [Source:HGNC Symbol;Acc:17381]	SH2B2	6.22	ENSDARP00000068132	2
k50:1965214	Uncharacterized protein [Source:UniProtKB/TrEMBL;Acc:E7FDI0]	CABZ01087549.1	6.22	ENSDARP00000076599	2
Contig27631	Uncharacterized protein [Source:UniProtKB/TrEMBL;Acc:E7F3Q7]	CR382327.1	6.18	ENSDARP00000060843	2
Contig20036	phosphoserine phosphatase [Source:HGNC Symbol;Acc:9577]	PSPH	5.9	ENSDARP00000058992	2
Contig16715	chico [Source:ZFIN;Acc:ZDB-GENE-000210-28]	chico	5.86	ENSDARP00000007256	2
k50:2831541	abhydrolase domain containing 8 [Source:HGNC Symbol;Acc:23759]	ABHD8 (1 of 2)	5.81	ENSDARP00000099871	2
Contig27029	M-phase specific PLK1 interacting protein [Source:HGNC Symbol;Acc:16002]	MPLKIP	5.79	ENSDARP00000101285	2
k65:210054	DnaJ (Hsp40) homolog, subfamily C, member 1 [Source:ZFIN;Acc:ZDB-GENE-061103-529]	dnajc1	5.71	ENSDARP00000019157	2
k52:2388481	phosphorylase kinase, gamma 1a (muscle) [Source:ZFIN;Acc:ZDB-GENE-061103-385]	phkg1a	5.71	ENSDARP00000045984	2
Contig20347	claudin c [Source:ZFIN;Acc:ZDB-GENE-010328-3]	cldnc	5.59	ENSDARP00000002797	2
Contig28763	zinc finger, CCHC domain containing 2 [Source:HGNC Symbol;Acc:22916]	ZCCHC2	5.48	ENSDARP00000088712	2
Contig29923	splicing factor 3a, subunit 2 [Source:ZFIN;Acc:ZDB-GENE-040426-897]	sf3a2	5.45	ENSDARP00000003884	2
Contig9638	thioesterase superfamily member 6 [Source:HGNC Symbol;Acc:29656]	THEM6 (1 of 2)	5.42	ENSDARP00000054333	2
Contig29598	WW domain containing adaptor with coiled-coil a [Source:ZFIN;Acc:ZDB-GENE-030131-2624]	waca	5.29	ENSDARP00000073355	2
k64:1487365	acyl-CoA synthetase short-chain family member 2 [Source:ZFIN;Acc:ZDB-GENE-040718-388]	acss2	5.19	ENSDARP00000055053	2
k50:2896646	cadherin 18, type 2 [Source:ZFIN;Acc:ZDB-GENE-060929-316]	cdh18	5.19	ENSDARP00000026011	2
k62:77789	cadherin 7, type 2 [Source:ZFIN;Acc:ZDB-GENE-061019-3]	cdh7	5.19	ENSDARP00000035549	2
k69:1237591	lipoprotein lipase [Source:HGNC Symbol;Acc:6677]	LPL (1 of 2)	5.19	ENSDARP00000109505	2
k66:1384306	lysyl oxidase-like 5b [Source:ZFIN;Acc:ZDB-GENE-070818-3]	loxl5b	5.19	ENSDARP00000102938	2
k70:774634	trimethylguanosine synthase homolog (S. cerevisiae) [Source:ZFIN;Acc:ZDB-GENE-070802-2]	tgs1	5.19	ENSDARP00000088640	2
Contig3017	Uncharacterized protein [Source:UniProtKB/TrEMBL;Acc:F1QZ33]	CR762475.1	5.19	ENSDARP00000102180	2
Contig6896	tubulin polyglutamylase complex subunit 1 [Source:HGNC Symbol;Acc:25058]	TPGS1 (2 of 2)	5.13	ENSDARP00000119130	2
Contig24966	fizzy/cell division cycle 20 related 1 (Drosophila) [Source:ZFIN;Acc:ZDB-GENE-040426-712]	fzr1	5.06	ENSDARP00000003004	2
Contig26819	stromal antigen 1b [Source:ZFIN;Acc:ZDB-GENE-030131-1393]	stag1b	1010.48	ENSDARP00000083809	3
Contig11088	synaptonemal complex central element protein 2 [Source:ZFIN;Acc:ZDB-GENE-050512-1]	syce2	481.38	ENSDARP00000075687	3
k74:262293	stromal antigen 2a [Source:ZFIN;Acc:ZDB-GENE-030131-3432]	stag2a	444.03	ENSDARP00000112624	3
Contig4252	glypican 6, like [Source:ZFIN;Acc:ZDB-GENE-050302-31]	gpc6l	127.61	ENSDARP00000105944	3
Contig27350	ADP-ribosylation factor related protein 1 [Source:ZFIN;Acc:ZDB-GENE-050227-14]	arfrp1	98.56	ENSDARP00000109919	3
Contig7306	chromosome 17 open reading frame 104 [Source:HGNC Symbol;Acc:26670]	C3H17orf104	75.04	ENSDARP00000105162	3
Contig15299	ankyrin repeat domain 54 [Source:ZFIN;Acc:ZDB-GENE-040718-318]	ankrd54	66.4	ENSDARP00000072599	3
Contig14303	zgc:193811 [Source:ZFIN;Acc:ZDB-GENE-081022-43]	zgc:193811	63.41	ENSDARP00000101346	3
k69:1294583	geminin, DNA replication inhibitor [Source:ZFIN;Acc:ZDB-GENE-030429-30]	gmnn	62.25	ENSDARP00000116332	3
Contig835	zgc:175222 [Source:ZFIN;Acc:ZDB-GENE-030131-4471]	zgc:175222	62.25	ENSDARP00000100575	3
Contig29890	ADP-ribosylation factor-like 9 [Source:ZFIN;Acc:ZDB-GENE-060825-210]	arl9	58.1	ENSDARP00000097450	3
Contig14364	finTRIM family, member 14 [Source:ZFIN;Acc:ZDB-GENE-060512-201]	ftr14	56.37	ENSDARP00000089056	3
Contig13022	insulin-like growth factor 2 mRNA binding protein 1 [Source:ZFIN;Acc:ZDB-GENE-060929-1258]	igf2bp1	32.16	ENSDARP00000082159	3
k75:1044197	si:ch211-194e1.9 [Source:ZFIN;Acc:ZDB-GENE-081105-109]	si:ch211-194e1.9	31.12	ENSDARP00000111499	3
k50:2841000	LOC556935 protein; Uncharacterized protein [Source:UniProtKB/TrEMBL;Acc:A1L144]	BX000348.1	30.09	ENSDARP00000087750	3
k67:1001079	Uncharacterized protein [Source:UniProtKB/TrEMBL;Acc:F1QDY1]	CU695117.1	26.97	ENSDARP00000105615	3
Contig6888	cyclin-dependent kinase 5, regulatory subunit 1a (p35) [Source:ZFIN;Acc:ZDB-GENE-080723-17]	cdk5r1a	25.59	ENSDARP00000055261	3
k50:1310917	zinc activated ligand-gated ion channel [Source:HGNC Symbol;Acc:29504]	ZACN (2 of 2)	23.86	ENSDARP00000106694	3
Contig23284	si:dkey-14o18.2 [Source:ZFIN;Acc:ZDB-GENE-060503-145]	si:dkey-14o18.2	22.31	ENSDARP00000086094	3
k57:987484	solute carrier family 16 (monocarboxylic acid transporters), member 6b [Source:ZFIN;Acc:ZDB-GENE-110208-3]	slc16a6b	20.75	ENSDARP00000079124	3
k50:2328063	gamma-aminobutyric acid (GABA) A receptor, rho 1 [Source:HGNC Symbol;Acc:4090]	GABRR1 (1 of 2)	18.67	ENSDARP00000021833	3
Contig20641	tripartite motif-containing 25 [Source:ZFIN;Acc:ZDB-GENE-040426-797]	trim25	18.56	ENSDARP00000007921	3
k74:414101	bcl2-associated X protein, b [Source:ZFIN;Acc:ZDB-GENE-050227-21]	baxb	15.56	ENSDARP00000040899	3
Contig29189	baculoviral IAP repeat-containing 5a [Source:ZFIN;Acc:ZDB-GENE-030826-1]	birc5a	15.2	ENSDARP00000101794	3
Contig8690	MCM5 minichromosome maintenance deficient 5 (S. cerevisiae) [Source:ZFIN;Acc:ZDB-GENE-021209-1]	mcm5	15.04	ENSDARP00000018877	3
k72:1189863	Uncharacterized protein [Source:UniProtKB/TrEMBL;Acc:E7FBD9]	CABZ01087514.1	14.94	ENSDARP00000109897	3
k58:1266803	prostaglandin E receptor 1a (subtype EP1) [Source:ZFIN;Acc:ZDB-GENE-120215-261]	ptger1a	13.49	ENSDARP00000102360	3
k70:583499	si:ch211-202c4.2 [Source:ZFIN;Acc:ZDB-GENE-100922-179]	si:ch211-202c4.2	13.49	ENSDARP00000125562	3
k66:285942	Uncharacterized protein [Source:UniProtKB/TrEMBL;Acc:H9GYN9]	CABZ01084877.1	13.49	ENSDARP00000108201	3
k50:2842674	meteorin, glial cell differentiation regulator [Source:ZFIN;Acc:ZDB-GENE-050102-1]	metrn	12.45	ENSDARP00000041804	3
k74:1082880	si:ch211-150o23.3 [Source:ZFIN;Acc:ZDB-GENE-060503-479]	si:ch211-150o23.3	12.45	ENSDARP00000100491	3
Contig25433	WAS protein family, member 1 [Source:HGNC Symbol;Acc:12732]	WASF1	11.67	ENSDARP00000079387	3
k50:1824124	glutamate receptor, ionotropic, N-methyl D-aspartate 2A, a [Source:ZFIN;Acc:ZDB-GENE-070424-129]	grin2aa	11.41	ENSDARP00000068468	3
k50:2438964	Uncharacterized protein [Source:UniProtKB/TrEMBL;Acc:E7EYM1]	CU694254.1	11.41	ENSDARP00000111796	3
k62:1631339	Uncharacterized protein [Source:UniProtKB/TrEMBL;Acc:F1QMU0]	BX901881.1	11.41	ENSDARP00000098924	3
Contig18022	RAB11a, member RAS oncogene family [Source:ZFIN;Acc:ZDB-GENE-041114-53]	rab11a	10.55	ENSDARP00000060765	3
Contig20261	fumarylacetoacetate hydrolase domain containing 1 [Source:ZFIN;Acc:ZDB-GENE-050522-448]	fahd1	10.37	ENSDARP00000042367	3
k69:1278762	hemicentin 1 [Source:ZFIN;Acc:ZDB-GENE-041014-322]	hmcn1	10.37	ENSDARP00000005919	3
k68:722017	immunoglobulin heavy constant delta [Source:ZFIN;Acc:ZDB-GENE-040513-9]	ighd	10.37	ENSDARP00000126164	3
k62:401212	ral guanine nucleotide dissociation stimulator-like 3 [Source:HGNC Symbol;Acc:30282]	RGL3 (2 of 2)	10.37	ENSDARP00000000665	3
k50:1830445	si:ch211-262h13.3 [Source:ZFIN;Acc:ZDB-GENE-050208-532]	si:ch211-262h13.3	10.37	ENSDARP00000095221	3
k50:2855526	Uncharacterized protein [Source:UniProtKB/TrEMBL;Acc:E7FDN6]	CR847511.1	10.37	ENSDARP00000106282	3
k50:2902702	Uncharacterized protein [Source:UniProtKB/TrEMBL;Acc:F1R1I0]	CABZ01064155.1	10.37	ENSDARP00000031128	3
Contig7152	chromosome 17 open reading frame 53 [Source:HGNC Symbol;Acc:28460]	C3H17orf53	9.75	ENSDARP00000126050	3
Contig8620	immunoglobulin heavy variable 10-1 [Source:ZFIN;Acc:ZDB-GENE-040514-34]	ighv10-1	9.54	ENSDARP00000125854	3
k50:2937934	ATP-binding cassette, sub-family A (ABC1), member 1B [Source:ZFIN;Acc:ZDB-GENE-030131-9826]	abca1b	9.34	ENSDARP00000124570	3
k50:608752	extracellular leucine-rich repeat and fibronectin type III domain containing 2 [Source:ZFIN;Acc:ZDB-GENE-080327-26]	elfn2	9.34	ENSDARP00000114729	3
k61:1324635	nuclear factor of kappa light polypeptide gene enhancer in B-cells 2, p49/p100 [Source:ZFIN;Acc:ZDB-GENE-030131-6701]	nfkb2	9.34	ENSDARP00000072751	3
k71:1203227	doublecortin-like kinase 1a [Source:ZFIN;Acc:ZDB-GENE-061013-124]	dclk1a	8.99	ENSDARP00000109098	3
Contig16509	Uncharacterized protein [Source:UniProtKB/TrEMBL;Acc:E7FF82]	CR974475.2	8.71	ENSDARP00000105396	3
k50:1162832	Uncharacterized protein [Source:UniProtKB/TrEMBL;Acc:F1QDY1]	CU695117.1	8.56	ENSDARP00000105615	3
k75:1078058	general transcription factor IIF, polypeptide 1 [Source:ZFIN;Acc:ZDB-GENE-030131-4557]	gtf2f1	8.3	ENSDARP00000047659	3
k50:1607072	kinesin family member 5A, a [Source:ZFIN;Acc:ZDB-GENE-070912-141]	kif5aa	8.3	ENSDARP00000044226	3
Contig6628	prostaglandin E receptor 1b (subtype EP1) [Source:ZFIN;Acc:ZDB-GENE-100922-278]	ptger1b	8.3	ENSDARP00000102166	3
k73:114529	stathmin-like 3 [Source:HGNC Symbol;Acc:15926]	STMN3	8.3	ENSDARP00000056133	3
k77:993571	Uncharacterized protein [Source:UniProtKB/TrEMBL;Acc:F1QQR8]	BX005085.4	8.3	ENSDARP00000110893	3
Contig30881	MCM5 minichromosome maintenance deficient 5 (S. cerevisiae) [Source:ZFIN;Acc:ZDB-GENE-021209-1]	mcm5	8.26	ENSDARP00000018877	3
Contig19786	si:dkey-21h14.12 [Source:ZFIN;Acc:ZDB-GENE-110913-1]	si:dkey-21h14.12	7.86	ENSDARP00000122366	3
Contig20357	oxoglutarate (alpha-ketoglutarate) dehydrogenase b (lipoamide) [Source:ZFIN;Acc:ZDB-GENE-090311-8]	ogdhb	7.61	ENSDARP00000015937	3
k82:462574	zinc finger RNA binding protein [Source:ZFIN;Acc:ZDB-GENE-030131-378]	zfr	7.39	ENSDARP00000069275	3
Contig1425	SWIM-type zinc finger 7 associated protein 1 [Source:ZFIN;Acc:ZDB-GENE-071116-2]	swsap1	7.35	ENSDARP00000120384	3
k69:122316	immunoglobulin heavy constant delta [Source:ZFIN;Acc:ZDB-GENE-040513-9]	ighd	7.26	ENSDARP00000126142	3
k59:1793501	microtubule-associated protein 1S [Source:HGNC Symbol;Acc:15715]	MAP1S (2 of 2)	7.26	ENSDARP00000105138	3
Contig22821	SRY-box containing gene 9a [Source:ZFIN;Acc:ZDB-GENE-001103-1]	sox9a	7.17	ENSDARP00000006945	3
Contig26909	Uncharacterized protein [Source:UniProtKB/TrEMBL;Acc:E7F0D4]	CR352329.1	6.85	ENSDARP00000065511	3
Contig24827	DEAD (Asp-Glu-Ala-Asp) box polypeptide 41 [Source:ZFIN;Acc:ZDB-GENE-030131-1927]	ddx41	6.8	ENSDARP00000061986	3
Contig6451	amyloid beta (A4) precursor protein-binding, family B, member 2b [Source:ZFIN;Acc:ZDB-GENE-090313-73]	apbb2b	6.74	ENSDARP00000083183	3
k62:1619663	immunoglobulin heavy variable 13-2 [Source:ZFIN;Acc:ZDB-GENE-040514-41]	ighv13-2	6.74	ENSDARP00000125924	3
k63:610978	si:ch211-120k19.1 [Source:ZFIN;Acc:ZDB-GENE-100922-282]	si:ch211-120k19.1	6.74	ENSDARP00000102071	3
Contig11052	shugoshin-like 1 (S. pombe) [Source:HGNC Symbol;Acc:25088]	SGOL1 (1 of 2)	6.52	ENSDARP00000092910	3
k82:891478	F-box and WD repeat domain containing 9 [Source:ZFIN;Acc:ZDB-GENE-091204-198]	fbxw9	6.33	ENSDARP00000113946	3
Contig20181	lin-7 homolog B (C. elegans) [Source:ZFIN;Acc:ZDB-GENE-041011-1]	lin7b	6.29	ENSDARP00000055279	3
k79:702172	chromobox homolog 4 (Pc class homolog, Drosophila) [Source:ZFIN;Acc:ZDB-GENE-040329-2]	cbx4	6.22	ENSDARP00000108351	3
k51:787379	CUGBP, Elav-like family member 5 [Source:HGNC Symbol;Acc:14058]	CELF5 (3 of 3)	6.22	ENSDARP00000115413	3
k50:1816798	cugbp, Elav-like family member 5 [Source:ZFIN;Acc:ZDB-GENE-050208-746]	celf5	6.22	ENSDARP00000087744	3
Contig14537	eph receptor A7 [Source:ZFIN;Acc:ZDB-GENE-030131-3745]	epha7	6.22	ENSDARP00000093563	3
k50:1174153	si:dkey-231p15.1 [Source:ZFIN;Acc:ZDB-GENE-060503-250]	si:dkey-231p15.1	6.22	ENSDARP00000122805	3
k59:1820950	si:dkey-266f7.5 [Source:ZFIN;Acc:ZDB-GENE-070705-437]	si:dkey-266f7.5	6.22	ENSDARP00000125630	3
k89:661867u	zinc finger protein 653 [Source:ZFIN;Acc:ZDB-GENE-071116-3]	znf653	6.22	ENSDARP00000114536	3
Contig8376	Uncharacterized protein [Source:UniProtKB/TrEMBL;Acc:F1Q4P0]	CR385063.1	6.05	ENSDARP00000072017	3
k82:605191	SWT1 RNA endoribonuclease homolog (S. cerevisiae) [Source:ZFIN;Acc:ZDB-GENE-041015-373]	swt1	6.04	ENSDARP00000113234	3
Contig30011	long intergenic non-protein coding RNA 675 [Source:HGNC Symbol;Acc:44356]	LINC00675	5.9	ENSDARP00000108953	3
Contig3558	ubiquitin-like modifier activating enzyme 2 [Source:ZFIN;Acc:ZDB-GENE-040426-2681]	uba2	5.69	ENSDARP00000102182	3
k83:851926	brain protein I3 [Source:ZFIN;Acc:ZDB-GENE-030131-3038]	bri3	5.66	ENSDARP00000108026	3
Contig13975	si:ch211-202c4.2 [Source:ZFIN;Acc:ZDB-GENE-100922-179]	si:ch211-202c4.2	5.62	ENSDARP00000125562	3
Contig19303	Uncharacterized protein [Source:UniProtKB/TrEMBL;Acc:E7FBD9]	CABZ01087514.1	5.53	ENSDARP00000109897	3
Contig4317	solute carrier family 22, member 23 [Source:HGNC Symbol;Acc:21106]	SLC22A23 (1 of 3)	5.39	ENSDARP00000105551	3
k50:1168792	acyl-CoA synthetase family member 2 [Source:ZFIN;Acc:ZDB-GENE-060825-7]	acsf2	5.19	ENSDARP00000117994	3
k50:1361183	AT rich interactive domain 3C (BRIGHT-like) [Source:HGNC Symbol;Acc:21209]	ARID3C	5.19	ENSDARP00000088317	3
k54:97773	CASK interacting protein 1 [Source:HGNC Symbol;Acc:20879]	CASKIN1 (1 of 3)	5.19	ENSDARP00000126312	3
k50:1747136	extracellular leucine-rich repeat and fibronectin type III domain containing 2 [Source:HGNC Symbol;Acc:29396]	ELFN2 (2 of 2)	5.19	ENSDARP00000103453	3
k60:1735073	immunoglobulin heavy variable 11-2 [Source:ZFIN;Acc:ZDB-GENE-040514-37]	ighv11-2	5.19	ENSDARP00000125926	3
k53:959489	monooxygenase, DBH-like 1 [Source:ZFIN;Acc:ZDB-GENE-030131-9320]	moxd1	5.19	ENSDARP00000111612	3
k66:1401995	NADPH oxidase organizer 1b [Source:ZFIN;Acc:ZDB-GENE-101203-1]	noxo1b	5.19	ENSDARP00000073319	3
k50:1567692	nuclear receptor subfamily 0, group B, member 2a [Source:ZFIN;Acc:ZDB-GENE-080403-1]	nr0b2a	5.19	ENSDARP00000065659	3
k71:811660	peroxisomal biogenesis factor 11 alpha [Source:ZFIN;Acc:ZDB-GENE-050419-121]	pex11a	5.19	ENSDARP00000080259	3
k50:108596	protein tyrosine phosphatase, receptor type, U, a [Source:ZFIN;Acc:ZDB-GENE-060503-232]	ptprua	5.19	ENSDARP00000115841	3
k50:807193	Uncharacterized protein [Source:UniProtKB/TrEMBL;Acc:E7FGS4]	CABZ01053757.1	5.19	ENSDARP00000100419	3
k56:965433	WD repeat domain 5 [Source:ZFIN;Acc:ZDB-GENE-040426-2082]	wdr5	5.19	ENSDARP00000017859	3
k73:624450	WD repeat domain, phosphoinositide interacting 1 [Source:ZFIN;Acc:ZDB-GENE-040426-1404]	wipi1	5.19	ENSDARP00000059532	3
Contig25047	karyopherin alpha 2 (RAG cohort 1, importin alpha 1) [Source:ZFIN;Acc:ZDB-GENE-040718-22]	kpna2	5.15	ENSDARP00000055489	3
Contig5405	HIRA interacting protein 3 [Source:ZFIN;Acc:ZDB-GENE-030131-5753]	hirip3	5.13	ENSDARP00000029816	3
Contig23007	outer dense fiber of sperm tails 3B [Source:ZFIN;Acc:ZDB-GENE-030131-7464]	odf3b	379.71	ENSDARP00000108259	4
Contig15431	coiled-coil domain containing 135 [Source:HGNC Symbol;Acc:25289]	CCDC135	260.4	ENSDARP00000100772	4
Contig18769	chromosome 18 open reading frame 63 [Source:HGNC Symbol;Acc:40037]	C24H18orf63	215.79	ENSDARP00000117064	4
Contig15406	dynein, axonemal, light intermediate chain 1 [Source:HGNC Symbol;Acc:14353]	DNALI1 (1 of 2)	207.49	ENSDARP00000092673	4
Contig29858	Uncharacterized protein [Source:UniProtKB/TrEMBL;Acc:F1R223]	CABZ01073795.1	101.93	ENSDARP00000022947	4
Contig25509	coiled-coil domain containing 19 [Source:HGNC Symbol;Acc:17229]	CCDC19	83.52	ENSDARP00000089064	4
Contig24336	chromosome 15 open reading frame 60 [Source:HGNC Symbol;Acc:25065]	C18H15orf60 (2 of 2)	50.84	ENSDARP00000092602	4
Contig20336	IQ motif containing H [Source:ZFIN;Acc:ZDB-GENE-050419-242]	iqch	48.76	ENSDARP00000074143	4
Contig3310	tubulin tyrosine ligase-like family, member 6 [Source:ZFIN;Acc:ZDB-GENE-080107-1]	ttll6	48.76	ENSDARP00000066277	4
k69:594481	B-cell CLL/lymphoma 7B, b [Source:ZFIN;Acc:ZDB-GENE-010328-17]	bcl7bb	47.72	ENSDARP00000059134	4
Contig14159	family with sequence similarity 92, member A1 [Source:ZFIN;Acc:ZDB-GENE-040801-123]	fam92a1	44.61	ENSDARP00000101836	4
Contig21326	DEAD (Asp-Glu-Ala-Asp) box polypeptide 46 [Source:ZFIN;Acc:ZDB-GENE-030131-667]	ddx46	39.94	ENSDARP00000090038	4
Contig2325	si:dkey-3b8.4 [Source:ZFIN;Acc:ZDB-GENE-050419-24]	si:dkey-3b8.4	35.79	ENSDARP00000089681	4
Contig21206	si:ch73-22b10.1 [Source:ZFIN;Acc:ZDB-GENE-070705-220]	si:ch73-22b10.1	34.24	ENSDARP00000073753	4
k54:2231102	coiled-coil domain containing 73 [Source:ZFIN;Acc:ZDB-GENE-080812-3]	ccdc73	31.12	ENSDARP00000113750	4
Contig21194	zgc:101640 [Source:ZFIN;Acc:ZDB-GENE-041114-158]	zgc:101640	31.12	ENSDARP00000114097	4
Contig27991	eukaryotic translation initiation factor 4 gamma, 1 [Source:HGNC Symbol;Acc:3296]	EIF4G1 (1 of 3)	30.09	ENSDARP00000081554	4
k56:2054974	matrix metallopeptidase 23bb [Source:ZFIN;Acc:ZDB-GENE-050417-448]	mmp23bb	30.09	ENSDARP00000017026	4
Contig19182	peptidase inhibitor 16 [Source:HGNC Symbol;Acc:21245]	PI16	30.09	ENSDARP00000067661	4
k68:1323090	growth factor receptor-bound protein 2b [Source:ZFIN;Acc:ZDB-GENE-040426-1975]	grb2b	28.53	ENSDARP00000120557	4
k61:1716011	ariadne ubiquitin-conjugating enzyme E2 binding protein homolog 1 (Drosophila) [Source:ZFIN;Acc:ZDB-GENE-030131-5213]	arih1	26.97	ENSDARP00000006476	4
k65:1468268	Uncharacterized protein [Source:UniProtKB/TrEMBL;Acc:E7F6D6]	FP245543.2	26.97	ENSDARP00000097636	4
Contig1143	peptidase inhibitor 16 [Source:HGNC Symbol;Acc:21245]	PI16	19.71	ENSDARP00000067661	4
k71:725425	Uncharacterized protein [Source:UniProtKB/TrEMBL;Acc:E7F7S5]	BX248120.1	19.71	ENSDARP00000110703	4
k93:259648	si:dkey-79f11.5 [Source:ZFIN;Acc:ZDB-GENE-030131-9145]	si:dkey-79f11.5	16.95	ENSDARP00000099386	4
Contig15546	heterogeneous nuclear ribonucleoprotein U-like 1 [Source:HGNC Symbol;Acc:17011]	HNRNPUL1 (1 of 2)	16.6	ENSDARP00000098055	4
k75:164712	LSM14 homolog Aa (SCD6, S. cerevisiae) [Source:ZFIN;Acc:ZDB-GENE-040426-1567]	lsm14aa	15.56	ENSDARP00000104913	4
k58:1919081	chromosome 15 open reading frame 60 [Source:HGNC Symbol;Acc:25065]	C18H15orf60 (1 of 2)	15.04	ENSDARP00000121668	4
k63:108235	calpain 5a [Source:ZFIN;Acc:ZDB-GENE-061103-214]	capn5a	14.52	ENSDARP00000103028	4
k75:1073252	insulin-like growth factor 1a receptor [Source:ZFIN;Acc:ZDB-GENE-020503-1]	igf1ra	13.49	ENSDARP00000017066	4
k58:1892469	solute carrier organic anion transporter family, member 3A1 [Source:ZFIN;Acc:ZDB-GENE-030131-8662]	slco3a1	13.49	ENSDARP00000020823	4
k61:1713717	translin-associated factor X interacting protein 1 [Source:ZFIN;Acc:ZDB-GENE-070424-39]	tsnaxip1	13.49	ENSDARP00000043451	4
Contig9315	zgc:113340 [Source:ZFIN;Acc:ZDB-GENE-050327-34]	zgc:113340	12.91	ENSDARP00000112699	4
Contig29307	eukaryotic translation initiation factor 4 gamma, 1 [Source:HGNC Symbol;Acc:3296]	EIF4G1 (1 of 3)	12.8	ENSDARP00000081554	4
Contig1684	kinesin family member 23 [Source:ZFIN;Acc:ZDB-GENE-991019-4]	kif23	12.45	ENSDARP00000111464	4
k64:874103	Ras association (RalGDS/AF-6) domain family (N-terminal) member 9 [Source:ZFIN;Acc:ZDB-GENE-091204-470]	rassf9	12.45	ENSDARP00000119289	4
k53:2288881	UDP glucuronosyltransferase 5 family, polypeptide F1 [Source:ZFIN;Acc:ZDB-GENE-100406-6]	ugt5f1	12.45	ENSDARP00000100650	4
k54:900476	zgc:171844 [Source:ZFIN;Acc:ZDB-GENE-080516-8]	zgc:171844	12.45	ENSDARP00000088449	4
k59:1809101	zinc finger protein 296 [Source:ZFIN;Acc:ZDB-GENE-050419-201]	znf296	12.45	ENSDARP00000089751	4
Contig24841	DEAD/H (Asp-Glu-Ala-Asp/His) box helicase 11 [Source:HGNC Symbol;Acc:2736]	DDX11	12.19	ENSDARP00000025514	4
k65:629728	copine II [Source:ZFIN;Acc:ZDB-GENE-030131-7896]	cpne2	11.41	ENSDARP00000002576	4
k77:993346	glutamine and serine rich 1 [Source:ZFIN;Acc:ZDB-GENE-030131-2978]	qser1	11.41	ENSDARP00000103293	4
Contig15193	protein O-glucosyltransferase 1 [Source:ZFIN;Acc:ZDB-GENE-051120-24]	poglut1	11.41	ENSDARP00000069982	4
k78:579308	PRP18 pre-mRNA processing factor 18 homolog (yeast) [Source:ZFIN;Acc:ZDB-GENE-040704-45]	prpf18	11.41	ENSDARP00000075597	4
Contig8278	Uncharacterized protein [Source:UniProtKB/TrEMBL;Acc:F1QRS3]	BX649283.1	10.89	ENSDARP00000108150	4
k77:462742	FCH and double SH3 domains 2 [Source:HGNC Symbol;Acc:29114]	FCHSD2 (2 of 5)	10.37	ENSDARP00000111394	4
k71:311992	IQ motif containing H [Source:ZFIN;Acc:ZDB-GENE-050419-242]	iqch	10.37	ENSDARP00000115882	4
k50:2888740	Rieske (Fe-S) domain containing [Source:ZFIN;Acc:ZDB-GENE-050417-254]	rfesd	10.37	ENSDARP00000076093	4
k50:2290995	si:ch211-14c7.2 [Source:ZFIN;Acc:ZDB-GENE-060503-856]	si:ch211-14c7.2	10.37	ENSDARP00000122467	4
Contig22128	Uncharacterized protein [Source:UniProtKB/TrEMBL;Acc:E7F1U5]	BX005380.1	10.37	ENSDARP00000099766	4
Contig12556	Uncharacterized protein [Source:UniProtKB/TrEMBL;Acc:E7F6I3]	BX000999.6	10.12	ENSDARP00000108716	4
k60:231738	UDP glucuronosyltransferase 5 family, polypeptide F1 [Source:ZFIN;Acc:ZDB-GENE-100406-6]	ugt5f1	9.86	ENSDARP00000100650	4
k50:2866387	coiled-coil domain containing 120 [Source:ZFIN;Acc:ZDB-GENE-061027-93]	ccdc120	9.34	ENSDARP00000103494	4
Contig11978	CTF8, chromosome transmission fidelity factor 8 homolog (S. cerevisiae) [Source:HGNC Symbol;Acc:24353]	CHTF8	9.34	ENSDARP00000090933	4
k59:1804094	mitochondrial translational initiation factor 2 [Source:ZFIN;Acc:ZDB-GENE-030131-1092]	mtif2	9.34	ENSDARP00000086605	4
Contig14322	remodeling and spacing factor 1 [Source:HGNC Symbol;Acc:18118]	RSF1 (3 of 3)	9.34	ENSDARP00000101510	4
k66:1387314	SH3 and multiple ankyrin repeat domains 3a [Source:ZFIN;Acc:ZDB-GENE-060503-369]	shank3a	9.34	ENSDARP00000086888	4
k50:2848366	spectrin, beta, non-erythrocytic 4 [Source:HGNC Symbol;Acc:14896]	SPTBN4 (2 of 3)	9.34	ENSDARP00000113362	4
k70:510778	transforming growth factor beta regulator 1 [Source:ZFIN;Acc:ZDB-GENE-080220-62]	tbrg1	9.34	ENSDARP00000105690	4
k73:376362	Uncharacterized protein [Source:UniProtKB/TrEMBL;Acc:E7F8V3]	BX470266.1	9.34	ENSDARP00000007590	4
Contig24735	optic atrophy 3 [Source:ZFIN;Acc:ZDB-GENE-050210-1]	opa3	8.74	ENSDARP00000082921	4
k61:1707509	calpain 5a [Source:ZFIN;Acc:ZDB-GENE-061103-214]	capn5a	8.3	ENSDARP00000103028	4
k61:988295	cryptochrome 1a [Source:ZFIN;Acc:ZDB-GENE-010426-2]	cry1a	8.3	ENSDARP00000067280	4
k50:2875098	hyperpolarization activated cyclic nucleotide-gated potassium channel 4 [Source:ZFIN;Acc:ZDB-GENE-050420-360]	hcn4	8.3	ENSDARP00000122248	4
Contig1299	Uncharacterized protein [Source:UniProtKB/TrEMBL;Acc:E7F7S5]	BX248120.1	8.3	ENSDARP00000110703	4
k50:2563023	Uncharacterized protein [Source:UniProtKB/TrEMBL;Acc:H9GXF0]	CABZ01092941.1	8.3	ENSDARP00000064387	4
k54:2206852	zgc:171844 [Source:ZFIN;Acc:ZDB-GENE-080516-8]	zgc:171844	8.3	ENSDARP00000088449	4
Contig20148	translin-associated factor X interacting protein 1 [Source:ZFIN;Acc:ZDB-GENE-070424-39]	tsnaxip1	7.86	ENSDARP00000043451	4
Contig15371	BEN domain containing 7 [Source:HGNC Symbol;Acc:23514]	BEND7	7.82	ENSDARP00000119613	4
Contig17361	centromere protein N [Source:ZFIN;Acc:ZDB-GENE-030616-408]	cenpn	7.4	ENSDARP00000064079	4
Contig24257	aquaporin 11 [Source:ZFIN;Acc:ZDB-GENE-080418-1]	aqp11	7.31	ENSDARP00000062519	4
Contig18877	armadillo repeat containing 9 [Source:HGNC Symbol;Acc:20730]	ARMC9	7.31	ENSDARP00000107015	4
k60:1765167	cyclic nucleotide gated channel beta 1 [Source:HGNC Symbol;Acc:2151]	CNGB1 (2 of 2)	7.26	ENSDARP00000061711	4
Contig7365	matrix metallopeptidase 23bb [Source:ZFIN;Acc:ZDB-GENE-050417-448]	mmp23bb	7.26	ENSDARP00000017026	4
k67:1046370	si:ch211-233h19.2 [Source:ZFIN;Acc:ZDB-GENE-061009-14]	si:ch211-233h19.2	7.26	ENSDARP00000061899	4
Contig1285	kin of IRRE like 3 a [Source:ZFIN;Acc:ZDB-GENE-091117-44]	kirrel3a	7	ENSDARP00000099224	4
k50:2928581	progestin and adipoQ receptor family member Va [Source:ZFIN;Acc:ZDB-GENE-040426-867]	paqr5a	7	ENSDARP00000060310	4
Contig26595	BH3 interacting domain death agonist [Source:ZFIN;Acc:ZDB-GENE-050419-35]	bida	6.98	ENSDARP00000091489	4
Contig2293	leucine-rich repeats and guanylate kinase domain containing [Source:ZFIN;Acc:ZDB-GENE-050419-232]	lrguk	6.93	ENSDARP00000092387	4
k72:1154660	DEAD/H (Asp-Glu-Ala-Asp/His) box helicase 11 [Source:HGNC Symbol;Acc:2736]	DDX11	6.92	ENSDARP00000025514	4
Contig2198	kin of IRRE like 3 (Drosophila) [Source:HGNC Symbol;Acc:23204]	KIRREL3 (1 of 3)	6.85	ENSDARP00000080814	4
k77:596577	LSM14 homolog Aa (SCD6, S. cerevisiae) [Source:ZFIN;Acc:ZDB-GENE-040426-1567]	lsm14aa	6.74	ENSDARP00000104913	4
k79:946694	wilms tumor 1a [Source:ZFIN;Acc:ZDB-GENE-980526-558]	wt1a	6.74	ENSDARP00000029174	4
Contig9319	kinesin family member 23 [Source:ZFIN;Acc:ZDB-GENE-991019-4]	kif23	6.65	ENSDARP00000026695	4
Contig13781	cyclic nucleotide gated channel beta 1a [Source:ZFIN;Acc:ZDB-GENE-050419-164]	cngb1a	6.48	ENSDARP00000117726	4
Contig3627	ATM interactor [Source:ZFIN;Acc:ZDB-GENE-030616-220]	atmin	6.28	ENSDARP00000090059	4
k53:752189	ATP-binding cassette, sub-family C (CFTR/MRP), member 8 [Source:ZFIN;Acc:ZDB-GENE-050517-22]	abcc8	6.22	ENSDARP00000124481	4
k52:1938516	bhikhari [Source:ZFIN;Acc:ZDB-GENE-010613-1]	bhik	6.22	ENSDARP00000074134	4
k50:319753	calpain 12 [Source:ZFIN;Acc:ZDB-GENE-050419-245]	capn12	6.22	ENSDARP00000106290	4
k73:866304	glutamine and serine rich 1 [Source:ZFIN;Acc:ZDB-GENE-030131-2978]	qser1	6.22	ENSDARP00000103293	4
k67:1343428	phosphoinositide-3-kinase, class 2, beta polypeptide [Source:ZFIN;Acc:ZDB-GENE-050309-145]	pik3c2b	6.22	ENSDARP00000110942	4
k66:518691	pleckstrin homology domain containing, family G (with RhoGef domain) member 7 [Source:ZFIN;Acc:ZDB-GENE-070410-15]	plekhg7	6.22	ENSDARP00000085772	4
k52:269912	protein O-glucosyltransferase 1 [Source:ZFIN;Acc:ZDB-GENE-051120-24]	poglut1	6.22	ENSDARP00000069982	4
k62:1607535	sine oculis homeobox homolog 4.3 [Source:ZFIN;Acc:ZDB-GENE-010201-3]	six4.3	6.22	ENSDARP00000089692	4
k72:1145887	transcription factor 7-like 2 (T-cell specific, HMG-box) [Source:ZFIN;Acc:ZDB-GENE-991110-8]	tcf7l2	6.22	ENSDARP00000030292	4
k50:535757	transient receptor potential cation channel, subfamily C, member 6b [Source:ZFIN;Acc:ZDB-GENE-081030-19]	trpc6b	6.22	ENSDARP00000088318	4
k71:1012911	wilms tumor 1b [Source:ZFIN;Acc:ZDB-GENE-050420-319]	wt1b	6.22	ENSDARP00000121364	4
Contig9840	potassium channel tetramerisation domain containing 15a [Source:ZFIN;Acc:ZDB-GENE-041010-105]	kctd15a	6.14	ENSDARP00000122355	4
k64:1542894	alpha- and gamma-adaptin binding protein [Source:ZFIN;Acc:ZDB-GENE-040718-120]	aagab	5.88	ENSDARP00000060343	4
k56:2045250	CDC42 binding protein kinase alpha (DMPK-like) [Source:HGNC Symbol;Acc:1737]	CDC42BPA (2 of 2)	5.88	ENSDARP00000103136	4
Contig21226	DCN1, defective in cullin neddylation 1, domain containing 5 (S. cerevisiae) [Source:ZFIN;Acc:ZDB-GENE-040426-2603]	dcun1d5	5.67	ENSDARP00000125954	4
Contig19028	biliverdin reductase B (flavin reductase (NADPH)) [Source:ZFIN;Acc:ZDB-GENE-030131-1516]	blvrb	5.48	ENSDARP00000104161	4
Contig21219	nucleoporin 93 [Source:ZFIN;Acc:ZDB-GENE-990415-46]	nup93	5.47	ENSDARP00000013627	4
k72:1169971	chromosome 19 open reading frame 54 [Source:HGNC Symbol;Acc:24758]	C18H19orf54	5.19	ENSDARP00000057732	4
k50:1991396	protein phosphatase 1, regulatory subunit 15B [Source:HGNC Symbol;Acc:14951]	PPP1R15B	5.19	ENSDARP00000105210	4
Contig11788	si:dkey-79f11.8 [Source:ZFIN;Acc:ZDB-GENE-030131-4806]	si:dkey-79f11.8	5.19	ENSDARP00000116475	4
k66:1399798	zinc finger protein 296 [Source:ZFIN;Acc:ZDB-GENE-050419-201]	znf296	5.19	ENSDARP00000089751	4
Contig15302	family with sequence similarity 83, member D [Source:ZFIN;Acc:ZDB-GENE-041111-264]	fam83d	5.1	ENSDARP00000100036	4
Contig28471	FK506 binding protein 4 [Source:ZFIN;Acc:ZDB-GENE-030131-514]	fkbp4	5.01	ENSDARP00000124772	4
Contig22880	ankyrin repeat, SAM and basic leucine zipper domain containing 1 [Source:ZFIN;Acc:ZDB-GENE-040426-988]	asz1	153.8	ENSDARP00000021759	5
Contig29953	BRCA2 and CDKN1A interacting protein [Source:ZFIN;Acc:ZDB-GENE-050320-39]	bccip	135.91	ENSDARP00000011145	5
Contig13358	CMT1A duplicated region transcript 1 [Source:HGNC Symbol;Acc:14379]	CDRT1	117.75	ENSDARP00000112164	5
Contig30190	DPY30 domain containing 2 [Source:HGNC Symbol;Acc:23468]	DYDC2	112.05	ENSDARP00000108192	5
Contig13951	chromosome 10 open reading frame 107 [Source:HGNC Symbol;Acc:28678]	C12H10orf107	52.91	ENSDARP00000112232	5
Contig5770	LSM12 homolog (S. cerevisiae) [Source:ZFIN;Acc:ZDB-GENE-040426-2164]	lsm12	50.14	ENSDARP00000067525	5
Contig17928	PDZ domain containing 7a [Source:ZFIN;Acc:ZDB-GENE-090313-191]	pdzd7a	46.69	ENSDARP00000103199	5
k84:830876	zgc:152977 [Source:ZFIN;Acc:ZDB-GENE-060825-353]	zgc:152977	46.69	ENSDARP00000096941	5
Contig16209	follicle stimulating hormone receptor [Source:ZFIN;Acc:ZDB-GENE-020423-5]	fshr	34.24	ENSDARP00000096529	5
Contig14975	BTB (POZ) domain containing 16 [Source:ZFIN;Acc:ZDB-GENE-100513-3]	btbd16	30.61	ENSDARP00000124375	5
k69:380308	F-box protein 11 [Source:HGNC Symbol;Acc:13590]	FBXO11 (2 of 2)	30.09	ENSDARP00000103303	5
Contig30389	Uncharacterized protein [Source:UniProtKB/TrEMBL;Acc:E7FBZ9]	BX000473.3	23.54	ENSDARP00000103055	5
k62:691315	Snf2-related CREBBP activator protein [Source:HGNC Symbol;Acc:16974]	SRCAP	21.79	ENSDARP00000014502	5
k71:1226383	SEC24 family, member C (S. cerevisiae) [Source:ZFIN;Acc:ZDB-GENE-030131-4487]	sec24c	19.71	ENSDARP00000079911	5
k50:2859350	Uncharacterized protein [Source:UniProtKB/TrEMBL;Acc:F1QKU3]	AL929291.1	19.71	ENSDARP00000069131	5
Contig20777	si:ch211-170d8.2 [Source:ZFIN;Acc:ZDB-GENE-030328-34]	si:ch211-170d8.2	19.55	ENSDARP00000113972	5
Contig6116	Rho GTPase activating protein 12b [Source:ZFIN;Acc:ZDB-GENE-040426-1727]	arhgap12b	18.67	ENSDARP00000123824	5
Contig1633	fibrinogen C domain containing 1 [Source:HGNC Symbol;Acc:25922]	FIBCD1 (1 of 2)	16.6	ENSDARP00000103255	5
k51:2518555	follicle stimulating hormone receptor [Source:ZFIN;Acc:ZDB-GENE-020423-5]	fshr	16.6	ENSDARP00000096529	5
k79:241794	kelch domain containing 1 [Source:HGNC Symbol;Acc:19836]	KLHDC1	16.6	ENSDARP00000109344	5
Contig30174	chibby homolog 1 (Drosophila) [Source:ZFIN;Acc:ZDB-GENE-030131-5074]	cby1	16.07	ENSDARP00000101098	5
k63:1009678	Uncharacterized protein [Source:UniProtKB/TrEMBL;Acc:E7F160]	CABZ01073069.1	15.56	ENSDARP00000107062	5
Contig5549	regulator of G-protein signaling 9b [Source:ZFIN;Acc:ZDB-GENE-040426-1708]	rgs9b	15.47	ENSDARP00000105788	5
k51:162955	actinin, alpha 2 [Source:ZFIN;Acc:ZDB-GENE-051127-39]	actn2	13.49	ENSDARP00000095652	5
k72:1176258	basic helix-loop-helix family, member a15 [Source:ZFIN;Acc:ZDB-GENE-070803-3]	bhlha15	13.49	ENSDARP00000099059	5
k73:1121842	membrane protein, palmitoylated 7 (MAGUK p55 subfamily member 7) [Source:ZFIN;Acc:ZDB-GENE-991209-8]	mpp7	13.49	ENSDARP00000072380	5
k57:1987520	chromatin modifying protein 6b [Source:ZFIN;Acc:ZDB-GENE-040924-2]	chmp6b	12.97	ENSDARP00000012210	5
k70:1107706	enhancer of polycomb homolog 1 (Drosophila) [Source:HGNC Symbol;Acc:19876]	EPC1 (1 of 2)	12.97	ENSDARP00000078658	5
k73:40771	ras homolog gene family, member Q [Source:ZFIN;Acc:ZDB-GENE-030131-5721]	rhoq	12.97	ENSDARP00000032142	5
k76:27129	suppressor of cytokine signaling 5a [Source:ZFIN;Acc:ZDB-GENE-061013-408]	socs5a	12.97	ENSDARP00000102564	5
Contig27015	protein kinase, membrane associated tyrosine/threonine 1 [Source:ZFIN;Acc:ZDB-GENE-060810-80]	pkmyt1	12.84	ENSDARP00000122987	5
Contig27177	glucose 6 phosphatase, catalytic, 3 [Source:HGNC Symbol;Acc:24861]	G6PC3	12.57	ENSDARP00000027964	5
k63:1557465	mediator complex subunit 1 [Source:ZFIN;Acc:ZDB-GENE-081104-257]	med1	12.45	ENSDARP00000108815	5
k54:371474	protein associated with topoisomerase II homolog 2 (yeast) [Source:HGNC Symbol;Acc:33630]	PATL2	12.45	ENSDARP00000110341	5
Contig23785	chromosome 16 open reading frame 62 [Source:HGNC Symbol;Acc:24641]	C12H16orf62	12.03	ENSDARP00000052536	5
Contig21400	WD repeat domain 16 [Source:ZFIN;Acc:ZDB-GENE-050522-296]	wdr16	12	ENSDARP00000060548	5
k59:325748	zgc:174164 [Source:ZFIN;Acc:ZDB-GENE-030131-4971]	zgc:174164	11.41	ENSDARP00000074097	5
k50:2921046	zgc:173816 [Source:ZFIN;Acc:ZDB-GENE-071004-66]	zgc:173816	10.89	ENSDARP00000097339	5
Contig26345	si:dkey-22i16.9 [Source:ZFIN;Acc:ZDB-GENE-090313-261]	si:dkey-22i16.9	10.48	ENSDARP00000124748	5
k83:862787	BTB (POZ) domain containing 16 [Source:ZFIN;Acc:ZDB-GENE-100513-3]	btbd16	10.37	ENSDARP00000109340	5
k61:344426	neuralized homolog 4 (Drosophila) [Source:HGNC Symbol;Acc:34410]	NEURL4	10.37	ENSDARP00000101391	5
k83:136942	si:dkey-265e15.5 [Source:ZFIN;Acc:ZDB-GENE-081104-6]	si:dkey-265e15.5	10.37	ENSDARP00000114081	5
k55:2116950	Uncharacterized protein [Source:UniProtKB/TrEMBL;Acc:E7F8Y6]	CU459056.2	10.37	ENSDARP00000110447	5
Contig27661	radial spoke head 10 homolog B2 (Chlamydomonas) [Source:HGNC Symbol;Acc:34385]	RSPH10B2	9.92	ENSDARP00000068089	5
k50:172357	potassium channel tetramerisation domain containing 17 [Source:HGNC Symbol;Acc:25705]	KCTD17	9.34	ENSDARP00000072938	5
k75:802349	SEC24 family, member C (S. cerevisiae) [Source:ZFIN;Acc:ZDB-GENE-030131-4487]	sec24c	9.34	ENSDARP00000079911	5
k64:1144304	si:dkey-264f17.2 [Source:ZFIN;Acc:ZDB-GENE-110913-14]	si:dkey-264f17.2	9.34	ENSDARP00000125585	5
k55:2128252	tectonin beta-propeller repeat containing 1 [Source:HGNC Symbol;Acc:22214]	TECPR1 (2 of 2)	9.34	ENSDARP00000101664	5
Contig15403	SH3 and cysteine rich domain [Source:HGNC Symbol;Acc:11353]	STAC	8.65	ENSDARP00000100359	5
k69:1259772	E1A binding protein p300 a [Source:ZFIN;Acc:ZDB-GENE-080403-16]	ep300a	8.3	ENSDARP00000101637	5
k62:1622098	immature colon carcinoma transcript 1 [Source:HGNC Symbol;Acc:5359]	ICT1	8.3	ENSDARP00000102976	5
k72:1172546u	ras homolog gene family, member Q [Source:ZFIN;Acc:ZDB-GENE-030131-5721]	rhoq	8.3	ENSDARP00000032142	5
k60:1746384	si:dkey-52l1.1 [Source:ZFIN;Acc:ZDB-GENE-081103-56]	si:dkey-52l1.1	8.3	ENSDARP00000100849	5
k73:1126736	Uncharacterized protein [Source:UniProtKB/TrEMBL;Acc:E7F160]	CABZ01073069.1	8.3	ENSDARP00000107062	5
k50:2937052	neuronal pentraxin 2b [Source:ZFIN;Acc:ZDB-GENE-110328-1]	nptx2b	7.78	ENSDARP00000066406	5
Contig25930	protein kinase, membrane associated tyrosine/threonine 1 [Source:ZFIN;Acc:ZDB-GENE-060810-80]	pkmyt1	7.58	ENSDARP00000122987	5
k67:1353810	si:ch211-253p2.2 [Source:ZFIN;Acc:ZDB-GENE-041111-272]	si:ch211-253p2.2	7.52	ENSDARP00000097165	5
k54:1059965	ankyrin repeat domain 22 [Source:ZFIN;Acc:ZDB-GENE-040426-1120]	ankrd22	7.26	ENSDARP00000012738	5
Contig12820	bloodthirsty-related gene family, member 5 [Source:ZFIN;Acc:ZDB-GENE-080219-8]	btr05	7.26	ENSDARP00000070776	5
k50:1308420	chromosome 10 open reading frame 90 [Source:HGNC Symbol;Acc:26563]	C12H10orf90	7.26	ENSDARP00000112494	5
k71:97819	leucine carboxyl methyltransferase 1 [Source:ZFIN;Acc:ZDB-GENE-040912-75]	lcmt1	7.26	ENSDARP00000072402	5
k74:1093208	mediator complex subunit 1 [Source:ZFIN;Acc:ZDB-GENE-081104-257]	med1	7.26	ENSDARP00000108815	5
k50:2903978	potassium voltage-gated channel, subfamily H (eag-related), member 6 [Source:ZFIN;Acc:ZDB-GENE-040702-5]	kcnh6	7.26	ENSDARP00000085242	5
k54:2166553	Uncharacterized protein [Source:UniProtKB/TrEMBL;Acc:E7F7K0]	CR456623.1	7.26	ENSDARP00000085314	5
k60:1328670	Uncharacterized protein [Source:UniProtKB/TrEMBL;Acc:F1R0B5]	CR318663.2	7.26	ENSDARP00000101066	5
Contig13454	Uncharacterized protein [Source:UniProtKB/TrEMBL;Acc:E7EZM2]	BX088708.1	6.85	ENSDARP00000098101	5
k50:2836155	ring finger protein 157 [Source:HGNC Symbol;Acc:29402]	RNF157	6.74	ENSDARP00000074616	5
Contig20978	transcription elongation regulator 1-like [Source:HGNC Symbol;Acc:23533]	TCERG1L	6.57	ENSDARP00000111052	5
k65:1476571	chromosome 16 open reading frame 62 [Source:HGNC Symbol;Acc:24641]	C12H16orf62	6.36	ENSDARP00000052536	5
k50:1580763	membrane protein, palmitoylated 7 (MAGUK p55 subfamily member 7) [Source:ZFIN;Acc:ZDB-GENE-991209-8]	mpp7	6.22	ENSDARP00000072380	5
Contig4202	mutS homolog 2 (E. coli) [Source:ZFIN;Acc:ZDB-GENE-040426-2932]	msh2	5.97	ENSDARP00000027768	5
Contig20023	transmembrane protein 57a [Source:ZFIN;Acc:ZDB-GENE-040426-1097]	tmem57a	5.95	ENSDARP00000008156	5
Contig14540	cystic fibrosis transmembrane conductance regulator, ATP-binding cassette (sub-family C, member 7) [Source:ZFIN;Acc:ZDB-GENE-050517-20]	cftr	5.88	ENSDARP00000060242	5
Contig9328	kinesin family member 20B [Source:HGNC Symbol;Acc:7212]	KIF20B	5.63	ENSDARP00000095489	5
Contig26563	tubulin, gamma complex associated protein 2 [Source:ZFIN;Acc:ZDB-GENE-031118-150]	tubgcp2	5.25	ENSDARP00000119032	5
k78:652170	chromosome 17 open reading frame 70 [Source:HGNC Symbol;Acc:26171]	C12H17orf70	5.19	ENSDARP00000044811	5
k58:882013	double C2-like domains, alpha [Source:HGNC Symbol;Acc:2985]	DOC2A	5.19	ENSDARP00000101250	5
k87:729385	HECT domain containing E3 ubiquitin protein ligase 2 [Source:HGNC Symbol;Acc:26736]	HECTD2	5.19	ENSDARP00000081418	5
k63:444330	phosphatase, orphan 1 [Source:ZFIN;Acc:ZDB-GENE-040801-198]	phospho1	5.19	ENSDARP00000055833	5
k56:2031407	potassium inwardly-rectifying channel, subfamily J, member 2 [Source:HGNC Symbol;Acc:6263]	KCNJ2 (1 of 2)	5.19	ENSDARP00000020190	5
k64:1499720	suppressor of cytokine signaling 5a [Source:ZFIN;Acc:ZDB-GENE-061013-408]	socs5a	5.19	ENSDARP00000102564	5
Contig8998	solute carrier family 16 (monocarboxylic acid transporters), member 9b [Source:ZFIN;Acc:ZDB-GENE-040801-69]	slc16a9b	5.06	ENSDARP00000009134	5
k79:3999	ankyrin repeat and SOCS box-containing 3 [Source:ZFIN;Acc:ZDB-GENE-030131-6142]	asb3	5.01	ENSDARP00000101700	5
Contig1090	dihydropyrimidinase-like 4 [Source:ZFIN;Acc:ZDB-GENE-050720-3]	dpysl4	5.01	ENSDARP00000124846	5
Contig26507	Rap guanine nucleotide exchange factor (GEF) 2 [Source:ZFIN;Acc:ZDB-GENE-030131-6959]	rapgef2	233.43	ENSDARP00000004657	6
Contig11730	kelch-like 10 (Drosophila) [Source:HGNC Symbol;Acc:18829]	KLHL10 (1 of 2)	153.54	ENSDARP00000067578	6
Contig8215	chromosome 10 open reading frame 53 [Source:HGNC Symbol;Acc:27421]	C13H10orf53	144.21	ENSDARP00000091650	6
Contig22235	DEAD (Asp-Glu-Ala-Asp) box polypeptide 43 [Source:ZFIN;Acc:ZDB-GENE-080204-77]	ddx43	119.57	ENSDARP00000092253	6
k91:589718	MAP/microtubule affinity-regulating kinase 3 [Source:ZFIN;Acc:ZDB-GENE-030131-6232]	mark3	91.3	ENSDARP00000112813	6
Contig2371	hexokinase 1 [Source:ZFIN;Acc:ZDB-GENE-040426-2848]	hk1	57.58	ENSDARP00000057637	6
Contig13969	synovial sarcoma translocation, chromosome 18 (H. sapiens) [Source:ZFIN;Acc:ZDB-GENE-030131-4867]	ss18	56.02	ENSDARP00000005954	6
Contig11836	Uncharacterized protein [Source:UniProtKB/TrEMBL;Acc:F1R0K0]	BX530070.1	48.76	ENSDARP00000093625	6
k86:127893	phenazine biosynthesis-like protein domain containing [Source:HGNC Symbol;Acc:23301]	PBLD (1 of 2)	44.61	ENSDARP00000038481	6
Contig9079	zinc finger, AN1-type domain 4 [Source:ZFIN;Acc:ZDB-GENE-090312-102]	zfand4	44.61	ENSDARP00000118902	6
Contig25611	abhydrolase domain containing 12B [Source:HGNC Symbol;Acc:19837]	ABHD12B (1 of 2)	43.57	ENSDARP00000092701	6
k91:594770	serglycin [Source:ZFIN;Acc:ZDB-GENE-030131-7127]	srgn	42.02	ENSDARP00000065651	6
Contig22746	leucine rich repeat (in FLII) interacting protein 1b [Source:ZFIN;Acc:ZDB-GENE-050208-324]	lrrfip1b	40.46	ENSDARP00000116504	6
k73:1112916	creatine kinase, brain a [Source:ZFIN;Acc:ZDB-GENE-060929-902]	ckba	40.15	ENSDARP00000092517	6
Contig1943	si:dkey-192p21.6 [Source:ZFIN;Acc:ZDB-GENE-060503-809]	si:dkey-192p21.6	37.35	ENSDARP00000098152	6
Contig10964	tetratricopeptide repeat domain 40 [Source:HGNC Symbol;Acc:25247]	TTC40	33.2	ENSDARP00000106923	6
Contig3675	GDNF family receptor alpha like [Source:HGNC Symbol;Acc:32789]	GFRAL	32.51	ENSDARP00000107837	6
k64:1540883	Uncharacterized protein [Source:UniProtKB/TrEMBL;Acc:F1QJN8]	CR356230.1	32.16	ENSDARP00000061379	6
Contig13637	REC8 homolog (yeast) [Source:ZFIN;Acc:ZDB-GENE-081104-283]	rec8	30.09	ENSDARP00000116721	6
Contig3773	Uncharacterized protein [Source:UniProtKB/TrEMBL;Acc:E7F692]	CABZ01084846.1	25.42	ENSDARP00000108957	6
k73:1115704	pyrophosphatase (inorganic) 1 [Source:ZFIN;Acc:ZDB-GENE-050417-375]	ppa1	24.9	ENSDARP00000040408	6
Contig22326	zgc:194285 [Source:ZFIN;Acc:ZDB-GENE-081022-97]	zgc:194285	24.9	ENSDARP00000102754	6
Contig17653	cytochrome P450, family 17, subfamily A, polypeptide 1 [Source:ZFIN;Acc:ZDB-GENE-040213-2]	cyp17a1	24.03	ENSDARP00000043155	6
Contig7833	chromosome 6 open reading frame 57 [Source:HGNC Symbol;Acc:20957]	C13H6orf57	23.86	ENSDARP00000057564	6
k76:841564	protein kinase C, epsilon b [Source:ZFIN;Acc:ZDB-GENE-081028-47]	prkceb	23.86	ENSDARP00000045085	6
k76:906857	zinc finger protein 238 [Source:ZFIN;Acc:ZDB-GENE-050419-73]	znf238	23.86	ENSDARP00000118751	6
k76:1057391	Fanconi anemia, complementation group L [Source:ZFIN;Acc:ZDB-GENE-040426-1045]	fancl	23.34	ENSDARP00000003498	6
k50:2894911	Uncharacterized protein [Source:UniProtKB/TrEMBL;Acc:F1R0K0]	BX530070.1	22.82	ENSDARP00000093625	6
k78:190139	WD repeat domain 89 [Source:HGNC Symbol;Acc:20489]	WDR89	22.82	ENSDARP00000102210	6
k80:938108	MAP/microtubule affinity-regulating kinase 3 [Source:ZFIN;Acc:ZDB-GENE-030131-6232]	mark3	20.75	ENSDARP00000112813	6
k50:2838013	si:dkey-9i23.15 [Source:ZFIN;Acc:ZDB-GENE-090313-361]	si:dkey-9i23.15	19.71	ENSDARP00000117097	6
Contig25490	helicase, lymphoid-specific [Source:ZFIN;Acc:ZDB-GENE-030131-9923]	hells	18.77	ENSDARP00000074914	6
k78:489380	microcephalin 1 [Source:HGNC Symbol;Acc:6954]	MCPH1	18.67	ENSDARP00000093712	6
k55:2137340	ret proto-oncogene receptor tyrosine kinase [Source:ZFIN;Acc:ZDB-GENE-980526-307]	ret	18.67	ENSDARP00000116296	6
k78:964192	spectrin repeat containing, nuclear envelope 2b [Source:ZFIN;Acc:ZDB-GENE-071218-5]	syne2b	18.67	ENSDARP00000070004	6
Contig25438	polycomb group ring finger 6 [Source:ZFIN;Acc:ZDB-GENE-060526-178]	pcgf6	17.68	ENSDARP00000092355	6
k67:1361808	Uncharacterized protein [Source:UniProtKB/TrEMBL;Acc:E7F8X6]	CU570781.1	17.64	ENSDARP00000108144	6
Contig1336	leucine rich repeat containing 73 [Source:HGNC Symbol;Acc:21375]	LRRC73	16.6	ENSDARP00000087078	6
Contig27	neurogenin 3 [Source:ZFIN;Acc:ZDB-GENE-010608-4]	neurog3	16.6	ENSDARP00000106489	6
k57:1957469	si:dkey-103j14.5 [Source:ZFIN;Acc:ZDB-GENE-090313-170]	si:dkey-103j14.5	16.6	ENSDARP00000051885	6
k51:2501681	solute carrier family 43, member 3a [Source:ZFIN;Acc:ZDB-GENE-110208-8]	slc43a3a	15.56	ENSDARP00000077648	6
k50:1945546	wingless-type MMTV integration site family, member 8b [Source:ZFIN;Acc:ZDB-GENE-990415-279]	wnt8b	15.56	ENSDARP00000049623	6
k50:32534	cyclin M2 [Source:HGNC Symbol;Acc:103]	CNNM2 (1 of 2)	14.52	ENSDARP00000098293	6
k69:786357	kelch-like 10 (Drosophila) [Source:HGNC Symbol;Acc:18829]	KLHL10 (2 of 2)	14.52	ENSDARP00000016945	6
k50:2910939	solute carrier family 18 (vesicular acetylcholine), member 3a [Source:ZFIN;Acc:ZDB-GENE-060929-990]	slc18a3a	14.52	ENSDARP00000012428	6
k50:1248914	solute carrier family 30 (zinc transporter), member 10 [Source:ZFIN;Acc:ZDB-GENE-060608-2]	slc30a10	14.52	ENSDARP00000052075	6
k78:971117	creatine kinase, brain a [Source:ZFIN;Acc:ZDB-GENE-060929-902]	ckba	14.11	ENSDARP00000092517	6
k83:841130	si:dkey-192p21.6 [Source:ZFIN;Acc:ZDB-GENE-060503-809]	si:dkey-192p21.6	14.01	ENSDARP00000102116	6
Contig29645	zgc:110727 [Source:ZFIN;Acc:ZDB-GENE-050522-471]	zgc:110727	13.68	ENSDARP00000012598	6
k50:142440	unc-5 homolog B (C. elegans) [Source:ZFIN;Acc:ZDB-GENE-041213-1]	unc5b	13.49	ENSDARP00000045950	6
Contig20262	SPC25, NDC80 kinetochore complex component, homolog (S. cerevisiae) [Source:ZFIN;Acc:ZDB-GENE-060810-13]	spc25	13.15	ENSDARP00000104418	6
k59:1849313	activating transcription factor 2 [Source:ZFIN;Acc:ZDB-GENE-030911-8]	atf2	12.45	ENSDARP00000062291	6
k62:1621290	mastermind-like 3 (Drosophila) [Source:ZFIN;Acc:ZDB-GENE-090313-292]	maml3	12.45	ENSDARP00000115500	6
k52:1731060	transforming, acidic coiled-coil containing protein 2 [Source:HGNC Symbol;Acc:11523]	TACC2	12.45	ENSDARP00000092427	6
k64:469302	zinc finger, CCHC domain containing 24 [Source:ZFIN;Acc:ZDB-GENE-030131-3573]	zcchc24	12.45	ENSDARP00000103116	6
Contig6992	neurocan b [Source:ZFIN;Acc:ZDB-GENE-050208-586]	ncanb	12.22	ENSDARP00000020815	6
k74:1125315	chromosome 10 open reading frame 32 [Source:HGNC Symbol;Acc:23516]	C13H10orf32	12	ENSDARP00000071850	6
k68:1300205	multiple coagulation factor deficiency 2 [Source:ZFIN;Acc:ZDB-GENE-041010-8]	mcfd2	11.93	ENSDARP00000058106	6
k50:2212118	dorsal root ganglia homeobox [Source:ZFIN;Acc:ZDB-GENE-070330-1]	drgx	11.41	ENSDARP00000091568	6
k60:1773923	gamma-aminobutyric acid (GABA) A receptor, beta 1 [Source:HGNC Symbol;Acc:4081]	GABRB1	11.41	ENSDARP00000117261	6
k56:556938	pecanex-like 2 (Drosophila) [Source:ZFIN;Acc:ZDB-GENE-090312-150]	pcnxl2	11.41	ENSDARP00000072542	6
Contig21723	zgc:152658 [Source:ZFIN;Acc:ZDB-GENE-060929-68]	zgc:152658	11.41	ENSDARP00000092414	6
k72:705821	DEAD (Asp-Glu-Ala-Asp) box polypeptide 43 [Source:ZFIN;Acc:ZDB-GENE-080204-77]	ddx43	11.15	ENSDARP00000092253	6
Contig3758	von Willebrand factor C domain containing 2 [Source:ZFIN;Acc:ZDB-GENE-090313-315]	vwc2	11.07	ENSDARP00000101468	6
k79:965904	zinc finger, AN1-type domain 3 [Source:ZFIN;Acc:ZDB-GENE-050706-134]	zfand3	10.89	ENSDARP00000069247	6
Contig69	regulating synaptic membrane exocytosis 1a [Source:ZFIN;Acc:ZDB-GENE-090312-135]	rims1a	10.82	ENSDARP00000122145	6
Contig4981	protein tyrosine phosphatase, receptor type, t [Source:ZFIN;Acc:ZDB-GENE-101028-4]	ptprt	10.63	ENSDARP00000103477	6
Contig30186	eukaryotic translation elongation factor 1 alpha 1b [Source:ZFIN;Acc:ZDB-GENE-050417-327]	eef1a1b	10.46	ENSDARP00000069823	6
k63:1557834	KH domain containing, RNA binding, signal transduction associated 2 [Source:ZFIN;Acc:ZDB-GENE-061013-497]	khdrbs2	10.37	ENSDARP00000091908	6
k50:2929114	opsin 3 (encephalopsin, panopsin) [Source:ZFIN;Acc:ZDB-GENE-080227-16]	opn3	10.37	ENSDARP00000069184	6
k50:2883639	protocadherin 15a [Source:ZFIN;Acc:ZDB-GENE-030616-3]	pcdh15a	10.37	ENSDARP00000067057	6
k50:1173571	toll-like receptor 4b, duplicate a [Source:ZFIN;Acc:ZDB-GENE-040219-8]	tlr4ba	10.37	ENSDARP00000110093	6
k85:807945	calmegin [Source:ZFIN;Acc:ZDB-GENE-060929-708]	clgn	10.24	ENSDARP00000092445	6
Contig19618	structure specific recognition protein 1b [Source:ZFIN;Acc:ZDB-GENE-041008-209]	ssrp1b	9.86	ENSDARP00000014032	6
Contig12185	microcephalin 1 [Source:HGNC Symbol;Acc:6954]	MCPH1	9.73	ENSDARP00000125093	6
Contig5076	sideroflexin 5a [Source:ZFIN;Acc:ZDB-GENE-090312-174]	sfxn5a	9.68	ENSDARP00000116721	6
Contig11420	kelch-like 10 (Drosophila) [Source:HGNC Symbol;Acc:18829]	KLHL10 (2 of 2)	9.34	ENSDARP00000016945	6
k72:1151934	pleckstrin [Source:ZFIN;Acc:ZDB-GENE-040426-1506]	plek	9.34	ENSDARP00000003766	6
k75:933318	ring finger protein 150a [Source:ZFIN;Acc:ZDB-GENE-060213-1]	rnf150a	9.34	ENSDARP00000037516	6
Contig9204	si:dkey-192p21.6 [Source:ZFIN;Acc:ZDB-GENE-060503-809]	si:dkey-192p21.6	9.34	ENSDARP00000121103	6
k50:2844564	Uncharacterized protein [Source:UniProtKB/TrEMBL;Acc:E7FGA3]	CABZ01065679.1	9.34	ENSDARP00000085704	6
k75:1066557	eukaryotic translation elongation factor 1 alpha 1b [Source:ZFIN;Acc:ZDB-GENE-050417-327]	eef1a1b	9.32	ENSDARP00000069823	6
k76:1032365	creatine kinase, brain b [Source:ZFIN;Acc:ZDB-GENE-020103-2]	ckbb	9.05	ENSDARP00000024900	6
Contig21339	estrogen receptor 2b [Source:ZFIN;Acc:ZDB-GENE-030116-1]	esr2b	8.92	ENSDARP00000063411	6
k51:234123	family with sequence similarity 35, member A [Source:HGNC Symbol;Acc:28773]	FAM35A	8.82	ENSDARP00000112563	6
k50:531579	KH domain containing, RNA binding, signal transduction associated 2 [Source:ZFIN;Acc:ZDB-GENE-061013-497]	khdrbs2	8.82	ENSDARP00000091908	6
Contig27116	zgc:110727 [Source:ZFIN;Acc:ZDB-GENE-050522-471]	zgc:110727	8.61	ENSDARP00000012598	6
Contig15538	calmegin [Source:ZFIN;Acc:ZDB-GENE-060929-708]	clgn	8.42	ENSDARP00000092445	6
k51:2502637	cannabinoid receptor interacting protein 1b [Source:ZFIN;Acc:ZDB-GENE-080722-33]	cnrip1b	8.3	ENSDARP00000054321	6
k72:1162613	golgin A4 [Source:ZFIN;Acc:ZDB-GENE-050208-275]	golga4	8.3	ENSDARP00000100377	6
k69:1252168	paired box gene 2a [Source:ZFIN;Acc:ZDB-GENE-990415-8]	pax2a	8.3	ENSDARP00000123397	6
k50:2498331	potassium voltage-gated channel, KQT-like subfamily, member 5a [Source:ZFIN;Acc:ZDB-GENE-090312-185]	kcnq5a	8.3	ENSDARP00000121864	6
k50:2885258	potassium voltage-gated channel, subfamily H (eag-related), member 5 [Source:HGNC Symbol;Acc:6254]	KCNH5 (2 of 2)	8.3	ENSDARP00000115061	6
k69:1264603	QKI, KH domain containing, RNA binding [Source:HGNC Symbol;Acc:21100]	QKI	8.3	ENSDARP00000014920	6
k50:2618260	solute carrier family 30 (zinc transporter), member 10 [Source:ZFIN;Acc:ZDB-GENE-060608-2]	slc30a10	8.3	ENSDARP00000052075	6
Contig9790	poly(A) polymerase gamma [Source:ZFIN;Acc:ZDB-GENE-040426-1256]	papolg	8.13	ENSDARP00000108619	6
Contig23306	COX20 Cox2 chaperone homolog (S. cerevisiae) [Source:HGNC Symbol;Acc:26970]	COX20	7.95	ENSDARP00000018961	6
k59:489742	BRF1 homolog, subunit of RNA polymerase III transcription initiation factor IIIBa [Source:ZFIN;Acc:ZDB-GENE-030131-6334]	brf1a	7.78	ENSDARP00000029653	6
k50:2913673	fibroblast growth factor (acidic) intracellular binding protein [Source:HGNC Symbol;Acc:3705]	FIBP (2 of 3)	7.61	ENSDARP00000035929	6
k50:607516	gamma-aminobutyric acid (GABA) A receptor, alpha 2 [Source:HGNC Symbol;Acc:4076]	GABRA2 (3 of 3)	7.61	ENSDARP00000093134	6
k70:145014	small nuclear RNA activating complex, polypeptide 1b [Source:ZFIN;Acc:ZDB-GENE-040426-716]	snapc1b	7.52	ENSDARP00000023186	6
k50:2870023	adrenergic, alpha-2C-, receptor [Source:ZFIN;Acc:ZDB-GENE-021010-3]	adra2c	7.26	ENSDARP00000101388	6
k80:392188	ATP-binding cassette, sub-family B (MDR/TAP), member 10 [Source:ZFIN;Acc:ZDB-GENE-040525-2]	abcb10	7.26	ENSDARP00000082438	6
k50:1910711	CUB and Sushi multiple domains 2 [Source:HGNC Symbol;Acc:19290]	CSMD2	7.26	ENSDARP00000001284	6
Contig13114	DEAD (Asp-Glu-Ala-Asp) box polypeptide 43 [Source:ZFIN;Acc:ZDB-GENE-080204-77]	ddx43	7.26	ENSDARP00000092253	6
k59:959424	membrane-associated ring finger (C3HC4) 8 [Source:ZFIN;Acc:ZDB-GENE-080204-8]	41341	7.26	ENSDARP00000115648	6
k50:2935709	protein tyrosine phosphatase, receptor type, M [Source:HGNC Symbol;Acc:9675]	PTPRM (2 of 2)	7.26	ENSDARP00000107465	6
k50:2840374	si:dkey-103j14.5 [Source:ZFIN;Acc:ZDB-GENE-090313-170]	si:dkey-103j14.5	7.26	ENSDARP00000051885	6
k72:1158439	tet methylcytosine dioxygenase 1 [Source:ZFIN;Acc:ZDB-GENE-090312-88]	tet1	7.26	ENSDARP00000117134	6
k67:1057099	tumor necrosis factor, alpha-induced protein 2b [Source:ZFIN;Acc:ZDB-GENE-081107-56]	tnfaip2b	7.26	ENSDARP00000075419	6
k82:570655	Uncharacterized protein [Source:UniProtKB/TrEMBL;Acc:F1Q795]	BX537350.1	7.26	ENSDARP00000103393	6
k50:2906508	zgc:162945 [Source:ZFIN;Acc:ZDB-GENE-030131-3975]	zgc:162945	7.26	ENSDARP00000090360	6
Contig28046	ATPase, class V, type 10D [Source:ZFIN;Acc:ZDB-GENE-090313-231]	atp10d	7.03	ENSDARP00000080960	6
k61:1700264	pecanex-like 3 (Drosophila) [Source:HGNC Symbol;Acc:18760]	PCNXL3	6.92	ENSDARP00000118137	6
k50:198597	toll-like receptor 4b, duplicate b [Source:ZFIN;Acc:ZDB-GENE-040219-9]	tlr4bb	6.74	ENSDARP00000028819	6
k52:357268	tumor necrosis factor, alpha-induced protein 2 [Source:HGNC Symbol;Acc:11895]	TNFAIP2 (2 of 3)	6.74	ENSDARP00000123108	6
Contig4397	BTB (POZ) domain containing 6a [Source:ZFIN;Acc:ZDB-GENE-080218-26]	btbd6a	6.43	ENSDARP00000094404	6
Contig29270	nucleophosmin/nucleoplasmin, 3 [Source:ZFIN;Acc:ZDB-GENE-050320-50]	npm3	6.42	ENSDARP00000066229	6
k69:840465	chromosome 20 open reading frame 194 [Source:HGNC Symbol;Acc:17721]	C13H20orf194	6.22	ENSDARP00000102078	6
k50:950718	leucine rich repeat and Ig domain containing 2 [Source:ZFIN;Acc:ZDB-GENE-080723-57]	lingo2	6.22	ENSDARP00000093055	6
k61:450587	mastermind-like 3 (Drosophila) [Source:ZFIN;Acc:ZDB-GENE-090313-292]	maml3	6.22	ENSDARP00000115500	6
k63:567507	multiple EGF-like-domains 6 [Source:HGNC Symbol;Acc:3232]	MEGF6 (2 of 2)	6.22	ENSDARP00000101342	6
Contig23383	protein tyrosine phosphatase, receptor type, t [Source:ZFIN;Acc:ZDB-GENE-101028-4]	ptprt	6.22	ENSDARP00000103477	6
k61:334738	RAB11 family interacting protein 2 (class I) [Source:HGNC Symbol;Acc:29152]	RAB11FIP2	6.22	ENSDARP00000099875	6
k50:1704662	RAB11 family interacting protein 5a (class I) [Source:ZFIN;Acc:ZDB-GENE-090313-206]	rab11fip5a	6.22	ENSDARP00000112975	6
k55:2071054	Uncharacterized protein [Source:UniProtKB/TrEMBL;Acc:F1Q6X7]	CU550714.1	6.22	ENSDARP00000069325	6
k72:1151337	Uncharacterized protein [Source:UniProtKB/TrEMBL;Acc:H9GY87]	CABZ01003296.1	6.22	ENSDARP00000104935	6
Contig1832	Fanconi anemia, complementation group L [Source:ZFIN;Acc:ZDB-GENE-040426-1045]	fancl	6.12	ENSDARP00000003498	6
Contig6280	kinase non-catalytic C-lobe domain (KIND) containing 1 [Source:HGNC Symbol;Acc:29374]	KNDC1	6.08	ENSDARP00000109361	6
k61:1707348	PHD finger protein 10 [Source:ZFIN;Acc:ZDB-GENE-040426-1573]	phf10	5.99	ENSDARP00000093339	6
Contig13359	MAP/microtubule affinity-regulating kinase 3 [Source:ZFIN;Acc:ZDB-GENE-030131-6232]	mark3	5.97	ENSDARP00000112813	6
Contig15400	TATA box binding protein [Source:ZFIN;Acc:ZDB-GENE-030616-563]	tbp	5.85	ENSDARP00000010211	6
k62:1656832	WNT1 inducible signaling pathway protein 2 [Source:ZFIN;Acc:ZDB-GENE-060223-1]	wisp2	5.84	ENSDARP00000121160	6
Contig1532	peroxisome proliferator-activated receptor gamma, coactivator-related 1 [Source:ZFIN;Acc:ZDB-GENE-030131-9858]	pprc1	5.83	ENSDARP00000107880	6
k50:1024806	docking protein 7 [Source:ZFIN;Acc:ZDB-GENE-090312-103]	dok7	5.71	ENSDARP00000079100	6
k62:181614	dopey family member 1 [Source:ZFIN;Acc:ZDB-GENE-050309-65]	dopey1	5.71	ENSDARP00000008633	6
k63:1579776	myotubularin related protein 1b [Source:ZFIN;Acc:ZDB-GENE-050327-48]	mtmr1b	5.71	ENSDARP00000037012	6
k50:1230722	unc-5 homolog B (C. elegans) [Source:ZFIN;Acc:ZDB-GENE-041213-1]	unc5b	5.71	ENSDARP00000045950	6
Contig7309	gamma-aminobutyric acid (GABA) A receptor, beta 1 [Source:HGNC Symbol;Acc:4081]	GABRB1	5.53	ENSDARP00000097944	6
Contig25294	ret proto-oncogene receptor tyrosine kinase [Source:ZFIN;Acc:ZDB-GENE-980526-307]	ret	5.45	ENSDARP00000116296	6
Contig15486	heparan sulfate (glucosamine) 3-O-sulfotransferase 1-like1 [Source:ZFIN;Acc:ZDB-GENE-070202-2]	hs3st1l1	5.35	ENSDARP00000109214	6
Contig10007	tRNA methyltransferase 61 homolog A (S. cerevisiae) [Source:ZFIN;Acc:ZDB-GENE-040718-5]	trmt61a	5.35	ENSDARP00000108054	6
k50:2840290	hypocretin (orexin) receptor 2 [Source:ZFIN;Acc:ZDB-GENE-070228-3]	hcrtr2	5.19	ENSDARP00000029101	6
k50:2890774	phosphatidic acid phosphatase type 2 domain containing 1A [Source:ZFIN;Acc:ZDB-GENE-081107-53]	ppapdc1a	5.19	ENSDARP00000088426	6
k69:113641u	pleckstrin homology domain containing, family H (with MyTH4 domain) member 2 [Source:ZFIN;Acc:ZDB-GENE-081028-42]	plekhh2	5.19	ENSDARP00000059880	6
k63:629578	PTK7 protein tyrosine kinase 7 [Source:HGNC Symbol;Acc:9618]	PTK7 (1 of 2)	5.19	ENSDARP00000089232	6
k60:473860	solute carrier family 24 (sodium/potassium/calcium exchanger), member 3 [Source:ZFIN;Acc:ZDB-GENE-090312-67]	slc24a3	5.19	ENSDARP00000114793	6
k58:509858	spectrin repeat containing, nuclear envelope 2b [Source:ZFIN;Acc:ZDB-GENE-071218-5]	syne2b	5.19	ENSDARP00000070004	6
Contig10709	Uncharacterized protein [Source:UniProtKB/TrEMBL;Acc:E7F8X6]	CU570781.1	5.19	ENSDARP00000108144	6
k73:508101	zinc finger protein 238 [Source:ZFIN;Acc:ZDB-GENE-050419-73]	znf238	5.19	ENSDARP00000118751	6
Contig13389	Alstrom syndrome 1 [Source:HGNC Symbol;Acc:428]	ALMS1	5.12	ENSDARP00000098408	6
Contig30760	sperm autoantigenic protein 17 [Source:HGNC Symbol;Acc:11210]	SPA17	120.86	ENSDARP00000091646	7
Contig22972	TatD DNase domain containing 2 [Source:ZFIN;Acc:ZDB-GENE-081022-51]	tatdn2	70.03	ENSDARP00000094655	7
Contig21503	glutamate-rich 2 [Source:HGNC Symbol;Acc:44395]	ERICH2	41.24	ENSDARP00000106252	7
k65:1450561	kelch-like 29 (Drosophila) [Source:HGNC Symbol;Acc:29404]	KLHL29 (2 of 2)	38.39	ENSDARP00000030003	7
k73:1149404	origin recognition complex, subunit 1 [Source:ZFIN;Acc:ZDB-GENE-030131-6960]	orc1	33.2	ENSDARP00000057292	7
Contig30789	family with sequence similarity 183, member B [Source:HGNC Symbol;Acc:34511]	FAM183B	32.99	ENSDARP00000110223	7
Contig27816	Uncharacterized protein [Source:UniProtKB/TrEMBL;Acc:F1QE41]	AL929580.1	32.39	ENSDARP00000089689	7
k75:1093286	Uncharacterized protein [Source:UniProtKB/TrEMBL;Acc:E7FFT1]	BX511080.1	30.09	ENSDARP00000105580	7
k66:1414463	Uncharacterized protein [Source:UniProtKB/TrEMBL;Acc:F1QEN5]	CR762486.1	23.34	ENSDARP00000104274	7
k69:1262695	acid-sensing (proton-gated) ion channel family member 4a [Source:ZFIN;Acc:ZDB-GENE-040513-5]	asic4a	21.79	ENSDARP00000035525	7
k51:2480330	zinc finger protein 644b [Source:ZFIN;Acc:ZDB-GENE-120214-23]	znf644b	21.79	ENSDARP00000068571	7
Contig21325	forkhead box P1b [Source:ZFIN;Acc:ZDB-GENE-041203-1]	foxp1b	20.23	ENSDARP00000064937	7
Contig11970	coiled-coil domain containing 37 [Source:ZFIN;Acc:ZDB-GENE-060929-352]	ccdc37	19.71	ENSDARP00000068532	7
k65:1482255	zgc:171566 [Source:ZFIN;Acc:ZDB-GENE-050309-193]	zgc:171566	19.71	ENSDARP00000096920	7
k53:1802453	neuron navigator 1 [Source:HGNC Symbol;Acc:15989]	NAV1 (2 of 3)	18.67	ENSDARP00000109255	7
k59:1822480	WD repeat domain 78 [Source:ZFIN;Acc:ZDB-GENE-050522-322]	wdr78	18.67	ENSDARP00000065205	7
Contig19098	glutamate-ammonia ligase (glutamine synthase) b [Source:ZFIN;Acc:ZDB-GENE-030131-8417]	glulb	16.6	ENSDARP00000024433	7
Contig5028	hydroxypyruvate isomerase [Source:ZFIN;Acc:ZDB-GENE-040426-1273]	hyi	15.56	ENSDARP00000044088	7
k50:1274362	zgc:101000 [Source:ZFIN;Acc:ZDB-GENE-040808-35]	zgc:101000	13.49	ENSDARP00000110845	7
k70:1219004	finTRIM family, member 7 [Source:ZFIN;Acc:ZDB-GENE-070912-229]	ftr07	12.45	ENSDARP00000119432	7
k50:2435222	Uncharacterized protein [Source:UniProtKB/TrEMBL;Acc:E7F532]	BX927253.1	12.45	ENSDARP00000107260	7
Contig28086	Uncharacterized protein [Source:UniProtKB/TrEMBL;Acc:E7FAN9]	CR936465.1	11.67	ENSDARP00000109971	7
k59:1647736	wingless-type MMTV integration site family, member 2Ba [Source:ZFIN;Acc:ZDB-GENE-030717-2]	wnt2ba	10.37	ENSDARP00000094209	7
Contig12742	ubiquitin protein ligase E3 component n-recognin 2 [Source:ZFIN;Acc:ZDB-GENE-081107-29]	ubr2	10.12	ENSDARP00000103408	7
Contig1547	copine V [Source:HGNC Symbol;Acc:2318]	CPNE5 (2 of 2)	9.34	ENSDARP00000117517	7
Contig13207	discoidin domain receptor tyrosine kinase 2a [Source:ZFIN;Acc:ZDB-GENE-090316-2]	ddr2a	9.34	ENSDARP00000068113	7
k50:2849630	fatty acid amide hydrolase [Source:HGNC Symbol;Acc:3553]	FAAH	9.34	ENSDARP00000100787	7
k63:1549799	KN motif and ankyrin repeat domains 4 [Source:HGNC Symbol;Acc:27263]	KANK4	9.34	ENSDARP00000077133	7
k53:1403484	neuron navigator 1 [Source:HGNC Symbol;Acc:15989]	NAV1 (2 of 3)	9.34	ENSDARP00000109255	7
k50:2867462	Uncharacterized protein [Source:UniProtKB/TrEMBL;Acc:E7FCB2]	BX957311.1	9.34	ENSDARP00000109844	7
Contig30169	MCM2 minichromosome maintenance deficient 2, mitotin (S. cerevisiae) [Source:ZFIN;Acc:ZDB-GENE-020419-24]	mcm2	8.39	ENSDARP00000049625	7
k62:1614344	tripartite motif containing 35-39 [Source:ZFIN;Acc:ZDB-GENE-080219-13]	trim35-39	8.3	ENSDARP00000076591	7
Contig1160	wingless-type MMTV integration site family, member 2Ba [Source:ZFIN;Acc:ZDB-GENE-030717-2]	wnt2ba	8.3	ENSDARP00000094209	7
Contig23578	nudix (nucleoside diphosphate linked moiety X)-type motif 1 [Source:ZFIN;Acc:ZDB-GENE-040426-2757]	nudt1	7.31	ENSDARP00000040752	7
k78:980503	zinc finger protein 644b [Source:ZFIN;Acc:ZDB-GENE-120214-23]	znf644b	7.26	ENSDARP00000068571	7
Contig15126	ubiquitin-conjugating enzyme E2U (putative) [Source:HGNC Symbol;Acc:28559]	UBE2U	6.75	ENSDARP00000078114	7
Contig16605	anaphase promoting complex subunit 10 [Source:ZFIN;Acc:ZDB-GENE-060224-2]	anapc10	6.64	ENSDARP00000106932	7
Contig30335	ST3 beta-galactoside alpha-2,3-sialyltransferase 3b [Source:ZFIN;Acc:ZDB-GENE-050411-13]	st3gal3b	6.53	ENSDARP00000090974	7
k50:105026	family with sequence similarity 5, member C [Source:HGNC Symbol;Acc:22393]	FAM5C (1 of 3)	6.22	ENSDARP00000081062	7
k80:913907	glutamate-ammonia ligase (glutamine synthase) a [Source:ZFIN;Acc:ZDB-GENE-030131-688]	glula	5.88	ENSDARP00000090943	7
k68:481516	G protein-coupled receptor 17 [Source:HGNC Symbol;Acc:4471]	GPR17 (1 of 2)	5.6	ENSDARP00000083628	7
k50:1895561	copine V [Source:ZFIN;Acc:ZDB-GENE-040426-1398]	cpne5	5.53	ENSDARP00000050097	7
k71:109002	finTRIM family, member 7 [Source:ZFIN;Acc:ZDB-GENE-070912-229]	ftr07	5.53	ENSDARP00000119432	7
k50:2300353	leucine rich repeat containing 7 [Source:HGNC Symbol;Acc:18531]	LRRC7	5.45	ENSDARP00000102300	7
Contig7614	ubiquitin specific protease 1 [Source:ZFIN;Acc:ZDB-GENE-030131-726]	usp1	5.43	ENSDARP00000105515	7
Contig3980	dachshund a [Source:ZFIN;Acc:ZDB-GENE-020402-3]	dacha	5.32	ENSDARP00000005001	7
Contig428	glutamate-ammonia ligase (glutamine synthase) b [Source:ZFIN;Acc:ZDB-GENE-030131-8417]	glulb	5.3	ENSDARP00000024433	7
k72:177281	nuclear transcription factor, X-box binding 1 [Source:HGNC Symbol;Acc:7803]	NFX1	5.19	ENSDARP00000101631	7
k55:2103886	phosphoinositide-3-kinase, regulatory subunit 1 (p85 alpha) [Source:ZFIN;Acc:ZDB-GENE-030131-1280]	pik3r1	5.19	ENSDARP00000040870	7
k57:1949655	Uncharacterized protein [Source:UniProtKB/TrEMBL;Acc:F1QDU7]	CABZ01067488.1	5.19	ENSDARP00000074127	7
Contig16743	zinc finger CCCH-type containing 3 [Source:ZFIN;Acc:ZDB-GENE-030131-9399]	zc3h3	5.19	ENSDARP00000105060	7
Contig10650	chromodomain helicase DNA binding protein 1-like [Source:ZFIN;Acc:ZDB-GENE-040426-892]	chd1l	5.12	ENSDARP00000022305	7
Contig29790	septin 5a [Source:ZFIN;Acc:ZDB-GENE-030131-7868]	sept5a	1287.49	ENSDARP00000089876	8
Contig25669	doublesex and mab-3 related transcription factor like family A2 [Source:ZFIN;Acc:ZDB-GENE-041116-2]	dmrta2	504.2	ENSDARP00000057589	8
k95:135652	septin 4 [Source:HGNC Symbol;Acc:9165]	SEPT4 (2 of 2)	253.14	ENSDARP00000070277	8
Contig28150	ubiquitin specific peptidase 37 [Source:ZFIN;Acc:ZDB-GENE-061013-802]	usp37	216.31	ENSDARP00000110966	8
Contig27409	protein kinase C, epsilon b [Source:ZFIN;Acc:ZDB-GENE-081028-47]	prkceb	163.92	ENSDARP00000045085	8
Contig26639	coiled-coil domain containing 39 [Source:HGNC Symbol;Acc:25244]	CCDC39	128.3	ENSDARP00000022810	8
Contig27643	Uncharacterized protein [Source:UniProtKB/TrEMBL;Acc:F1QEN8]	CABZ01078499.2	109.97	ENSDARP00000109218	8
Contig8282	family with sequence similarity 113 [Source:ZFIN;Acc:ZDB-GENE-041212-23]	fam113	107.9	ENSDARP00000003320	8
Contig28056	claudin 2 [Source:ZFIN;Acc:ZDB-GENE-040912-26]	cldn2	107.38	ENSDARP00000065182	8
Contig27449	myotubularin related protein 1a [Source:ZFIN;Acc:ZDB-GENE-050522-518]	mtmr1a	104.26	ENSDARP00000073674	8
Contig2020	procollagen C-endopeptidase enhancer 2a [Source:ZFIN;Acc:ZDB-GENE-070705-25]	pcolce2a	103.75	ENSDARP00000040110	8
Contig29753	coatomer protein complex, subunit alpha [Source:ZFIN;Acc:ZDB-GENE-020905-2]	copa	94.41	ENSDARP00000106765	8
Contig23102	cell division cycle associated 2 [Source:HGNC Symbol;Acc:14623]	CDCA2	84.03	ENSDARP00000090340	8
Contig28016	centrosomal protein 55 like [Source:ZFIN;Acc:ZDB-GENE-050522-222]	cep55l	84.03	ENSDARP00000048255	8
Contig18025	adenosine deaminase domain containing 2 [Source:HGNC Symbol;Acc:30714]	ADAD2	80.3	ENSDARP00000101420	8
Contig15235	chromosome 2 open reading frame 65 [Source:HGNC Symbol;Acc:25183]	C7H2orf65	69.51	ENSDARP00000103336	8
Contig21732	TBC1 domain family, member 19 [Source:ZFIN;Acc:ZDB-GENE-040426-1265]	tbc1d19	68.47	ENSDARP00000006223	8
k83:851312	cytochrome b5 domain containing 1 [Source:ZFIN;Acc:ZDB-GENE-050417-173]	cyb5d1	62.87	ENSDARP00000072883	8
Contig17420	wu:fi38e01 [Source:ZFIN;Acc:ZDB-GENE-030131-6199]	wu:fi38e01	57.06	ENSDARP00000099884	8
Contig6962	ring finger protein 32 [Source:ZFIN;Acc:ZDB-GENE-061013-39]	rnf32	56.8	ENSDARP00000078614	8
Contig3644	dynein, axonemal, heavy chain 2 [Source:HGNC Symbol;Acc:2948]	DNAH2	56.02	ENSDARP00000111618	8
k72:1147630			54.99	ENSDARP00000052454	8
k82:887290	sterol carrier protein 2a [Source:ZFIN;Acc:ZDB-GENE-040426-1846]	scp2a	52.91	ENSDARP00000009052	8
k85:788951	cytochrome C oxidase assembly factor 1 homolog (S. cerevisiae) [Source:ZFIN;Acc:ZDB-GENE-070912-694]	coa1	51.87	ENSDARP00000103328	8
Contig20958	polymerase (DNA directed) nu [Source:ZFIN;Acc:ZDB-GENE-100917-1]	poln	35.27	ENSDARP00000099211	8
Contig19447	ubiquitin-like domain containing CTD phosphatase 1 [Source:ZFIN;Acc:ZDB-GENE-040718-3]	ublcp1	34.24	ENSDARP00000065340	8
Contig20093	Tctex1 domain containing 1 [Source:ZFIN;Acc:ZDB-GENE-040912-49]	tctex1d1	33.2	ENSDARP00000057501	8
Contig22872	Uncharacterized protein [Source:UniProtKB/TrEMBL;Acc:F1QQV5]	CABZ01072040.1	30.61	ENSDARP00000108551	8
Contig21090	Uncharacterized protein [Source:UniProtKB/TrEMBL;Acc:E7F9H9]	CABZ01069745.1	30.09	ENSDARP00000088453	8
Contig14094	WD repeat domain 65 [Source:HGNC Symbol;Acc:26485]	WDR65	29.57	ENSDARP00000075344	8
Contig9763	REST corepressor 2 [Source:ZFIN;Acc:ZDB-GENE-040426-1812]	rcor2	27.39	ENSDARP00000026854	8
Contig29117	thyroid hormone receptor interactor 6 [Source:HGNC Symbol;Acc:12311]	TRIP6	26.46	ENSDARP00000091571	8
Contig19529	coiled-coil domain containing 24 [Source:ZFIN;Acc:ZDB-GENE-050327-18]	ccdc24	26.14	ENSDARP00000102014	8
k56:2025734	catenin (cadherin-associated protein), delta 2b [Source:ZFIN;Acc:ZDB-GENE-070912-532]	ctnnd2b	23.86	ENSDARP00000081704	8
k79:323725	Uncharacterized protein [Source:UniProtKB/TrEMBL;Acc:E7EZE1]	BX004993.1	23.86	ENSDARP00000093303	8
Contig4211	CDC14 cell division cycle 14 homolog A, a [Source:ZFIN;Acc:ZDB-GENE-040426-1214]	cdc14aa	22.97	ENSDARP00000010568	8
k73:149900	polymerase (DNA directed) nu [Source:ZFIN;Acc:ZDB-GENE-100917-1]	poln	22.82	ENSDARP00000099211	8
k90:644460	dynein, axonemal, heavy chain 2 [Source:HGNC Symbol;Acc:2948]	DNAH2	21.79	ENSDARP00000111618	8
Contig10062	sterile alpha motif domain containing 7 [Source:ZFIN;Acc:ZDB-GENE-070912-549]	samd7	21.79	ENSDARP00000079393	8
k50:2394542	G protein-coupled receptor 123 [Source:HGNC Symbol;Acc:13838]	GPR123 (2 of 3)	20.75	ENSDARP00000099132	8
k54:825951	TBC1 domain family, member 19 [Source:ZFIN;Acc:ZDB-GENE-040426-1265]	tbc1d19	19.71	ENSDARP00000112836	8
k51:2531317	thiamine triphosphatase [Source:ZFIN;Acc:ZDB-GENE-070502-2]	thtpa	19.71	ENSDARP00000118018	8
k80:371662	NOP2/Sun domain family, member 6 [Source:HGNC Symbol;Acc:23529]	NSUN6	18.67	ENSDARP00000088711	8
k66:162705	phosphoglucomutase 5 [Source:ZFIN;Acc:ZDB-GENE-060503-838]	pgm5	18.67	ENSDARP00000080329	8
Contig266	UDP-GlcNAc:betaGal beta-1,3-N-acetylglucosaminyltransferase 5b [Source:ZFIN;Acc:ZDB-GENE-041010-166]	b3gnt5b	18.67	ENSDARP00000013371	8
k68:1330190	MAP/microtubule affinity-regulating kinase 2b [Source:ZFIN;Acc:ZDB-GENE-080215-4]	mark2b	17.64	ENSDARP00000003234	8
k74:80839	si:ch211-1e14.1 [Source:ZFIN;Acc:ZDB-GENE-050420-149]	si:ch211-1e14.1	16.6	ENSDARP00000086954	8
k60:190813	heat shock protein 12B [Source:ZFIN;Acc:ZDB-GENE-070226-1]	hspa12b	15.56	ENSDARP00000108671	8
k65:1465801	MAF1 homolog (S. cerevisiae) [Source:HGNC Symbol;Acc:24966]	MAF1 (2 of 2)	15.56	ENSDARP00000053008	8
Contig30679	phosphate cytidylyltransferase 1, choline, alpha a [Source:ZFIN;Acc:ZDB-GENE-050417-108]	pcyt1aa	14.81	ENSDARP00000105692	8
k67:1330507	phosphoglucomutase 1 [Source:ZFIN;Acc:ZDB-GENE-040426-1245]	pgm1	14.52	ENSDARP00000006510	8
k53:1593187	tetratricopeptide repeat domain 19 [Source:HGNC Symbol;Acc:26006]	TTC19	14.52	ENSDARP00000102293	8
Contig26328	ubiquitin-like domain containing CTD phosphatase 1 [Source:ZFIN;Acc:ZDB-GENE-040718-3]	ublcp1	13.9	ENSDARP00000065340	8
k53:2277624	glycosyltransferase 25 domain containing 2 [Source:ZFIN;Acc:ZDB-GENE-070222-1]	glt25d2	13.49	ENSDARP00000013506	8
k50:2835753	zgc:56231 [Source:ZFIN;Acc:ZDB-GENE-040426-1914]	zgc:56231	13.49	ENSDARP00000011927	8
Contig9823	potassium channel, subfamily K, member 7 [Source:HGNC Symbol;Acc:6282]	KCNK7	12.86	ENSDARP00000074419	8
k59:409222	Uncharacterized protein [Source:UniProtKB/TrEMBL;Acc:E7FF52]	CABZ01065289.1	12.45	ENSDARP00000009643	8
k50:1944864	zinc finger and BTB domain containing 25 [Source:ZFIN;Acc:ZDB-GENE-041001-125]	zbtb25	12.45	ENSDARP00000062147	8
k70:206228	calcium channel, voltage-dependent, beta 1 subunit [Source:ZFIN;Acc:ZDB-GENE-040718-399]	cacnb1	11.41	ENSDARP00000108239	8
k50:80583	chromosome 10 open reading frame 112 [Source:HGNC Symbol;Acc:24331]	C7H10orf112	11.41	ENSDARP00000111319	8
k70:1250193	chromosome 4 open reading frame 48 [Source:HGNC Symbol;Acc:34437]	C7H4orf48	11.41	ENSDARP00000105636	8
k50:2534524	discoidin domain receptor tyrosine kinase 2b [Source:ZFIN;Acc:ZDB-GENE-060503-361]	ddr2b	11.41	ENSDARP00000076054	8
k68:1318806	early endosome antigen 1 [Source:ZFIN;Acc:ZDB-GENE-041111-270]	eea1	11.41	ENSDARP00000085782	8
k65:97851	KN motif and ankyrin repeat domains 4 [Source:HGNC Symbol;Acc:27263]	KANK4	11.41	ENSDARP00000077133	8
k62:1630721	oxysterol binding protein-like 1A [Source:ZFIN;Acc:ZDB-GENE-050208-657]	osbpl1a	11.41	ENSDARP00000084901	8
k78:605867	prospero-related homeobox gene 1b [Source:ZFIN;Acc:ZDB-GENE-050107-3]	prox1b	11.41	ENSDARP00000106319	8
k61:180354	protocadherin 2 alpha a 15 [Source:ZFIN;Acc:ZDB-GENE-041118-15]	pcdh2aa15	11.41	ENSDARP00000105192	8
k55:47715	Uncharacterized protein [Source:UniProtKB/TrEMBL;Acc:E7F691]	FP102311.1	11.41	ENSDARP00000108959	8
k54:217273	lysine (K)-specific demethylase 6B [Source:HGNC Symbol;Acc:29012]	KDM6B (1 of 2)	11.07	ENSDARP00000110911	8
k56:258624	CREB regulated transcription coactivator 1 [Source:ZFIN;Acc:ZDB-GENE-041210-266]	crtc1	10.89	ENSDARP00000115002	8
Contig19206	otolith matrix protein [Source:ZFIN;Acc:ZDB-GENE-040709-1]	otomp	10.89	ENSDARP00000106982	8
Contig15475	kinesin light chain 2 [Source:HGNC Symbol;Acc:20716]	KLC2	10.52	ENSDARP00000100930	8
Contig22738	netrin 4 [Source:HGNC Symbol;Acc:13658]	NTN4	10.37	ENSDARP00000081650	8
k53:406725	protocadherin 2 alpha a 3 [Source:ZFIN;Acc:ZDB-GENE-041118-14]	pcdh2aa3	10.37	ENSDARP00000054896	8
k50:1181863	SLIT and NTRK-like family, member 3 [Source:HGNC Symbol;Acc:23501]	SLITRK3 (2 of 2)	10.37	ENSDARP00000113605	8
Contig18042	cyclin B3 [Source:ZFIN;Acc:ZDB-GENE-060929-684]	ccnb3	10.22	ENSDARP00000105003	8
Contig24485	MAD2 mitotic arrest deficient-like 1 (yeast) [Source:ZFIN;Acc:ZDB-GENE-030515-3]	mad2l1	9.83	ENSDARP00000003616	8
k93:154529	eukaryotic translation initiation factor 4A, isoform 2 [Source:ZFIN;Acc:ZDB-GENE-040426-2802]	eif4a2	9.82	ENSDARP00000104653	8
Contig26135	cytochrome C oxidase assembly factor 1 homolog (S. cerevisiae) [Source:ZFIN;Acc:ZDB-GENE-070912-694]	coa1	9.43	ENSDARP00000103328	8
k65:1307628	lysine (K)-specific demethylase 6B [Source:HGNC Symbol;Acc:29012]	KDM6B (1 of 2)	9.34	ENSDARP00000110911	8
k50:2843920	neuroligin 2a [Source:ZFIN;Acc:ZDB-GENE-090918-2]	nlgn2a	9.34	ENSDARP00000103229	8
k53:585838	phosphoglucomutase 1 [Source:ZFIN;Acc:ZDB-GENE-040426-1245]	pgm1	9.34	ENSDARP00000006510	8
k70:1217703	si:dkey-28d5.1 [Source:ZFIN;Acc:ZDB-GENE-060503-258]	si:dkey-28d5.1	9.34	ENSDARP00000122230	8
Contig16358	histocompatibility (minor) 13 [Source:ZFIN;Acc:ZDB-GENE-020802-3]	hm13	8.99	ENSDARP00000109113	8
Contig16934	kinesin family member 9 [Source:HGNC Symbol;Acc:16666]	KIF9	8.99	ENSDARP00000068664	8
k50:2883039	si:dkey-32m20.1 [Source:ZFIN;Acc:ZDB-GENE-070705-455]	si:dkey-32m20.1	8.82	ENSDARP00000101648	8
Contig23349	ADP-ribosylation factor-like 2 [Source:ZFIN;Acc:ZDB-GENE-041010-19]	arl2	8.71	ENSDARP00000071659	8
Contig9406	shroom family member 4 [Source:ZFIN;Acc:ZDB-GENE-041111-246]	shroom4	8.56	ENSDARP00000103889	8
Contig19656	sal-like 2 (Drosophila) [Source:ZFIN;Acc:ZDB-GENE-030829-32]	sall2	8.45	ENSDARP00000101852	8
k60:566361	abl-interactor 1b [Source:ZFIN;Acc:ZDB-GENE-060929-1182]	abi1b	8.3	ENSDARP00000086077	8
k74:1107395	CD248 molecule, endosialin a [Source:ZFIN;Acc:ZDB-GENE-030131-2084]	cd248a	8.3	ENSDARP00000098010	8
Contig23367	myotubularin related protein 2 [Source:ZFIN;Acc:ZDB-GENE-990715-14]	mtmr2	8.3	ENSDARP00000007407	8
k60:553449	phosphatidic acid phosphatase type 2B [Source:ZFIN;Acc:ZDB-GENE-060526-241]	ppap2b	8.3	ENSDARP00000078333	8
k53:2150413	protein kinase, DNA-activated, catalytic polypeptide [Source:HGNC Symbol;Acc:9413]	PRKDC	8.3	ENSDARP00000051678	8
k64:1273600	Uncharacterized protein [Source:UniProtKB/TrEMBL;Acc:E7F7Q6]	BX950862.6	8.3	ENSDARP00000108426	8
Contig26518	septin 4a [Source:ZFIN;Acc:ZDB-GENE-051120-87]	sept4a	8.02	ENSDARP00000003666	8
Contig6498	prostaglandin reductase 1 [Source:ZFIN;Acc:ZDB-GENE-041212-80]	ptgr1	7.81	ENSDARP00000038835	8
k67:1097759	ring finger and CCCH-type domains 1 [Source:HGNC Symbol;Acc:29434]	RC3H1 (1 of 2)	7.78	ENSDARP00000086511	8
Contig9978	inturned planar cell polarity effector homolog (Drosophila) [Source:HGNC Symbol;Acc:29239]	INTU	7.68	ENSDARP00000101586	8
Contig5213	septin 4 [Source:HGNC Symbol;Acc:9165]	SEPT4 (2 of 2)	7.64	ENSDARP00000070277	8
Contig10086	zona pellucida glycoprotein 3a.1 [Source:ZFIN;Acc:ZDB-GENE-040727-1]	zp3a.1	7.41	ENSDARP00000061743	8
k68:1309200	ATP-binding cassette, sub-family F (GCN20), member 2 [Source:HGNC Symbol;Acc:71]	ABCF2 (2 of 2)	7.26	ENSDARP00000068644	8
k78:981449	blocked early in transport 1 homolog (S. cerevisiae) [Source:ZFIN;Acc:ZDB-GENE-040625-3]	bet1	7.26	ENSDARP00000010900	8
k62:783739	CD248 molecule, endosialin b [Source:ZFIN;Acc:ZDB-GENE-050309-46]	cd248b	7.26	ENSDARP00000104316	8
k77:567144	dynein, axonemal, heavy chain 2 [Source:HGNC Symbol;Acc:2948]	DNAH2	7.26	ENSDARP00000111618	8
k51:2137989	neuropilin (NRP) and tolloid (TLL)-like 1 [Source:ZFIN;Acc:ZDB-GENE-070912-592]	neto1	7.26	ENSDARP00000086788	8
k95:440343	serine/arginine-rich splicing factor 1b [Source:ZFIN;Acc:ZDB-GENE-040426-1467]	srsf1b	7.26	ENSDARP00000102203	8
k51:97228	si:dkey-150i13.2 [Source:ZFIN;Acc:ZDB-GENE-090312-157]	si:dkey-150i13.2	7.26	ENSDARP00000095585	8
k60:1767014	sine oculis homeobox homolog 7 [Source:ZFIN;Acc:ZDB-GENE-990825-28]	six7	7.26	ENSDARP00000093395	8
k50:2787412	solute carrier family 6 (neurotransmitter transporter, glycine), member 9 [Source:ZFIN;Acc:ZDB-GENE-050105-3]	slc6a9	7.26	ENSDARP00000110142	8
k76:801369	TBC1 domain family, member 19 [Source:ZFIN;Acc:ZDB-GENE-040426-1265]	tbc1d19	7.26	ENSDARP00000112836	8
k50:2144582	UDP-GlcNAc:betaGal beta-1,3-N-acetylglucosaminyltransferase 5b [Source:ZFIN;Acc:ZDB-GENE-041010-166]	b3gnt5b	6.92	ENSDARP00000013371	8
Contig829	zgc:56231 [Source:ZFIN;Acc:ZDB-GENE-040426-1914]	zgc:56231	6.92	ENSDARP00000011927	8
Contig20797	si:ch73-138n13.1 [Source:ZFIN;Acc:ZDB-GENE-091204-448]	si:ch73-138n13.1	6.81	ENSDARP00000098143	8
k50:2859089	Uncharacterized protein [Source:UniProtKB/TrEMBL;Acc:E7F0U8]	CR376779.2	6.74	ENSDARP00000111429	8
k74:1096450	Uncharacterized protein [Source:UniProtKB/TrEMBL;Acc:E7FF93]	CU467854.1	6.74	ENSDARP00000028733	8
Contig9788	methyltransferase like 12 [Source:HGNC Symbol;Acc:33113]	METTL12	6.68	ENSDARP00000071604	8
Contig14945	bloodthirsty-related gene family, member 26 [Source:ZFIN;Acc:ZDB-GENE-070705-378]	btr26	6.57	ENSDARP00000025807	8
Contig13691	thymidylate synthase [Source:ZFIN;Acc:ZDB-GENE-040426-59]	tyms	6.57	ENSDARP00000047068	8
Contig20284	zona pellucida glycoprotein 3b [Source:ZFIN;Acc:ZDB-GENE-031124-2]	zp3b	6.48	ENSDARP00000071171	8
Contig10406	chromosome 10 open reading frame 112 [Source:HGNC Symbol;Acc:24331]	C7H10orf112	6.43	ENSDARP00000111319	8
k66:324091	chemokine (C-X-C motif) ligand 11 [Source:HGNC Symbol;Acc:10638]	CXCL11 (4 of 4)	6.22	ENSDARP00000112794	8
k50:2890654	eph receptor B3a [Source:ZFIN;Acc:ZDB-GENE-990415-60]	ephb3a	6.22	ENSDARP00000040208	8
k50:72748	leucine-rich repeat containing G protein-coupled receptor 4 [Source:HGNC Symbol;Acc:13299]	LGR4	6.22	ENSDARP00000079854	8
Contig17841	protein phosphatase, Mg2+/Mn2+ dependent, 1La [Source:ZFIN;Acc:ZDB-GENE-061103-118]	ppm1la	6.22	ENSDARP00000086614	8
k64:336114	serine (or cysteine) peptidase inhibitor, clade F, member 2a [Source:ZFIN;Acc:ZDB-GENE-060822-1]	serpinf2a	6.22	ENSDARP00000100920	8
Contig25558	chloride channel 3 [Source:ZFIN;Acc:ZDB-GENE-030131-1699]	clcn3	6.13	ENSDARP00000108285	8
Contig5677	kelch repeat-containing protein [Source:ZFIN;Acc:ZDB-GENE-030131-2126]	krcp	6.1	ENSDARP00000058842	8
Contig13045	neuropeptide FF receptor 2.1 [Source:ZFIN;Acc:ZDB-GENE-060526-183]	npffr2.1	5.88	ENSDARP00000088415	8
k51:2534817	chromosome 20 open reading frame 111 [Source:HGNC Symbol;Acc:16105]	C6H20orf111	5.84	ENSDARP00000038323	8
Contig20132	Uncharacterized protein [Source:UniProtKB/TrEMBL;Acc:E7F1U5]	BX005380.1	5.83	ENSDARP00000099766	8
k74:27177	MUS81 endonuclease homolog (yeast) [Source:ZFIN;Acc:ZDB-GENE-040426-2923]	mus81	5.71	ENSDARP00000091552	8
k50:1966285	Uncharacterized protein [Source:UniProtKB/TrEMBL;Acc:F1QAK6]	CT027589.1	5.71	ENSDARP00000112020	8
Contig8526	family with sequence similarity 78, member B [Source:HGNC Symbol;Acc:13495]	FAM78B (2 of 2)	5.6	ENSDARP00000086159	8
Contig17710	selenoprotein T, 1a [Source:ZFIN;Acc:ZDB-GENE-030327-6]	selt1a	5.58	ENSDARP00000075657	8
Contig12605	unc-119 homolog b (C. elegans) [Source:ZFIN;Acc:ZDB-GENE-050201-2]	unc119b	5.56	ENSDARP00000065142	8
k50:2799359	G protein-coupled receptor 123 [Source:HGNC Symbol;Acc:13838]	GPR123 (2 of 3)	5.53	ENSDARP00000099132	8
k55:2107011	death domain containing 1 [Source:HGNC Symbol;Acc:37261]	DTHD1	5.45	ENSDARP00000111660	8
k64:1487484	ribosomal protein S4, X-linked [Source:ZFIN;Acc:ZDB-GENE-040927-19]	rps4x	5.41	ENSDARP00000108089	8
Contig22852	ubiquitin-like domain containing CTD phosphatase 1 [Source:ZFIN;Acc:ZDB-GENE-040718-3]	ublcp1	5.39	ENSDARP00000065340	8
Contig13405	canopy4 [Source:ZFIN;Acc:ZDB-GENE-060315-5]	cnpy4	5.3	ENSDARP00000072654	8
k69:437549	coiled-coil domain containing 149a [Source:ZFIN;Acc:ZDB-GENE-041010-113]	ccdc149a	5.19	ENSDARP00000098966	8
k67:1335527	finTRIM family, member 51 [Source:ZFIN;Acc:ZDB-GENE-081104-54]	ftr51	5.19	ENSDARP00000090693	8
k71:1197634	NHS-like 2 [Source:HGNC Symbol;Acc:33737]	NHSL2	5.19	ENSDARP00000076899	8
k53:1325917	PITP-less RdgB-like protein [Source:ZFIN;Acc:ZDB-GENE-000406-3]	plrdgb	5.19	ENSDARP00000109393	8
k50:1904592	potassium channel, subfamily K, member 7 [Source:HGNC Symbol;Acc:6282]	KCNK7	5.19	ENSDARP00000074419	8
k69:641026	solute carrier family 25, member 36a [Source:ZFIN;Acc:ZDB-GENE-040718-415]	slc25a36a	5.19	ENSDARP00000004962	8
k58:1148194	solute carrier family 8 (sodium/calcium exchanger), member 4b [Source:ZFIN;Acc:ZDB-GENE-050809-103]	slc8a4b	5.19	ENSDARP00000054006	8
k52:2236599	Uncharacterized protein [Source:UniProtKB/TrEMBL;Acc:F1QE10]	CT030012.1	5.19	ENSDARP00000111219	8
Contig129	WD repeat domain 65 [Source:HGNC Symbol;Acc:26485]	WDR65	5.19	ENSDARP00000075344	8
k50:2892094	zinc finger and BTB domain containing 25 [Source:ZFIN;Acc:ZDB-GENE-041001-125]	zbtb25	5.19	ENSDARP00000062147	8
Contig1734	pellino E3 ubiquitin protein ligase family member 3 [Source:HGNC Symbol;Acc:30010]	PELI3	5.13	ENSDARP00000108458	8
Contig6839	zgc:77086 [Source:ZFIN;Acc:ZDB-GENE-040426-2238]	zgc:77086	5.13	ENSDARP00000023877	8
Contig11222	si:ch211-1e14.1 [Source:ZFIN;Acc:ZDB-GENE-050420-149]	si:ch211-1e14.1	5.08	ENSDARP00000086954	8
Contig608	tudor domain containing 5 [Source:ZFIN;Acc:ZDB-GENE-050208-502]	tdrd5	279.08	ENSDARP00000096428	9
Contig28263	structural maintenance of chromosomes 1B [Source:HGNC Symbol;Acc:11112]	SMC1B	135.31	ENSDARP00000014444	9
Contig20657	RIB43A domain with coiled-coils 2 [Source:HGNC Symbol;Acc:13241]	RIBC2	91.09	ENSDARP00000109190	9
Contig16267	hyaluronan mediated motility receptor [Source:ZFIN;Acc:ZDB-GENE-030131-731]	hmmr	83	ENSDARP00000096680	9
Contig16053	wingless-type MMTV integration site family, member 8a [Source:ZFIN;Acc:ZDB-GENE-980526-332]	wnt8a	76.77	ENSDARP00000011496	9
k80:938628	nuclear transport factor 2-like export factor 2 [Source:ZFIN;Acc:ZDB-GENE-050521-1]	nxt2	70.55	ENSDARP00000123239	9
k71:409416	Uncharacterized protein [Source:UniProtKB/TrEMBL;Acc:E7F608]	BX548170.1	43.57	ENSDARP00000112390	9
Contig15123	si:dkey-179k24.1 [Source:ZFIN;Acc:ZDB-GENE-110914-97]	si:dkey-179k24.1	40.46	ENSDARP00000125202	9
Contig14578	hypoxanthine phosphoribosyltransferase 1 [Source:ZFIN;Acc:ZDB-GENE-040426-1918]	hprt1	39.42	ENSDARP00000123706	9
Contig14676	leucine-rich repeats and IQ motif containing 1 [Source:ZFIN;Acc:ZDB-GENE-050419-235]	lrriq1	37.35	ENSDARP00000114220	9
Contig13095	UDP-N-acetyl-alpha-D-galactosamine:polypeptide N-acetylgalactosaminyltransferase-like 4a [Source:ZFIN;Acc:ZDB-GENE-080723-30]	galntl4a	28.01	ENSDARP00000111021	9
k90:299122	stromal antigen 2b [Source:ZFIN;Acc:ZDB-GENE-030131-2785]	stag2b	22.82	ENSDARP00000082527	9
Contig2146	Uncharacterized protein [Source:UniProtKB/TrEMBL;Acc:F1R4P3]	CT583712.1	22.82	ENSDARP00000087883	9
k50:2854492	melatonin receptor 1A [Source:HGNC Symbol;Acc:7463]	MTNR1A	20.75	ENSDARP00000053915	9
k58:655435	EGF-containing fibulin-like extracellular matrix protein 2a [Source:ZFIN;Acc:ZDB-GENE-041212-8]	efemp2a	18.67	ENSDARP00000120392	9
k73:883866	diphosphoinositol pentakisphosphate kinase 1 [Source:HGNC Symbol;Acc:29023]	PPIP5K1 (2 of 2)	17.64	ENSDARP00000102480	9
Contig19100	G protein-coupled receptor 151 [Source:HGNC Symbol;Acc:23624]	GPR151	16.6	ENSDARP00000099652	9
Contig4049	Uncharacterized protein [Source:UniProtKB/TrEMBL;Acc:E7F5Q4]	BX294110.1	16.6	ENSDARP00000100616	9
k62:322147	RAD52 homolog (S. cerevisiae) [Source:ZFIN;Acc:ZDB-GENE-050731-10]	rad52	16.08	ENSDARP00000016632	9
k50:1929923	hairy-related 11 [Source:ZFIN;Acc:ZDB-GENE-040824-4]	her11	15.56	ENSDARP00000106451	9
Contig25584	chromosome 12 open reading frame 5 [Source:HGNC Symbol;Acc:1185]	C25H12orf5 (1 of 2)	15.15	ENSDARP00000097862	9
Contig24984	glutamate receptor, ionotropic, AMPA 1a [Source:ZFIN;Acc:ZDB-GENE-020125-1]	gria1a	15.1	ENSDARP00000010256	9
k53:2319465	wingless-type MMTV integration site family, member 8a [Source:ZFIN;Acc:ZDB-GENE-980526-332]	wnt8a	15.04	ENSDARP00000096426	9
Contig22609	chromosome 5 open reading frame 45 [Source:HGNC Symbol;Acc:30817]	C14H5orf45	14.11	ENSDARP00000118717	9
k58:451887u	protocadherin 12 [Source:HGNC Symbol;Acc:8657]	PCDH12	13.49	ENSDARP00000099198	9
k73:778634	glypican 4 [Source:ZFIN;Acc:ZDB-GENE-011119-1]	gpc4	12.45	ENSDARP00000007058	9
Contig1886	acidic repeat containing [Source:ZFIN;Acc:ZDB-GENE-050320-153]	acrc	12.3	ENSDARP00000074894	9
k91:593767	BCL2-like 10 (apoptosis facilitator) [Source:ZFIN;Acc:ZDB-GENE-030825-2]	bcl2l10	10.84	ENSDARP00000037180	9
Contig6001	Uncharacterized protein [Source:UniProtKB/TrEMBL;Acc:E7EZ23]	CR376785.2	10.63	ENSDARP00000104507	9
k68:1292748	ephrin B1 [Source:ZFIN;Acc:ZDB-GENE-010618-2]	efnb1	10.37	ENSDARP00000109005	9
k69:79972	membrane associated guanylate kinase, WW and PDZ domain containing 2 [Source:ZFIN;Acc:ZDB-GENE-050810-4]	magi2	10.37	ENSDARP00000118891	9
k72:1068398	mitochondrial tumor suppressor 1a [Source:ZFIN;Acc:ZDB-GENE-061103-409]	mtus1a	10.37	ENSDARP00000096667	9
k71:576812	SH3 and multiple ankyrin repeat domains 2 [Source:ZFIN;Acc:ZDB-GENE-061207-58]	shank2	10.37	ENSDARP00000084414	9
k61:1697631	Uncharacterized protein [Source:UniProtKB/TrEMBL;Acc:E7F105]	BX296538.3	10.37	ENSDARP00000091762	9
Contig21304	ATPase, Ca++ transporting, plasma membrane 1b [Source:ZFIN;Acc:ZDB-GENE-080409-1]	atp2b1b	9.98	ENSDARP00000095128	9
Contig11921	zinc finger, C4H2 domain containing [Source:ZFIN;Acc:ZDB-GENE-030131-2207]	zc4h2	9.65	ENSDARP00000010952	9
k71:1200014	coiled-coil domain containing 88B [Source:ZFIN;Acc:ZDB-GENE-080303-31]	ccdc88b	9.34	ENSDARP00000097967	9
k70:905936	creatine kinase, mitochondrial 1 [Source:ZFIN;Acc:ZDB-GENE-030131-611]	ckmt1	9.34	ENSDARP00000011271	9
k66:888048	si:dkey-102m7.1 [Source:ZFIN;Acc:ZDB-GENE-091118-76]	si:dkey-102m7.1	9.34	ENSDARP00000105509	9
k57:1964450	zinc finger, DHHC-type containing 9 [Source:HGNC Symbol;Acc:18475]	ZDHHC9	9.34	ENSDARP00000079770	9
k50:2835800	sortilin-related VPS10 domain containing receptor 3 [Source:HGNC Symbol;Acc:16699]	SORCS3 (1 of 2)	8.82	ENSDARP00000100931	9
k50:2005906	Uncharacterized protein [Source:UniProtKB/TrEMBL;Acc:E7F6N5]	CR385081.1	8.82	ENSDARP00000085565	9
k54:1170406	5-hydroxytryptamine (serotonin) receptor 5A like [Source:ZFIN;Acc:ZDB-GENE-030616-574]	htr5al	8.3	ENSDARP00000118356	9
k66:1400944u	aryl hydrocarbon receptor nuclear translocator-like 1a [Source:ZFIN;Acc:ZDB-GENE-000509-1]	arntl1a	8.3	ENSDARP00000004223	9
k50:2875874	LRP2 binding protein [Source:HGNC Symbol;Acc:25434]	LRP2BP	8.3	ENSDARP00000059242	9
Contig10311	Uncharacterized protein [Source:UniProtKB/TrEMBL;Acc:E7F5Q4]	BX294110.1	8.3	ENSDARP00000100616	9
Contig6094	ephrin B1 [Source:ZFIN;Acc:ZDB-GENE-010618-2]	efnb1	7.95	ENSDARP00000024428	9
k64:598657	creatine kinase, mitochondrial 2 (sarcomeric) [Source:ZFIN;Acc:ZDB-GENE-040426-1654]	ckmt2	7.78	ENSDARP00000058402	9
Contig8373	translocase of inner mitochondrial membrane 8 homolog A (yeast) [Source:ZFIN;Acc:ZDB-GENE-040801-158]	timm8a	7.52	ENSDARP00000043316	9
Contig16356	catechol-O-methyltransferase b [Source:ZFIN;Acc:ZDB-GENE-040724-164]	comtb	7.39	ENSDARP00000038939	9
k59:1817861	G protein-coupled receptor 174 [Source:HGNC Symbol;Acc:30245]	GPR174	7.26	ENSDARP00000102929	9
k51:958537	membrane associated guanylate kinase, WW and PDZ domain containing 2 [Source:ZFIN;Acc:ZDB-GENE-050810-4]	magi2	7.26	ENSDARP00000019515	9
Contig22550	THO complex 2 [Source:ZFIN;Acc:ZDB-GENE-030616-54]	thoc2	7.26	ENSDARP00000097404	9
Contig22798	stem-loop binding protein [Source:ZFIN;Acc:ZDB-GENE-030131-9686]	slbp	7.1	ENSDARP00000018681	9
Contig28391	PIGY upstream reading frame [Source:HGNC Symbol;Acc:44317]	PYURF	6.58	ENSDARP00000114209	9
Contig8357	janus kinase and microtubule interacting protein 2 [Source:ZFIN;Acc:ZDB-GENE-091204-293]	jakmip2	6.4	ENSDARP00000114621	9
Contig16815	ring finger protein 111 [Source:HGNC Symbol;Acc:17384]	RNF111 (2 of 2)	6.34	ENSDARP00000108715	9
Contig22984	calcium channel flower domain containing 1 [Source:HGNC Symbol;Acc:1365]	CACFD1	6.28	ENSDARP00000106524	9
k50:131702	BEN domain containing 4 [Source:HGNC Symbol;Acc:23815]	BEND4	6.22	ENSDARP00000103790	9
k53:2321302	centrosomal protein 290 [Source:ZFIN;Acc:ZDB-GENE-041111-243]	cep290	6.22	ENSDARP00000085354	9
k54:597455	crystallin, gamma M2d14 [Source:ZFIN;Acc:ZDB-GENE-070822-20]	crygm2d14	6.22	ENSDARP00000102286	9
Contig8894	ELKS/RAB6-interacting/CAST family member 1a [Source:ZFIN;Acc:ZDB-GENE-091214-5]	erc1a	6.22	ENSDARP00000041168	9
k68:1293386	glypican 3 [Source:ZFIN;Acc:ZDB-GENE-031212-1]	gpc3	6.22	ENSDARP00000039553	9
k50:2590787	gonadotropin releasing hormone receptor 1 [Source:ZFIN;Acc:ZDB-GENE-090128-2]	gnrhr1	6.22	ENSDARP00000061345	9
k65:1458991	homeodomain interacting protein kinase 3a [Source:ZFIN;Acc:ZDB-GENE-061207-54]	hipk3a	6.22	ENSDARP00000084763	9
k66:1406033	lysophosphatidic acid receptor 6a [Source:ZFIN;Acc:ZDB-GENE-061013-343]	lpar6a	6.22	ENSDARP00000085057	9
Contig25817	MACRO domain containing 1 [Source:ZFIN;Acc:ZDB-GENE-040912-100]	macrod1	6.22	ENSDARP00000043750	9
k54:1094450	mitochondrial tumor suppressor 1a [Source:ZFIN;Acc:ZDB-GENE-061103-409]	mtus1a	6.22	ENSDARP00000096667	9
k56:1721287	proteolipid protein 1a [Source:ZFIN;Acc:ZDB-GENE-001202-1]	plp1a	6.22	ENSDARP00000074971	9
Contig4390	quinoid dihydropteridine reductase a [Source:ZFIN;Acc:ZDB-GENE-070705-197]	qdpra	6.22	ENSDARP00000058788	9
k54:1915223	SH2 domain containing 1A [Source:HGNC Symbol;Acc:10820]	SH2D1A (1 of 2)	6.22	ENSDARP00000102265	9
Contig4388	polymerase (RNA) I polypeptide A [Source:ZFIN;Acc:ZDB-GENE-030131-5286]	polr1a	6.03	ENSDARP00000105570	9
Contig26585	X-linked inhibitor of apoptosis [Source:ZFIN;Acc:ZDB-GENE-030825-7]	xiap	5.99	ENSDARP00000018322	9
Contig26482	nucleoporin 50 [Source:ZFIN;Acc:ZDB-GENE-030131-1689]	nup50	5.94	ENSDARP00000017103	9
k50:2497771	zgc:66449 [Source:ZFIN;Acc:ZDB-GENE-030131-5618]	zgc:66449	5.88	ENSDARP00000099123	9
k50:2300960	finTRIM family, member 6 [Source:ZFIN;Acc:ZDB-GENE-070912-228]	ftr06	5.71	ENSDARP00000092004	9
Contig30801	nucleoporin 62kDa C-terminal like [Source:HGNC Symbol;Acc:25960]	NUP62CL	5.56	ENSDARP00000113639	9
Contig8607	spindle apparatus coiled-coil protein 1 [Source:HGNC Symbol;Acc:26010]	SPDL1	5.56	ENSDARP00000098483	9
k50:2835889	leukotriene C4 synthase [Source:ZFIN;Acc:ZDB-GENE-110411-32]	ltc4s	5.53	ENSDARP00000085144	9
Contig11239	Uncharacterized protein [Source:UniProtKB/TrEMBL;Acc:E7F6I3]	BX000999.6	5.49	ENSDARP00000108716	9
Contig8901	SH3 and multiple ankyrin repeat domains 2 [Source:ZFIN;Acc:ZDB-GENE-061207-58]	shank2	5.45	ENSDARP00000118220	9
k50:848664	cadherin EGF LAG seven-pass G-type receptor 1a [Source:ZFIN;Acc:ZDB-GENE-030616-78]	celsr1a	5.19	ENSDARP00000111603	9
Contig20629	centrin, EF-hand protein, 2 [Source:ZFIN;Acc:ZDB-GENE-091118-94]	cetn2	5.19	ENSDARP00000098955	9
k63:1554732	fibrinogen C domain containing 1 [Source:HGNC Symbol;Acc:25922]	FIBCD1 (1 of 2)	5.19	ENSDARP00000103255	9
k50:924926	teneurin transmembrane protein 1 [Source:HGNC Symbol;Acc:8117]	TENM1	5.19	ENSDARP00000040183	9
k65:1312502	Uncharacterized protein [Source:UniProtKB/TrEMBL;Acc:E7F4Z9]	CR847510.1	5.19	ENSDARP00000102425	9
k50:1197953	Uncharacterized protein [Source:UniProtKB/TrEMBL;Acc:E7F6T6]	BX088718.1	5.19	ENSDARP00000059225	9
k55:544307	zgc:113426 [Source:ZFIN;Acc:ZDB-GENE-050913-149]	zgc:113426	5.19	ENSDARP00000067963	9
Contig26729	chromosome 19 open reading frame 67 [Source:HGNC Symbol;Acc:34354]	C1H19orf67	375.04	ENSDARP00000092184	10
Contig14060	coiled-coil domain containing 147 [Source:ZFIN;Acc:ZDB-GENE-060929-128]	ccdc147	107.38	ENSDARP00000091840	10
Contig16427	family with sequence similarity 161, member A [Source:HGNC Symbol;Acc:25808]	FAM161A	75.73	ENSDARP00000110366	10
Contig4927	membrane-associated ring finger (C3HC4) 4, E3 ubiquitin protein ligase [Source:HGNC Symbol;Acc:29269]	MARCH4 (2 of 2)	64.84	ENSDARP00000081369	10
Contig4223	Uncharacterized protein [Source:UniProtKB/TrEMBL;Acc:E7F0C9]	CABZ01051901.1	50.84	ENSDARP00000102978	10
Contig6776	polyhomeotic-like 2b [Source:ZFIN;Acc:ZDB-GENE-040426-1113]	phc2b	42.54	ENSDARP00000012454	10
k69:1291717	cytidine and dCMP deaminase domain containing 1 [Source:ZFIN;Acc:ZDB-GENE-041114-163]	cdadc1	32.16	ENSDARP00000124195	10
Contig21603	proteasome (prosome, macropain) subunit, beta type, 8 [Source:ZFIN;Acc:ZDB-GENE-990415-141]	psmb8	31.12	ENSDARP00000110482	10
k58:1425742	LON peptidase N-terminal domain and ring finger 2 [Source:HGNC Symbol;Acc:24788]	LONRF2	25.94	ENSDARP00000123393	10
k57:1991454	rp42 homolog (pending) [Source:ZFIN;Acc:ZDB-GENE-020416-2]	rp42-pen	24.9	ENSDARP00000059860	10
Contig18697	nuclear factor of activated T-cells, cytoplasmic, calcineurin-dependent 2 interacting protein [Source:ZFIN;Acc:ZDB-GENE-030131-9520]	nfatc2ip	22.65	ENSDARP00000108975	10
Contig6671	zgc:66455 [Source:ZFIN;Acc:ZDB-GENE-040426-1642]	zgc:66455	20.75	ENSDARP00000068707	10
Contig2173	SET domain containing 4 [Source:ZFIN;Acc:ZDB-GENE-050808-2]	setd4	19.71	ENSDARP00000053156	10
k81:914243	chromosome 19 open reading frame 53 [Source:HGNC Symbol;Acc:24991]	C1H19orf53	16.95	ENSDARP00000078007	10
Contig12035	salt-inducible kinase 1 [Source:HGNC Symbol;Acc:11142]	SIK1	16.34	ENSDARP00000077468	10
k58:1888545	karyopherin (importin) alpha 3 [Source:ZFIN;Acc:ZDB-GENE-030616-541]	kpna3	14.52	ENSDARP00000069007	10
k57:805764	si:dkey-42i9.4 [Source:ZFIN;Acc:ZDB-GENE-030131-8398]	si:dkey-42i9.4	12.97	ENSDARP00000009826	10
k57:1940703	excision repair cross-complementing rodent repair deficiency, complementation group 5 (xeroderma pigmentosum, complementation group G (Cockayne syndrome)) [Source:ZFIN;Acc:ZDB-GENE-050327-28]	ercc5	12.45	ENSDARP00000033024	10
k50:2847031	Uncharacterized protein [Source:UniProtKB/TrEMBL;Acc:E7F8Z4]	CABZ01059415.1	12.45	ENSDARP00000108120	10
Contig29794	cystathionine-beta-synthase b [Source:ZFIN;Acc:ZDB-GENE-021030-3]	cbsb	11.67	ENSDARP00000111387	10
Contig11801	centrosomal protein 135kDa [Source:HGNC Symbol;Acc:29086]	CEP135	11.51	ENSDARP00000107420	10
Contig20334	chromosome 19 open reading frame 67 [Source:HGNC Symbol;Acc:34354]	C1H19orf67	11.07	ENSDARP00000122525	10
k65:356202	trans-2,3-enoyl-CoA reductase b [Source:ZFIN;Acc:ZDB-GENE-030131-5154]	tecrb	10.89	ENSDARP00000119046	10
Contig30110	cystathionine-beta-synthase a [Source:ZFIN;Acc:ZDB-GENE-050417-367]	cbsa	10.39	ENSDARP00000053931	10
k50:2894328	connexin 44.1 [Source:ZFIN;Acc:ZDB-GENE-010607-3]	cx44.1	10.37	ENSDARP00000026053	10
k62:1507241	interleukin 23 receptor [Source:ZFIN;Acc:ZDB-GENE-080107-5]	il23r	10.37	ENSDARP00000123878	10
Contig10902	immunoglobulin-like domain containing receptor 2 [Source:ZFIN;Acc:ZDB-GENE-050706-83]	ildr2	9.34	ENSDARP00000049804	10
k70:1226245	leucine rich repeat containing 58a [Source:ZFIN;Acc:ZDB-GENE-090312-76]	lrrc58a	9.34	ENSDARP00000098310	10
k68:895273	transmembrane protein 39A [Source:ZFIN;Acc:ZDB-GENE-030131-1928]	tmem39a	9.34	ENSDARP00000105757	10
Contig20076	Uncharacterized protein [Source:UniProtKB/TrEMBL;Acc:E7F1X4]	CU459095.1	9.24	ENSDARP00000109033	10
Contig30118	phosphoribosyl pyrophosphate synthetase 1B [Source:ZFIN;Acc:ZDB-GENE-030131-4011]	prps1b	8.6	ENSDARP00000054618	10
Contig20195	Uncharacterized protein [Source:UniProtKB/TrEMBL;Acc:F1R9V5]	BX927114.2	8.57	ENSDARP00000101238	10
k66:1287059	KH-type splicing regulatory protein [Source:ZFIN;Acc:ZDB-GENE-030131-4357]	khsrp	8.3	ENSDARP00000032748	10
Contig2982	Usher syndrome 1G (autosomal recessive) [Source:HGNC Symbol;Acc:16356]	USH1G (1 of 2)	8.3	ENSDARP00000007488	10
k50:2860888	v-erb-a erythroblastic leukemia viral oncogene homolog 4 (avian) [Source:HGNC Symbol;Acc:3432]	ERBB4 (1 of 4)	8.3	ENSDARP00000106313	10
Contig10956	si:dkey-179o14.1 [Source:ZFIN;Acc:ZDB-GENE-090313-203]	si:dkey-179o14.1	7.78	ENSDARP00000081549	10
k80:583182	ADP-ribosylhydrolase like 1 [Source:ZFIN;Acc:ZDB-GENE-041010-126]	adprhl1	7.26	ENSDARP00000060967	10
k62:64255	ecotropic viral integration site 5-like [Source:HGNC Symbol;Acc:30464]	EVI5L	7.26	ENSDARP00000069169	10
k67:1151643	excision repair cross-complementing rodent repair deficiency, complementation group 5 (xeroderma pigmentosum, complementation group G (Cockayne syndrome)) [Source:ZFIN;Acc:ZDB-GENE-050327-28]	ercc5	7.26	ENSDARP00000123630	10
k68:1335000	si:dkey-222h21.10 [Source:ZFIN;Acc:ZDB-GENE-081031-22]	si:dkey-222h21.10	7.26	ENSDARP00000120603	10
k63:926655	UDP glucuronosyltransferase 2 family, polypeptide A4 [Source:ZFIN;Acc:ZDB-GENE-080721-23]	ugt2a4	7.26	ENSDARP00000038417	10
Contig19165	bora, aurora kinase A activator [Source:ZFIN;Acc:ZDB-GENE-041114-165]	bora	6.92	ENSDARP00000110650	10
Contig10271	chromosome 19 open reading frame 67 [Source:HGNC Symbol;Acc:34354]	C1H19orf67	6.86	ENSDARP00000092184	10
Contig23611	cystathionine-beta-synthase a [Source:ZFIN;Acc:ZDB-GENE-050417-367]	cbsa	6.8	ENSDARP00000053931	10
Contig9289	SET domain, bifurcated 1a [Source:ZFIN;Acc:ZDB-GENE-030131-2421]	setdb1a	6.44	ENSDARP00000082769	10
Contig13976	centromere protein E, 312kDa [Source:HGNC Symbol;Acc:1856]	CENPE	6.29	ENSDARP00000099552	10
Contig22846	centromere protein Q [Source:HGNC Symbol;Acc:21347]	CENPQ	6.26	ENSDARP00000082504	10
k71:103007	mcf.2 cell line derived transforming sequence-like [Source:ZFIN;Acc:ZDB-GENE-090312-122]	mcf2l	6.22	ENSDARP00000122871	10
k50:2907645	ubiquitin specific peptidase 34 [Source:ZFIN;Acc:ZDB-GENE-100210-6]	usp34	6.22	ENSDARP00000054958	10
k74:1100803	complement component c3b [Source:ZFIN;Acc:ZDB-GENE-990415-36]	c3b	5.88	ENSDARP00000005460	10
k52:2392148	protein kinase, cAMP-dependent, catalytic, alpha, genome duplicate b [Source:ZFIN;Acc:ZDB-GENE-040801-208]	prkacab	5.88	ENSDARP00000002825	10
Contig22508	Uncharacterized protein [Source:UniProtKB/TrEMBL;Acc:E7F105]	BX296538.3	5.88	ENSDARP00000091762	10
Contig22601	cullin 4B [Source:ZFIN;Acc:ZDB-GENE-041008-208]	cul4b	5.78	ENSDARP00000079730	10
Contig17618	si:dkey-42i9.4 [Source:ZFIN;Acc:ZDB-GENE-030131-8398]	si:dkey-42i9.4	5.71	ENSDARP00000009826	10
k53:2278444	amyloid beta (A4) precursor protein a [Source:ZFIN;Acc:ZDB-GENE-000616-13]	appa	5.19	ENSDARP00000029449	10
k50:1223505	connexin 44.1 [Source:ZFIN;Acc:ZDB-GENE-010607-3]	cx44.1	5.19	ENSDARP00000026053	10
k68:1287852	dehydrogenase/reductase (SDR family) X-linked [Source:ZFIN;Acc:ZDB-GENE-060620-2]	dhrsx	5.19	ENSDARP00000100957	10
k58:1618431	neuralized homolog a (Drosophila) [Source:ZFIN;Acc:ZDB-GENE-090311-3]	neurla	5.19	ENSDARP00000091853	10
k59:1816339	PHD finger protein 21Ab [Source:ZFIN;Acc:ZDB-GENE-030131-6456]	phf21ab	5.19	ENSDARP00000104914	10
Contig5339	poly(A) binding protein, cytoplasmic 1-like [Source:ZFIN;Acc:ZDB-GENE-030131-5836]	pabpc1l	614.18	ENSDARP00000110161	11
k76:1054245	NFU1 iron-sulfur cluster scaffold homolog (S. cerevisiae) [Source:ZFIN;Acc:ZDB-GENE-050417-365]	nfu1	104.78	ENSDARP00000089099	11
Contig9384	abhydrolase domain containing 10b [Source:ZFIN;Acc:ZDB-GENE-041111-196]	abhd10b	71.58	ENSDARP00000101853	11
Contig25549	plexin B3 [Source:ZFIN;Acc:ZDB-GENE-081104-53]	plxnb3	69.51	ENSDARP00000016098	11
k91:598107	transmembrane emp24 protein transport domain containing 7 [Source:ZFIN;Acc:ZDB-GENE-040426-2570]	tmed7	64.32	ENSDARP00000067665	11
Contig28289	chromosome 9 open reading frame 116 [Source:HGNC Symbol;Acc:28435]	C8H9orf116	50.63	ENSDARP00000076347	11
k60:64634	transmembrane protein 81 [Source:HGNC Symbol;Acc:32349]	TMEM81	47.72	ENSDARP00000062374	11
Contig21187	glycerol-3-phosphate acyltransferase 2, mitochondrial [Source:ZFIN;Acc:ZDB-GENE-050309-118]	gpat2	42.54	ENSDARP00000106794	11
Contig23469	mitochondrial ribosomal protein L55 [Source:HGNC Symbol;Acc:16686]	MRPL55	42.54	ENSDARP00000063716	11
k87:711918	ring finger protein 17 [Source:ZFIN;Acc:ZDB-GENE-030131-6451]	rnf17	39.94	ENSDARP00000115927	11
Contig11156	forkhead-associated (FHA) phosphopeptide binding domain 1 [Source:HGNC Symbol;Acc:29408]	FHAD1 (2 of 2)	36.83	ENSDARP00000061499	11
Contig22174	BCL-WAV [Source:RefSeq peptide;Acc:NP_001165873]	CU984584.1	34.24	ENSDARP00000111535	11
Contig21999	si:dkey-190g11.3 [Source:ZFIN;Acc:ZDB-GENE-081104-341]	si:dkey-190g11.3	33.2	ENSDARP00000037596	11
k67:1371197	COBW domain containing [Source:ZFIN;Acc:ZDB-GENE-040426-2388]	cbwd	32.16	ENSDARP00000009109	11
k53:2321525	RMI1, RecQ mediated genome instability 1, homolog (S. cerevisiae) [Source:ZFIN;Acc:ZDB-GENE-040426-829]	rmi1	31.12	ENSDARP00000060656	11
k71:425131	si:dkey-7o6.3 [Source:ZFIN;Acc:ZDB-GENE-081104-436]	si:dkey-7o6.3	30.09	ENSDARP00000063717	11
k59:1830497	sperm associated antigen 16 [Source:HGNC Symbol;Acc:23225]	SPAG16	26.97	ENSDARP00000104051	11
Contig9880	cyclin-dependent kinase 20 [Source:ZFIN;Acc:ZDB-GENE-041212-84]	cdk20	26.86	ENSDARP00000113146	11
Contig23113	fibroblast growth factor (acidic) intracellular binding protein b [Source:ZFIN;Acc:ZDB-GENE-040630-2]	fibpb	21.79	ENSDARP00000119615	11
Contig6365	BCL-WAV [Source:RefSeq peptide;Acc:NP_001165873]	CU984584.1	19.71	ENSDARP00000111535	11
k67:1358287	plexin A3 [Source:ZFIN;Acc:ZDB-GENE-070613-1]	plxna3	18.67	ENSDARP00000043999	11
k51:1485691	potassium voltage-gated channel, Shal-related subfamily, member 1 [Source:ZFIN;Acc:ZDB-GENE-081105-40]	kcnd1	17.64	ENSDARP00000098413	11
Contig13705	solute carrier family 16 (monocarboxylic acid transporters), member 4 [Source:ZFIN;Acc:ZDB-GENE-070112-602]	slc16a4	16.6	ENSDARP00000073117	11
k58:1925517	neuroblastoma RAS viral (v-ras) oncogene homolog [Source:ZFIN;Acc:ZDB-GENE-990415-166]	nras	15.56	ENSDARP00000055741	11
k70:994062	S-adenosylhomocysteine hydrolase-like 1 [Source:ZFIN;Acc:ZDB-GENE-021206-7]	ahcyl1	15.56	ENSDARP00000073253	11
k55:1871736	TNF receptor-associated factor 1 [Source:ZFIN;Acc:ZDB-GENE-071120-4]	traf1	15.56	ENSDARP00000091948	11
Contig27593	zinc finger, MYND-type containing 10 [Source:HGNC Symbol;Acc:19412]	ZMYND10	15.46	ENSDARP00000006141	11
Contig2885	si:ch211-261n11.3 [Source:ZFIN;Acc:ZDB-GENE-081104-201]	si:ch211-261n11.3	15	ENSDARP00000109564	11
k50:2724170	ALX homeobox 3 [Source:HGNC Symbol;Acc:449]	ALX3	13.49	ENSDARP00000107941	11
k74:509402	mitogen-activated protein kinase 13 [Source:ZFIN;Acc:ZDB-GENE-041111-17]	mapk13	13.49	ENSDARP00000075784	11
Contig28750	SWI/SNF-related, matrix-associated actin-dependent regulator of chromatin, subfamily a, containing DEAD/H box 1 [Source:ZFIN;Acc:ZDB-GENE-050522-499]	smarcad1	13.43	ENSDARP00000085842	11
k50:2893137	ELKS/RAB6-interacting/CAST family member 1b [Source:ZFIN;Acc:ZDB-GENE-041210-51]	erc1b	12.45	ENSDARP00000027310	11
k59:19962	FOS-like antigen 1b [Source:ZFIN;Acc:ZDB-GENE-091204-259]	fosl1b	12.45	ENSDARP00000122100	11
k50:2160562	G protein-coupled receptor 22 [Source:ZFIN;Acc:ZDB-GENE-041210-48]	gpr22	12.45	ENSDARP00000014752	11
k50:2895417	lysyl oxidase [Source:ZFIN;Acc:ZDB-GENE-040426-2398]	lox	12.45	ENSDARP00000102256	11
k73:40214	RAD54-like 2 (S. cerevisiae) [Source:ZFIN;Acc:ZDB-GENE-030131-3097]	rad54l2	12.45	ENSDARP00000086149	11
k89:650563	solute carrier family 6 (neurotransmitter transporter, creatine), member 8 [Source:ZFIN;Acc:ZDB-GENE-071024-2]	slc6a8	12.45	ENSDARP00000038666	11
Contig12969	tyrosine kinase 2 [Source:ZFIN;Acc:ZDB-GENE-071116-4]	tyk2	12.45	ENSDARP00000055123	11
Contig6214	zinc finger, MYND-type containing 12 [Source:ZFIN;Acc:ZDB-GENE-041114-133]	zymnd12	12.19	ENSDARP00000021244	11
k91:473306u	protein tyrosine phosphatase, non-receptor type 1 [Source:ZFIN;Acc:ZDB-GENE-980605-23]	ptpn1	12.1	ENSDARP00000062692	11
Contig28848	WD repeat containing, antisense to TP73 [Source:ZFIN;Acc:ZDB-GENE-030131-6313]	wrap73	11.55	ENSDARP00000016256	11
k50:1368428	ELKS/RAB6-interacting/CAST family member 2 [Source:HGNC Symbol;Acc:31922]	ERC2 (1 of 2)	11.41	ENSDARP00000081148	11
Contig25579	glycerol-3-phosphate acyltransferase 2, mitochondrial [Source:ZFIN;Acc:ZDB-GENE-050309-118]	gpat2	11.41	ENSDARP00000111251	11
k50:364221	matrix metallopeptidase 24 [Source:ZFIN;Acc:ZDB-GENE-040724-262]	mmp24	11.41	ENSDARP00000047398	11
k50:2910513	multiple EGF-like-domains 11 [Source:ZFIN;Acc:ZDB-GENE-060503-252]	megf11	11.41	ENSDARP00000085288	11
k66:1230071	quattro [Source:ZFIN;Acc:ZDB-GENE-030131-9944]	quo	11.41	ENSDARP00000099241	11
k54:2241196	si:dkey-7o6.3 [Source:ZFIN;Acc:ZDB-GENE-081104-436]	si:dkey-7o6.3	11.41	ENSDARP00000063717	11
k68:1296724	ureidopropionase, beta [Source:ZFIN;Acc:ZDB-GENE-030131-1380]	upb1	11.41	ENSDARP00000002199	11
Contig29582	nuclear receptor subfamily 5, group A, member 1a [Source:ZFIN;Acc:ZDB-GENE-010504-1]	nr5a1a	10.83	ENSDARP00000009236	11
Contig3188	RAB, member of RAS oncogene family-like 2 [Source:ZFIN;Acc:ZDB-GENE-060503-464]	rabl2	10.82	ENSDARP00000086848	11
Contig7865	Fanconi anemia, complementation group C [Source:ZFIN;Acc:ZDB-GENE-060510-2]	fancc	10.67	ENSDARP00000089800	11
k51:2201026	inositol 1,4,5-triphosphate receptor, type 3 [Source:ZFIN;Acc:ZDB-GENE-070605-1]	itpr3	10.37	ENSDARP00000116513	11
k71:1179526	perforin 1.5 [Source:ZFIN;Acc:ZDB-GENE-081105-3]	prf1.5	10.37	ENSDARP00000045908	11
k50:2919085	si:ch211-149p10.2 [Source:ZFIN;Acc:ZDB-GENE-060503-762]	si:ch211-149p10.2	10.37	ENSDARP00000102187	11
k50:1016984	si:dkey-46g23.2 [Source:ZFIN;Acc:ZDB-GENE-070705-476]	si:dkey-46g23.2	10.37	ENSDARP00000047864	11
k70:1230092	Uncharacterized protein [Source:UniProtKB/TrEMBL;Acc:F1Q7W6]	CU929205.1	10.37	ENSDARP00000115655	11
k50:2850526	solute carrier family 35 (UDP-galactose transporter), member A2 [Source:HGNC Symbol;Acc:11022]	SLC35A2	9.86	ENSDARP00000076420	11
Contig4940	DEP domain containing 1a [Source:ZFIN;Acc:ZDB-GENE-030131-9827]	depdc1a	9.34	ENSDARP00000049675	11
k60:1734960	patched 1 [Source:ZFIN;Acc:ZDB-GENE-980526-196]	ptch1	9.34	ENSDARP00000114906	11
k61:1682627	RAD54-like 2 (S. cerevisiae) [Source:ZFIN;Acc:ZDB-GENE-030131-3097]	rad54l2	9.34	ENSDARP00000086149	11
k50:161433	si:ch211-124k10.1 [Source:ZFIN;Acc:ZDB-GENE-060531-8]	si:ch211-124k10.1	9.34	ENSDARP00000120443	11
k86:776337	si:dkey-190g11.3 [Source:ZFIN;Acc:ZDB-GENE-081104-341]	si:dkey-190g11.3	9.34	ENSDARP00000117825	11
k63:527090	solute carrier family 13 (sodium-dependent dicarboxylate transporter), member 3 [Source:ZFIN;Acc:ZDB-GENE-040426-2486]	slc13a3	9.34	ENSDARP00000091933	11
k57:678617	Uncharacterized protein [Source:UniProtKB/TrEMBL;Acc:H9GYF9]	AL929029.1	9.34	ENSDARP00000106397	11
Contig16255	FYVE, RhoGEF and PH domain containing 1 [Source:ZFIN;Acc:ZDB-GENE-081104-33]	fgd1	8.65	ENSDARP00000025844	11
k63:1567361	interleukin 17 receptor E [Source:HGNC Symbol;Acc:18439]	IL17RE	8.65	ENSDARP00000107327	11
k70:382138	dedicator of cytokinesis 8 [Source:ZFIN;Acc:ZDB-GENE-060503-743]	dock8	8.3	ENSDARP00000089794	11
k71:346578u	dual specificity phosphatase 2 [Source:ZFIN;Acc:ZDB-GENE-040801-188]	dusp2	8.3	ENSDARP00000053130	11
k63:796949	kinesin family member 13Ba [Source:ZFIN;Acc:ZDB-GENE-070521-1]	kif13ba	8.3	ENSDARP00000018867	11
k64:1510126	ring finger protein 10 [Source:ZFIN;Acc:ZDB-GENE-030131-2969]	rnf10	8.3	ENSDARP00000097766	11
k54:1719512	transmembrane protein 151A [Source:ZFIN;Acc:ZDB-GENE-091118-118]	tmem151a	8.3	ENSDARP00000101823	11
k61:1671831	WNK lysine deficient protein kinase 1 [Source:HGNC Symbol;Acc:14540]	WNK1 (3 of 3)	8.3	ENSDARP00000109210	11
Contig13393	RAB, member of RAS oncogene family-like 2 [Source:ZFIN;Acc:ZDB-GENE-060503-464]	rabl2	8.04	ENSDARP00000086848	11
k50:2146180	WNK lysine deficient protein kinase 2 [Source:HGNC Symbol;Acc:14542]	WNK2	7.78	ENSDARP00000100537	11
Contig20107	centrosomal protein 78 [Source:ZFIN;Acc:ZDB-GENE-070905-1]	cep78	7.7	ENSDARP00000120465	11
Contig2359	stanniocalcin 2a [Source:ZFIN;Acc:ZDB-GENE-041008-14]	stc2a	7.31	ENSDARP00000073671	11
k65:627313	plexin A3 [Source:ZFIN;Acc:ZDB-GENE-070613-1]	plxna3	7.26	ENSDARP00000043999	11
k57:798681	porcupine homolog (Drosophila) [Source:ZFIN;Acc:ZDB-GENE-081105-87]	porcn	7.26	ENSDARP00000109292	11
k54:2212839	quattro [Source:ZFIN;Acc:ZDB-GENE-030131-9944]	quo	7.26	ENSDARP00000099241	11
k56:2071325	zgc:153440 [Source:ZFIN;Acc:ZDB-GENE-060929-994]	zgc:153440	7.26	ENSDARP00000086779	11
Contig16219	ELOVL family member 7, elongation of long chain fatty acids (yeast) a [Source:ZFIN;Acc:ZDB-GENE-030131-6149]	elovl7a	7.01	ENSDARP00000091465	11
Contig7639	plexin B3 [Source:ZFIN;Acc:ZDB-GENE-081104-53]	plxnb3	6.97	ENSDARP00000016098	11
Contig26899	tyrosine kinase 2 [Source:ZFIN;Acc:ZDB-GENE-071116-4]	tyk2	6.82	ENSDARP00000055123	11
Contig5011	solute carrier family 6 (neurotransmitter transporter, creatine), member 8 [Source:ZFIN;Acc:ZDB-GENE-071024-2]	slc6a8	6.5	ENSDARP00000038666	11
k51:2488277	AT rich interactive domain 5A (MRF1-like) [Source:ZFIN;Acc:ZDB-GENE-100525-3]	arid5a	6.22	ENSDARP00000102999	11
k50:2882333u	atonal homolog 1a [Source:ZFIN;Acc:ZDB-GENE-990415-17]	atoh1a	6.22	ENSDARP00000105581	11
k76:453231	breast cancer anti-estrogen resistance 3 [Source:ZFIN;Acc:ZDB-GENE-080513-4]	bcar3	6.22	ENSDARP00000113186	11
k50:900787	forkhead box B2 [Source:HGNC Symbol;Acc:23315]	FOXB2	6.22	ENSDARP00000123189	11
k64:1495215	guanine nucleotide binding protein (G protein), alpha 14a [Source:ZFIN;Acc:ZDB-GENE-081105-76]	gna14a	6.22	ENSDARP00000028232	11
k52:2416278	kazrin, periplakin interacting protein [Source:HGNC Symbol;Acc:29173]	KAZN (3 of 3)	6.22	ENSDARP00000098625	11
k86:525629	ligand dependent nuclear receptor interacting factor 1 [Source:HGNC Symbol;Acc:30299]	LRIF1 (2 of 2)	6.22	ENSDARP00000107638	11
k50:2889177	lysyl oxidase [Source:ZFIN;Acc:ZDB-GENE-040426-2398]	lox	6.22	ENSDARP00000102256	11
k58:1902766	methyl CpG binding protein 2 [Source:ZFIN;Acc:ZDB-GENE-030131-7190]	mecp2	6.22	ENSDARP00000040671	11
k50:2912129	phosphodiesterase 4D, cAMP-specific [Source:ZFIN;Acc:ZDB-GENE-081105-16]	pde4d	6.22	ENSDARP00000013442	11
k50:2889575	potassium voltage-gated channel, Shab-related subfamily, member 1 [Source:HGNC Symbol;Acc:6231]	KCNB1	6.22	ENSDARP00000078796	11
k56:689350	protein phosphatase 1, regulatory subunit 3A [Source:HGNC Symbol;Acc:9291]	PPP1R3A (1 of 2)	6.22	ENSDARP00000111556	11
k58:1868027	si:dkey-238o14.5 [Source:ZFIN;Acc:ZDB-GENE-110913-176]	si:dkey-238o14.5	6.22	ENSDARP00000120121	11
k50:2906606	proline rich 16 [Source:ZFIN;Acc:ZDB-GENE-070724-2]	prr16	5.97	ENSDARP00000079298	11
k50:1673165	ELK1, member of ETS oncogene family [Source:ZFIN;Acc:ZDB-GENE-090529-5]	elk1	5.88	ENSDARP00000098027	11
k50:1072982	G protein-coupled receptor 22 [Source:ZFIN;Acc:ZDB-GENE-041210-48]	gpr22	5.88	ENSDARP00000014752	11
Contig3784	Uncharacterized protein [Source:UniProtKB/TrEMBL;Acc:E7F0L4]	CU694385.1	5.88	ENSDARP00000107100	11
k50:325648u	a disintegrin and metalloproteinase domain 19b [Source:ZFIN;Acc:ZDB-GENE-070705-541]	adam19b	5.71	ENSDARP00000114607	11
k76:561824	formin binding protein 1 [Source:ZFIN;Acc:ZDB-GENE-081105-105]	fnbp1	5.71	ENSDARP00000086185	11
k85:228509	Moloney leukemia virus 10, homolog, b.1 [Source:ZFIN;Acc:ZDB-GENE-030131-9089]	mov10b.1	5.71	ENSDARP00000081380	11
k50:2840275	connector enhancer of kinase suppressor of Ras 2 [Source:HGNC Symbol;Acc:19701]	CNKSR2 (2 of 2)	5.53	ENSDARP00000103132	11
k50:2694706	glutamate receptor, metabotropic 6 [Source:HGNC Symbol;Acc:4598]	GRM6 (1 of 2)	5.53	ENSDARP00000026900	11
Contig686	potassium voltage-gated channel, Shal-related subfamily, member 1 [Source:ZFIN;Acc:ZDB-GENE-081105-40]	kcnd1	5.39	ENSDARP00000098413	11
k63:593015	guanylyl cyclase domain containing 1 [Source:HGNC Symbol;Acc:14237]	GUCD1	5.36	ENSDARP00000089757	11
Contig9842	essential meiotic endonuclease 1 homolog 2 (S. pombe) [Source:HGNC Symbol;Acc:27289]	EME2	5.28	ENSDARP00000111132	11
Contig4908	polymerase (DNA directed), alpha 2 [Source:ZFIN;Acc:ZDB-GENE-030131-778]	pola2	5.26	ENSDARP00000002618	11
k56:1193093	alpha-2-macroglobulin-like [Source:ZFIN;Acc:ZDB-GENE-090212-1]	a2ml	5.19	ENSDARP00000073195	11
k50:2840349	gamma-aminobutyric acid (GABA) A receptor, gamma 3 [Source:HGNC Symbol;Acc:4088]	GABRG3	5.19	ENSDARP00000022781	11
k62:1615665	inositol 1,4,5-triphosphate receptor, type 3 [Source:ZFIN;Acc:ZDB-GENE-070605-1]	itpr3	5.19	ENSDARP00000082552	11
k57:1999444	neuroblastoma RAS viral (v-ras) oncogene homolog [Source:ZFIN;Acc:ZDB-GENE-990415-166]	nras	5.19	ENSDARP00000055741	11
k72:1174910	phosphatidylinositol-3,4,5-trisphosphate-dependent Rac exchange factor 1 [Source:HGNC Symbol;Acc:32594]	PREX1	5.19	ENSDARP00000072486	11
k54:2238782	Ras association (RalGDS/AF-6) domain family 1 [Source:ZFIN;Acc:ZDB-GENE-040912-14]	rassf1	5.19	ENSDARP00000075679	11
k68:1326425	vacuolar protein sorting 13 homolog A (S. cerevisiae) [Source:ZFIN;Acc:ZDB-GENE-030926-1]	vps13a	5.19	ENSDARP00000097610	11
k66:1023438	interleukin-1 receptor-associated kinase 1 [Source:ZFIN;Acc:ZDB-GENE-071116-5]	irak1	5.09	ENSDARP00000118154	11
Contig23715	deleted in azoospermia-like [Source:ZFIN;Acc:ZDB-GENE-000405-6]	dazl	702.36	ENSDARP00000125871	12
Contig7105	zinc finger, SWIM-type containing 2 [Source:HGNC Symbol;Acc:30990]	ZSWIM2	171.18	ENSDARP00000101455	12
Contig29264	transforming growth factor, beta receptor III-like [Source:HGNC Symbol;Acc:44152]	TGFBR3L	127.81	ENSDARP00000108319	12
Contig27534	MORN repeat containing 3 [Source:ZFIN;Acc:ZDB-GENE-050417-152]	morn3	118.62	ENSDARP00000029276	12
Contig10420	coiled-coil domain containing 40 [Source:ZFIN;Acc:ZDB-GENE-060503-723]	ccdc40	86.11	ENSDARP00000013683	12
Contig10806	NADH dehydrogenase (ubiquinone) Fe-S protein 1 [Source:ZFIN;Acc:ZDB-GENE-030131-478]	ndufs1	66.4	ENSDARP00000028571	12
Contig13077	si:ch211-176d9.3 [Source:ZFIN;Acc:ZDB-GENE-091204-398]	si:ch211-176d9.3	64.58	ENSDARP00000116796	12
Contig16044	LOC553308 protein; Uncharacterized protein [Source:UniProtKB/TrEMBL;Acc:A4IGB0]	CR384061.1	49.28	ENSDARP00000075296	12
Contig25970	ankyrin repeat domain 44 [Source:ZFIN;Acc:ZDB-GENE-070912-605]	ankrd44	48.76	ENSDARP00000122308	12
Contig24576	CDC28 protein kinase regulatory subunit 1B [Source:ZFIN;Acc:ZDB-GENE-040801-112]	cks1b	46.69	ENSDARP00000003357	12
Contig25933	chromosome 2 open reading frame 62 [Source:HGNC Symbol;Acc:25062]	C6H2orf62	33.2	ENSDARP00000086133	12
k89:647665	low density lipoprotein receptor-related protein 12 [Source:ZFIN;Acc:ZDB-GENE-060503-399]	lrp12	29.05	ENSDARP00000101167	12
k89:527675	tyrosyl-DNA phosphodiesterase 2b [Source:ZFIN;Acc:ZDB-GENE-050816-1]	tdp2b	21.79	ENSDARP00000094388	12
Contig12305	ubiquitin-conjugating enzyme E2Z [Source:HGNC Symbol;Acc:25847]	UBE2Z	21.79	ENSDARP00000099983	12
k65:1434207	Uncharacterized protein [Source:UniProtKB/TrEMBL;Acc:F1REP8]	CABZ01104063.1	21.79	ENSDARP00000112430	12
Contig28479	chromosome 2 open reading frame 62 [Source:HGNC Symbol;Acc:25062]	C6H2orf62	20.15	ENSDARP00000086133	12
k89:671629	CTP synthase 1a [Source:ZFIN;Acc:ZDB-GENE-030131-808]	ctps1a	19.83	ENSDARP00000105255	12
k50:640806	calcium channel, voltage-dependent, T type, alpha 1I subunit [Source:ZFIN;Acc:ZDB-GENE-060503-324]	cacna1i	19.71	ENSDARP00000079651	12
k66:394772	calcium/calmodulin-dependent serine protein kinase [Source:ZFIN;Acc:ZDB-GENE-020802-4]	cask	19.71	ENSDARP00000091622	12
k53:2335833	MOB family member 4, phocein [Source:ZFIN;Acc:ZDB-GENE-040801-174]	mob4	19.71	ENSDARP00000072975	12
Contig1697	potassium inwardly-rectifying channel, subfamily J, member 3 [Source:HGNC Symbol;Acc:6264]	KCNJ3 (1 of 2)	19.71	ENSDARP00000065371	12
k73:1136253	Uncharacterized protein [Source:UniProtKB/TrEMBL;Acc:E7F3D7]	CABZ01089205.1	19.71	ENSDARP00000105978	12
k50:1433718	tripartite motif containing 46b [Source:ZFIN;Acc:ZDB-GENE-060503-466]	trim46b	17.64	ENSDARP00000075987	12
Contig12076	coiled-coil domain containing 151 [Source:ZFIN;Acc:ZDB-GENE-061013-787]	ccdc151	17.18	ENSDARP00000086061	12
k68:842745	solute carrier family 2 (facilitated glucose transporter), member 3 [Source:ZFIN;Acc:ZDB-GENE-040718-390]	slc2a3	15.56	ENSDARP00000109734	12
k57:1680936	TAF4b RNA polymerase II, TATA box binding protein (TBP)-associated factor [Source:ZFIN;Acc:ZDB-GENE-070424-105]	taf4b	15.56	ENSDARP00000057038	12
Contig25895	Uncharacterized protein [Source:UniProtKB/TrEMBL;Acc:F1QIA8]	CR847844.6	15.22	ENSDARP00000111702	12
Contig30054	chromatin target of PRMT1a [Source:ZFIN;Acc:ZDB-GENE-030131-210]	chtopa	14.01	ENSDARP00000108834	12
k50:2112581	ATPase, Cu++ transporting, beta polypeptide [Source:HGNC Symbol;Acc:870]	ATP7B	13.49	ENSDARP00000029666	12
k50:2912806	dystrotelin [Source:ZFIN;Acc:ZDB-GENE-070124-2]	dytn	13.49	ENSDARP00000095514	12
k65:1098349	Uncharacterized protein [Source:UniProtKB/TrEMBL;Acc:E7F620]	CABZ01063173.1	13.49	ENSDARP00000112372	12
Contig9836	si:dkey-222b8.4 [Source:ZFIN;Acc:ZDB-GENE-060503-438]	si:dkey-222b8.4	13.18	ENSDARP00000109207	12
k76:1030411	stathmin 1a [Source:ZFIN;Acc:ZDB-GENE-031006-14]	stmn1a	13.15	ENSDARP00000023151	12
k73:250795	leucine rich repeat containing 31 [Source:HGNC Symbol;Acc:26261]	LRRC31 (8 of 15)	13.14	ENSDARP00000059785	12
k52:470626	gamma-aminobutyric acid (GABA) B receptor, 1a [Source:ZFIN;Acc:ZDB-GENE-030904-5]	gabbr1a	12.97	ENSDARP00000004577	12
Contig16223	leucine rich repeat containing 71 [Source:HGNC Symbol;Acc:26556]	LRRC71	12.45	ENSDARP00000052897	12
k77:990572	N-terminal asparagine amidase [Source:HGNC Symbol;Acc:29909]	NTAN1	12.45	ENSDARP00000126219	12
k72:1154260	PDLIM1 interacting kinase 1 like [Source:ZFIN;Acc:ZDB-GENE-051113-236]	pdik1l	12.45	ENSDARP00000073471	12
Contig6448	HMG box domain containing 4 [Source:HGNC Symbol;Acc:5003]	HMGXB4 (1 of 2)	11.41	ENSDARP00000101559	12
k81:890861	Kell blood group complex subunit-related family, member 8, tandem duplicate 3 [Source:ZFIN;Acc:ZDB-GENE-041010-107]	xkr8.3	11.41	ENSDARP00000058512	12
Contig8868	thrombospondin, type I, domain containing 7Ba [Source:ZFIN;Acc:ZDB-GENE-070621-2]	thsd7ba	11.41	ENSDARP00000122574	12
Contig25007	intraflagellar transport 81 homolog [Source:ZFIN;Acc:ZDB-GENE-040714-3]	ift81	11.07	ENSDARP00000015953	12
k60:632693	LY6/PLAUR domain containing 6 [Source:ZFIN;Acc:ZDB-GENE-040912-117]	lypd6	11.07	ENSDARP00000013064	12
Contig29698	transmembrane protein 55A [Source:ZFIN;Acc:ZDB-GENE-060503-854]	tmem55a	10.82	ENSDARP00000072921	12
k50:2205049	E2F transcription factor 3 [Source:HGNC Symbol;Acc:3115]	E2F3	10.37	ENSDARP00000094213	12
k55:2136167	glutamate receptor, ionotropic, N-methyl D-aspartate 2D, a [Source:ZFIN;Acc:ZDB-GENE-041008-124]	grin2da	10.37	ENSDARP00000110733	12
k76:1040888	phosphatidylinositol-4-phosphate 5-kinase, type I, alpha, a [Source:ZFIN;Acc:ZDB-GENE-050522-517]	pip5k1aa	10.37	ENSDARP00000072820	12
k57:1996918	si:ch1073-219n12.1 [Source:ZFIN;Acc:ZDB-GENE-091204-412]	si:ch1073-219n12.1	10.37	ENSDARP00000087453	12
k65:511890	Uncharacterized protein [Source:UniProtKB/TrEMBL;Acc:E7F1M9]	CU570691.1	10.37	ENSDARP00000077355	12
Contig26160	MCM6 minichromosome maintenance deficient 6, mitotin (S. cerevisiae) [Source:ZFIN;Acc:ZDB-GENE-030909-6]	mcm6	9.99	ENSDARP00000022256	12
k50:2172829	ephrin A3a [Source:ZFIN;Acc:ZDB-GENE-060503-186]	efna3a	9.68	ENSDARP00000012943	12
k75:1083111	solute carrier family 25, member 38b [Source:ZFIN;Acc:ZDB-GENE-110214-1]	slc25a38b	9.68	ENSDARP00000106419	12
Contig15221	IQ motif containing B1 [Source:ZFIN;Acc:ZDB-GENE-041212-47]	iqcb1	9.34	ENSDARP00000075835	12
k65:229388	mitogen-activated protein kinase kinase kinase 2 [Source:HGNC Symbol;Acc:6854]	MAP3K2	9.34	ENSDARP00000085803	12
k64:124724	si:ch211-39a7.1 [Source:ZFIN;Acc:ZDB-GENE-060503-606]	si:ch211-39a7.1	9.34	ENSDARP00000072419	12
k54:1954312	solute carrier family 2 (facilitated glucose transporter), member 3 [Source:ZFIN;Acc:ZDB-GENE-040718-390]	slc2a3	9.34	ENSDARP00000109734	12
k65:1461147	coiled-coil domain containing 106 [Source:ZFIN;Acc:ZDB-GENE-050306-6]	ccdc106	8.82	ENSDARP00000095327	12
k80:919594	intermediate filament family orphan 1a [Source:ZFIN;Acc:ZDB-GENE-060503-418]	iffo1a	8.82	ENSDARP00000086048	12
Contig16811	DAZ interacting protein 1 [Source:ZFIN;Acc:ZDB-GENE-040526-1]	dzip1	8.77	ENSDARP00000077859	12
Contig13478	coiled-coil domain containing 14 [Source:ZFIN;Acc:ZDB-GENE-120215-134]	ccdc14	8.65	ENSDARP00000125708	12
k50:2853200	calcium channel, voltage-dependent, beta 4b subunit [Source:ZFIN;Acc:ZDB-GENE-060421-7907]	cacnb4b	8.3	ENSDARP00000083997	12
Contig5178	frizzled homolog 7b [Source:ZFIN;Acc:ZDB-GENE-990415-229]	fzd7b	8.3	ENSDARP00000038430	12
k76:716378	leucine rich repeat (in FLII) interacting protein 1b [Source:ZFIN;Acc:ZDB-GENE-050208-324]	lrrfip1b	8.3	ENSDARP00000116709	12
k68:566008	PDLIM1 interacting kinase 1 like [Source:ZFIN;Acc:ZDB-GENE-051113-236]	pdik1l	8.3	ENSDARP00000073471	12
k54:945386	si:ch211-133n4.7 [Source:ZFIN;Acc:ZDB-GENE-060503-665]	si:ch211-133n4.7	8.3	ENSDARP00000120593	12
Contig8947	Treacher Collins-Franceschetti syndrome 1 [Source:HGNC Symbol;Acc:11654]	TCOF1 (1 of 2)	7.95	ENSDARP00000106713	12
k50:2883792	cyclin-dependent kinase inhibitor 2D (p19, inhibits CDK4) [Source:ZFIN;Acc:ZDB-GENE-110316-1]	cdkn2d	7.78	ENSDARP00000125910	12
Contig26522	tyrosyl-DNA phosphodiesterase 2b [Source:ZFIN;Acc:ZDB-GENE-050816-1]	tdp2b	7.74	ENSDARP00000094388	12
Contig11864	neuraminidase 1 [Source:ZFIN;Acc:ZDB-GENE-060503-592]	neu1	7.47	ENSDARP00000015727	12
Contig26635	ubiquitin protein ligase E3 component n-recognin 2 [Source:ZFIN;Acc:ZDB-GENE-081107-29]	ubr2	7.32	ENSDARP00000103408	12
Contig13576	si:ch211-195b13.1 [Source:ZFIN;Acc:ZDB-GENE-030131-7626]	si:ch211-195b13.1	7.29	ENSDARP00000009591	12
k50:2355633	calcium channel, voltage-dependent, T type, alpha 1I subunit [Source:ZFIN;Acc:ZDB-GENE-060503-324]	cacna1i	7.26	ENSDARP00000079651	12
k50:2885394	mannosyl (beta-1,4-)-glycoprotein beta-1,4-N-acetylglucosaminyltransferase [Source:HGNC Symbol;Acc:7046]	MGAT3 (1 of 2)	7.26	ENSDARP00000053183	12
k50:2430399	nitric oxide synthase 1 (neuronal) [Source:ZFIN;Acc:ZDB-GENE-001101-1]	nos1	7.26	ENSDARP00000090583	12
k50:2008397	ras homolog gene family, member T1b [Source:ZFIN;Acc:ZDB-GENE-061009-52]	rhot1b	7.26	ENSDARP00000051814	12
k50:2848001	si:ch211-106h11.1 [Source:ZFIN;Acc:ZDB-GENE-061009-2]	si:ch211-106h11.1	7.26	ENSDARP00000023514	12
k50:559490	si:zfos-1505d6.3 [Source:ZFIN;Acc:ZDB-GENE-120214-22]	si:zfos-1505d6.3	7.26	ENSDARP00000056088	12
k57:1122233	SWI/SNF related, matrix associated, actin dependent regulator of chromatin, subfamily a, member 4 [Source:ZFIN;Acc:ZDB-GENE-030605-1]	smarca4	7.26	ENSDARP00000097653	12
k68:1218921u	T-box 19 [Source:ZFIN;Acc:ZDB-GENE-110411-5]	tbx19	7.26	ENSDARP00000125037	12
k50:2891174	tripartite motif containing 46b [Source:ZFIN;Acc:ZDB-GENE-060503-466]	trim46b	7.26	ENSDARP00000075987	12
Contig24221	chromosome 22 open reading frame 23 [Source:HGNC Symbol;Acc:18589]	C6H22orf23	7.08	ENSDARP00000125769	12
k50:2846513	retinoic acid receptor, alpha b [Source:ZFIN;Acc:ZDB-GENE-980526-72]	rarab	7	ENSDARP00000111644	12
Contig17316	chromosome 6 open reading frame 136 [Source:HGNC Symbol;Acc:21301]	C19H6orf136	6.83	ENSDARP00000111509	12
Contig22197	transmembrane protein 237b [Source:ZFIN;Acc:ZDB-GENE-040912-63]	tmem237b	6.83	ENSDARP00000010454	12
k56:2050540	collagen, type XXIII, alpha 1 [Source:HGNC Symbol;Acc:22990]	COL23A1 (1 of 2)	6.74	ENSDARP00000118872	12
k50:2893915	glutamate receptor, ionotropic, N-methyl D-aspartate 2D, a [Source:ZFIN;Acc:ZDB-GENE-041008-124]	grin2da	6.74	ENSDARP00000112252	12
Contig16129	transmembrane protein 238 [Source:ZFIN;Acc:ZDB-GENE-060503-785]	tmem238	6.62	ENSDARP00000118611	12
Contig22634	Uncharacterized protein [Source:UniProtKB/TrEMBL;Acc:E7F927]	CR847844.3	6.57	ENSDARP00000106122	12
Contig26839	transcription factor 23 [Source:ZFIN;Acc:ZDB-GENE-090806-5]	tcf23	6.47	ENSDARP00000109774	12
Contig1241	Uncharacterized protein [Source:UniProtKB/TrEMBL;Acc:H9GZ09]	CABZ01055715.1	6.43	ENSDARP00000109975	12
Contig6744	WD repeat domain 12 [Source:ZFIN;Acc:ZDB-GENE-030131-371]	wdr12	6.39	ENSDARP00000004327	12
Contig2112	zinc finger and BTB domain containing 12, tandem duplicate 2 [Source:ZFIN;Acc:ZDB-GENE-060503-27]	zbtb12.2	6.36	ENSDARP00000094731	12
k62:1327552	brain and acute leukemia, cytoplasmic [Source:HGNC Symbol;Acc:14333]	BAALC (1 of 2)	6.22	ENSDARP00000111050	12
k50:2054179	cholinergic receptor, nicotinic, alpha polypeptide 1 [Source:ZFIN;Acc:ZDB-GENE-980526-137]	chrna1	6.22	ENSDARP00000021860	12
k61:278736	eyes absent homolog 3 [Source:ZFIN;Acc:ZDB-GENE-060503-864]	eya3	6.22	ENSDARP00000118433	12
k79:951171	mediator complex subunit 13a [Source:ZFIN;Acc:ZDB-GENE-070627-13]	med13a	6.22	ENSDARP00000083285	12
k60:1750571	protein tyrosine phosphatase, receptor type, Na [Source:ZFIN;Acc:ZDB-GENE-030131-3511]	ptprna	6.22	ENSDARP00000075984	12
k69:745826	sodium channel, voltage-gated, type IV, alpha, b [Source:ZFIN;Acc:ZDB-GENE-051201-1]	scn4ab	6.22	ENSDARP00000044156	12
k50:2847479	Uncharacterized protein [Source:UniProtKB/TrEMBL;Acc:F1QQH5]	CABZ01055903.1	6.22	ENSDARP00000090870	12
k95:402881	stathmin 1a [Source:ZFIN;Acc:ZDB-GENE-031006-14]	stmn1a	6.19	ENSDARP00000023151	12
Contig17457	Uncharacterized protein [Source:UniProtKB/TrEMBL;Acc:E7FBI6]	CU683898.1	6.12	ENSDARP00000110233	12
Contig12577	formin-like 2b [Source:ZFIN;Acc:ZDB-GENE-041111-182]	fmnl2b	5.88	ENSDARP00000102294	12
k71:1190652	solute carrier family 19 (thiamine transporter), member 2 [Source:HGNC Symbol;Acc:10938]	SLC19A2	5.88	ENSDARP00000077740	12
Contig7748	intraflagellar transport 27 homolog (Chlamydomonas) [Source:ZFIN;Acc:ZDB-GENE-041212-9]	ift27	5.82	ENSDARP00000053179	12
k66:1386553	tribbles homolog 2 (Drosophila) [Source:ZFIN;Acc:ZDB-GENE-091207-3]	trib2	5.71	ENSDARP00000089195	12
Contig20064	CTP synthase 1a [Source:ZFIN;Acc:ZDB-GENE-030131-808]	ctps1a	5.62	ENSDARP00000105255	12
Contig8685	inhibitor of growth family, member 4 [Source:ZFIN;Acc:ZDB-GENE-050522-47]	ing4	5.56	ENSDARP00000045244	12
Contig16437	cellular retinoic acid binding protein 2, b [Source:ZFIN;Acc:ZDB-GENE-050208-52]	crabp2b	5.45	ENSDARP00000039596	12
Contig23077	ferredoxin 1-like [Source:ZFIN;Acc:ZDB-GENE-060929-1046]	fdx1l	5.29	ENSDARP00000088240	12
k50:2854547	si:dkey-28d5.7 [Source:ZFIN;Acc:ZDB-GENE-060503-259]	si:dkey-28d5.7	5.19	ENSDARP00000123246	12
k74:1098065	urocortin 3, like [Source:ZFIN;Acc:ZDB-GENE-060130-250]	ucn3l	5.19	ENSDARP00000107038	12
k68:665915	xin actin-binding repeat containing 2a [Source:ZFIN;Acc:ZDB-GENE-040108-7]	xirp2a	5.19	ENSDARP00000124135	12
k65:1113842	zgc:64022 [Source:ZFIN;Acc:ZDB-GENE-040426-1340]	zgc:64022	5.19	ENSDARP00000075078	12
Contig18886	synaptogyrin 1a [Source:ZFIN;Acc:ZDB-GENE-041010-169]	syngr1a	5.13	ENSDARP00000005611	12
Contig8512	ral guanine nucleotide dissociation stimulator-like 3a [Source:ZFIN;Acc:ZDB-GENE-101130-1]	rgl3a	5.08	ENSDARP00000109381	12
Contig27027	hyaluronan binding protein 4 [Source:HGNC Symbol;Acc:17062]	HABP4	724.15	ENSDARP00000007173	13
Contig25607	NOP16 nucleolar protein homolog (yeast) [Source:ZFIN;Acc:ZDB-GENE-040718-267]	nop16	173.26	ENSDARP00000065207	13
Contig23714	myosin VIb [Source:ZFIN;Acc:ZDB-GENE-030318-3]	myo6b	111.53	ENSDARP00000042202	13
Contig23592	coiled-coil domain containing 11 [Source:HGNC Symbol;Acc:26530]	CCDC11	81.96	ENSDARP00000109483	13
k62:1648076	RAP2C, member of RAS oncogene family [Source:ZFIN;Acc:ZDB-GENE-041024-1]	rap2c	81.96	ENSDARP00000022612	13
Contig9163	coiled-coil-helix-coiled-coil-helix domain containing 10 [Source:ZFIN;Acc:ZDB-GENE-040426-1753]	chchd10	69.51	ENSDARP00000005265	13
k81:217564	carboxypeptidase X (M14 family), member 1 [Source:HGNC Symbol;Acc:15771]	CPXM1 (1 of 2)	64.32	ENSDARP00000102233	13
Contig27540	SRY-box containing gene 21a [Source:ZFIN;Acc:ZDB-GENE-990715-6]	sox21a	50.32	ENSDARP00000049338	13
k76:158579	hydroxyacyl-CoA dehydrogenase/3-ketoacyl-CoA thiolase/enoyl-CoA hydratase (trifunctional protein), beta subunit [Source:HGNC Symbol;Acc:4803]	HADHB	45.65	ENSDARP00000074190	13
Contig29929	brix domain containing 2 [Source:ZFIN;Acc:ZDB-GENE-060518-1]	bxdc2	44.61	ENSDARP00000029422	13
Contig26650	mediator complex subunit 15 [Source:ZFIN;Acc:ZDB-GENE-040426-2032]	med15	32.16	ENSDARP00000003782	13
k63:515465	arylsulfatase B [Source:HGNC Symbol;Acc:714]	ARSB	30.09	ENSDARP00000122633	13
Contig5742	deafness, autosomal recessive 31a [Source:ZFIN;Acc:ZDB-GENE-091118-27]	dfnb31a	30.09	ENSDARP00000102025	13
Contig6193	coiled-coil domain containing 13 [Source:HGNC Symbol;Acc:26358]	CCDC13	29.05	ENSDARP00000087195	13
k55:592864	vav 2 guanine nucleotide exchange factor [Source:HGNC Symbol;Acc:12658]	VAV2	29.05	ENSDARP00000065716	13
k56:29250	FAT tumor suppressor homolog 1 [Source:ZFIN;Acc:ZDB-GENE-050425-1]	fat1	25.94	ENSDARP00000094039	13
Contig19886	si:ch211-191j22.7 [Source:ZFIN;Acc:ZDB-GENE-091204-56]	si:ch211-191j22.7	23.86	ENSDARP00000112686	13
Contig5374	dynein, axonemal, heavy polypeptide 9 [Source:ZFIN;Acc:ZDB-GENE-020925-1]	dnah9	22.82	ENSDARP00000015813	13
Contig10201	X-ray radiation resistance associated 1 [Source:ZFIN;Acc:ZDB-GENE-101216-2]	xrra1	22.82	ENSDARP00000126247	13
k55:2047133	Uncharacterized protein [Source:UniProtKB/TrEMBL;Acc:F1QI43]	BX936298.2	19.71	ENSDARP00000102649	13
k59:1817632	Rho GTPase activating protein 32 [Source:HGNC Symbol;Acc:17399]	ARHGAP32 (1 of 2)	18.67	ENSDARP00000118361	13
k52:1866982	dachshund a [Source:ZFIN;Acc:ZDB-GENE-020402-3]	dacha	17.64	ENSDARP00000005001	13
k50:2841605	Uncharacterized protein [Source:UniProtKB/TrEMBL;Acc:F1QA75]	CT737227.1	17.64	ENSDARP00000066573	13
Contig2859	protocadherin 15b [Source:ZFIN;Acc:ZDB-GENE-050214-1]	pcdh15b	16.6	ENSDARP00000097169	13
k59:236549	collagen, type IV, alpha 3 (Goodpasture antigen) binding protein [Source:HGNC Symbol;Acc:2205]	COL4A3BP (1 of 2)	15.56	ENSDARP00000011422	13
Contig3717	complement component 7 [Source:HGNC Symbol;Acc:1346]	C7 (1 of 2)	15.56	ENSDARP00000114284	13
Contig5645	nasal embryonic LHRH factor a [Source:ZFIN;Acc:ZDB-GENE-091204-32]	nelfa	15.56	ENSDARP00000082199	13
k75:1085857	ATPase, Ca++ transporting, cardiac muscle, slow twitch 2a [Source:ZFIN;Acc:ZDB-GENE-040426-702]	atp2a2a	15.22	ENSDARP00000113858	13
Contig20632	protein phosphatase 1, regulatory (inhibitor) subunit 3B [Source:ZFIN;Acc:ZDB-GENE-030131-5496]	ppp1r3b	15.22	ENSDARP00000104944	13
k50:2907439	unc-5 homolog D (C. elegans) [Source:HGNC Symbol;Acc:18634]	UNC5D (3 of 3)	14.52	ENSDARP00000085424	13
Contig18981	outer dense fiber of sperm tails 2 [Source:HGNC Symbol;Acc:8114]	ODF2 (1 of 2)	14.01	ENSDARP00000020257	13
k54:1959339	kinesin family member 25 [Source:HGNC Symbol;Acc:6390]	KIF25	13.49	ENSDARP00000013224	13
k65:1482774	rapamycin-insensitive companion of mTOR b [Source:ZFIN;Acc:ZDB-GENE-070810-5]	rictorb	13.49	ENSDARP00000058310	13
k51:1605704	sema domain, immunoglobulin domain (Ig), transmembrane domain (TM) and short cytoplasmic domain, (semaphorin) 4D [Source:HGNC Symbol;Acc:10732]	SEMA4D	13.49	ENSDARP00000088434	13
Contig5548	sialidase 3.1 [Source:ZFIN;Acc:ZDB-GENE-061201-39]	neu3.1	13.49	ENSDARP00000125766	13
Contig20312	ST6 (alpha-N-acetyl-neuraminyl-2,3-beta-galactosyl-1,3)-N-acetylgalactosaminide alpha-2,6-sialyltransferase 4 [Source:ZFIN;Acc:ZDB-GENE-060322-6]	st6galnac4	13.49	ENSDARP00000064460	13
Contig17442	WD repeat domain 38 [Source:ZFIN;Acc:ZDB-GENE-050417-160]	wdr38	13.23	ENSDARP00000065847	13
Contig6213	dynein, axonemal, heavy polypeptide 9 like [Source:ZFIN;Acc:ZDB-GENE-050506-1]	dnah9l	12.71	ENSDARP00000111820	13
Contig23936	gem (nuclear organelle) associated protein 5 [Source:ZFIN;Acc:ZDB-GENE-031112-9]	gemin5	12.45	ENSDARP00000113067	13
k56:2017512	glutaminyl-peptide cyclotransferase-like b [Source:ZFIN;Acc:ZDB-GENE-091118-40]	qpctlb	12.45	ENSDARP00000084331	13
k50:2844871	immunoglobulin superfamily, member 9Bb [Source:ZFIN;Acc:ZDB-GENE-091112-15]	igsf9bb	12.45	ENSDARP00000117164	13
k61:1700840	si:dkeyp-6a12.1 [Source:ZFIN;Acc:ZDB-GENE-091204-251]	si:dkeyp-6a12.1	12.45	ENSDARP00000092556	13
k50:1903911	adrenergic, alpha-2D-, receptor b [Source:ZFIN;Acc:ZDB-GENE-021010-5]	adra2db	11.41	ENSDARP00000071372	13
Contig21045	anaphase promoting complex subunit 13 [Source:HGNC Symbol;Acc:24540]	ANAPC13	11.41	ENSDARP00000116374	13
Contig13886	chromosome 11 open reading frame 70 [Source:HGNC Symbol;Acc:28188]	C21H11orf70	11.41	ENSDARP00000000361	13
k53:1719187	potassium channel, subfamily K, member 12 like [Source:ZFIN;Acc:ZDB-GENE-091118-74]	kcnk12l	11.41	ENSDARP00000074086	13
Contig8378	CHK1 checkpoint homolog (S. pombe) [Source:ZFIN;Acc:ZDB-GENE-040426-896]	chek1	11.36	ENSDARP00000092552	13
Contig7845	protein phosphatase 1, regulatory subunit 26 [Source:ZFIN;Acc:ZDB-GENE-061103-607]	ppp1r26	11.13	ENSDARP00000090124	13
Contig1719	poliovirus receptor-related 3 like [Source:ZFIN;Acc:ZDB-GENE-050327-14]	pvrl3l	10.87	ENSDARP00000028921	13
Contig7799	TSR1, 20S rRNA accumulation, homolog (yeast) [Source:ZFIN;Acc:ZDB-GENE-030131-3762]	tsr1	10.72	ENSDARP00000052644	13
k56:2024103	heparanase [Source:ZFIN;Acc:ZDB-GENE-041111-200]	hpse	10.37	ENSDARP00000087587	13
k52:761574	synaptic vesicle glycoprotein 2C [Source:ZFIN;Acc:ZDB-GENE-060526-233]	sv2c	10.37	ENSDARP00000078459	13
k50:2913839	WW and C2 domain containing 1 [Source:HGNC Symbol;Acc:29435]	WWC1	10.37	ENSDARP00000102363	13
k73:1158333	nucleolar complex associated 4 homolog (S. cerevisiae) [Source:ZFIN;Acc:ZDB-GENE-050522-98]	noc4l	10.08	ENSDARP00000067000	13
Contig28930	hydroxyacyl-CoA dehydrogenase/3-ketoacyl-CoA thiolase/enoyl-CoA hydratase (trifunctional protein), beta subunit [Source:HGNC Symbol;Acc:4803]	HADHB	10.05	ENSDARP00000074190	13
k50:2125960	adrenergic, alpha-2D-, receptor b [Source:ZFIN;Acc:ZDB-GENE-021010-5]	adra2db	9.34	ENSDARP00000071372	13
Contig20352	calcyphosine-like b [Source:ZFIN;Acc:ZDB-GENE-050417-298]	capslb	9.34	ENSDARP00000113301	13
k85:771290	dynein, axonemal, heavy chain 9 [Source:HGNC Symbol;Acc:2953]	DNAH9	9.34	ENSDARP00000110350	13
k50:2912733	immunoglobulin superfamily, member 9Bb [Source:ZFIN;Acc:ZDB-GENE-091112-15]	igsf9bb	9.34	ENSDARP00000117164	13
k50:1419031	si:ch1073-95o12.1 [Source:ZFIN;Acc:ZDB-GENE-110411-128]	si:ch1073-95o12.1	9.34	ENSDARP00000124059	13
k72:1155461	WD repeat domain 38 [Source:ZFIN;Acc:ZDB-GENE-050417-160]	wdr38	9.34	ENSDARP00000065847	13
Contig6185	dynein, axonemal, intermediate chain 1 [Source:HGNC Symbol;Acc:2954]	DNAI1 (1 of 2)	9.16	ENSDARP00000074880	13
k61:1666329	claudin d [Source:ZFIN;Acc:ZDB-GENE-010328-4]	cldnd	8.3	ENSDARP00000025766	13
k70:562036	complement component 7 [Source:HGNC Symbol;Acc:1346]	C7 (1 of 2)	8.3	ENSDARP00000114284	13
k68:278834	potassium inwardly-rectifying channel, subfamily J, member 3 [Source:HGNC Symbol;Acc:6264]	KCNJ3 (1 of 2)	8.3	ENSDARP00000065371	13
k67:1229259	ribonucleotide reductase M1 polypeptide [Source:ZFIN;Acc:ZDB-GENE-990415-247]	rrm1	8.3	ENSDARP00000072505	13
Contig16883	sialidase 3.1 [Source:ZFIN;Acc:ZDB-GENE-061201-39]	neu3.1	8.3	ENSDARP00000125766	13
k72:557549	splicing factor, suppressor of white-apricot homolog (Drosophila) [Source:ZFIN;Acc:ZDB-GENE-040426-931]	sfswap	8.3	ENSDARP00000092802	13
k50:2838367	Uncharacterized protein [Source:UniProtKB/TrEMBL;Acc:E7F1M9]	CU570691.1	8.3	ENSDARP00000077355	13
k61:1685651	zinc finger and BTB domain containing 16a [Source:ZFIN;Acc:ZDB-GENE-030131-1989]	zbtb16a	8.3	ENSDARP00000122504	13
k73:1130426	ribosomal protein L17 [Source:ZFIN;Acc:ZDB-GENE-030131-8585]	rpl17	7.86	ENSDARP00000115184	13
Contig7974	calmodulin regulated spectrin-associated protein 1a [Source:ZFIN;Acc:ZDB-GENE-060518-4]	camsap1a	7.78	ENSDARP00000123076	13
k70:1014106	quaking [Source:ZFIN;Acc:ZDB-GENE-990415-230]	qk	7.78	ENSDARP00000105382	13
k50:2166712	si:dkey-91i10.2 [Source:ZFIN;Acc:ZDB-GENE-050208-441]	si:dkey-91i10.2	7.52	ENSDARP00000103195	13
k64:1527014	phosphohistidine phosphatase 1 [Source:ZFIN;Acc:ZDB-GENE-040801-85]	phpt1	7.38	ENSDARP00000067003	13
Contig11638	cadherin-related 23 [Source:HGNC Symbol;Acc:13733]	CDH23	7.26	ENSDARP00000026525	13
k50:159095	claudin e [Source:ZFIN;Acc:ZDB-GENE-010328-5]	cldne	7.26	ENSDARP00000063319	13
k50:2887572	iroquois homeobox protein 1, b [Source:ZFIN;Acc:ZDB-GENE-010716-1]	irx1b	7.26	ENSDARP00000111060	13
Contig18951	rapamycin-insensitive companion of mTOR b [Source:ZFIN;Acc:ZDB-GENE-070810-5]	rictorb	7.26	ENSDARP00000058310	13
k75:827239	ring finger protein 145b [Source:ZFIN;Acc:ZDB-GENE-030131-5264]	rnf145b	7.26	ENSDARP00000047514	13
k53:88112	si:dkeyp-69c1.7 [Source:ZFIN;Acc:ZDB-GENE-091204-69]	si:dkeyp-69c1.7	7.26	ENSDARP00000111500	13
k62:1381517	si:dkeyp-6a12.1 [Source:ZFIN;Acc:ZDB-GENE-091204-251]	si:dkeyp-6a12.1	7.26	ENSDARP00000092556	13
k61:1683320	zgc:171740 [Source:ZFIN;Acc:ZDB-GENE-071004-29]	zgc:171740	7.26	ENSDARP00000090528	13
Contig6266	S-phase kinase-associated protein 2 (p45) [Source:ZFIN;Acc:ZDB-GENE-030219-158]	skp2	7.15	ENSDARP00000092527	13
Contig9247	dual specificity phosphatase 4 [Source:ZFIN;Acc:ZDB-GENE-040426-709]	dusp4	7.1	ENSDARP00000065663	13
k63:1587132	si:ch211-191j22.3 [Source:ZFIN;Acc:ZDB-GENE-030131-4242]	si:ch211-191j22.3	6.92	ENSDARP00000123372	13
Contig14904	dynein, axonemal, heavy polypeptide 9 like [Source:ZFIN;Acc:ZDB-GENE-050506-1]	dnah9l	6.74	ENSDARP00000111820	13
k63:116470	secretory carrier membrane protein 1 [Source:ZFIN;Acc:ZDB-GENE-040426-1803]	scamp1	6.74	ENSDARP00000053595	13
k82:18577	nidogen 2 (osteonidogen) [Source:HGNC Symbol;Acc:13389]	NID2 (1 of 2)	6.48	ENSDARP00000097640	13
k71:1197880	clathrin interactor 1 [Source:HGNC Symbol;Acc:23186]	CLINT1 (1 of 2)	6.22	ENSDARP00000111775	13
k65:1154305	glutamate receptor, ionotropic, AMPA 4b [Source:ZFIN;Acc:ZDB-GENE-030131-8013]	gria4b	6.22	ENSDARP00000024670	13
k50:396737	glutaminyl-peptide cyclotransferase-like b [Source:ZFIN;Acc:ZDB-GENE-091118-40]	qpctlb	6.22	ENSDARP00000084331	13
k59:1022808	kinesin family member 25 [Source:HGNC Symbol;Acc:6390]	KIF25	6.22	ENSDARP00000013224	13
k55:2126341	patatin-like phospholipase domain containing 7b [Source:ZFIN;Acc:ZDB-GENE-050309-66]	pnpla7b	6.22	ENSDARP00000010678	13
k57:863850	senataxin [Source:ZFIN;Acc:ZDB-GENE-070402-1]	setx	6.22	ENSDARP00000076750	13
k71:1180965	WW and C2 domain containing 1 [Source:HGNC Symbol;Acc:29435]	WWC1	6.22	ENSDARP00000102363	13
Contig18307	brain specific kinase 146 [Source:ZFIN;Acc:ZDB-GENE-060313-3]	bsk146	6	ENSDARP00000017875	13
k54:1246977	si:ch211-196i2.2 [Source:ZFIN;Acc:ZDB-GENE-091118-111]	si:ch211-196i2.2	5.88	ENSDARP00000051455	13
Contig15107	hydroxyacyl-CoA dehydrogenase/3-ketoacyl-CoA thiolase/enoyl-CoA hydratase (trifunctional protein), beta subunit [Source:HGNC Symbol;Acc:4803]	HADHB	5.81	ENSDARP00000074190	13
Contig5290	EP400 N-terminal like [Source:HGNC Symbol;Acc:26602]	EP400NL	5.79	ENSDARP00000103100	13
Contig28292	si:dkey-49n23.2 [Source:ZFIN;Acc:ZDB-GENE-081031-26]	si:dkey-49n23.2	5.79	ENSDARP00000113817	13
k50:2876389	cadherin-like 23 [Source:ZFIN;Acc:ZDB-GENE-040513-7]	cdh23	5.71	ENSDARP00000119218	13
k51:2538142	nucleolar complex associated 4 homolog (S. cerevisiae) [Source:ZFIN;Acc:ZDB-GENE-050522-98]	noc4l	5.53	ENSDARP00000067000	13
Contig21964	Rho GTPase activating protein 42a [Source:ZFIN;Acc:ZDB-GENE-030131-8077]	arhgap42a	5.46	ENSDARP00000126225	13
k74:1105792	ribosomal protein S11 [Source:ZFIN;Acc:ZDB-GENE-040426-2701]	rps11	5.42	ENSDARP00000069513	13
Contig15479	coiled-coil domain containing 61 [Source:HGNC Symbol;Acc:33629]	CCDC61	5.31	ENSDARP00000084084	13
k50:1222350	calcium channel, voltage-dependent, N type, alpha 1B subunit, b [Source:ZFIN;Acc:ZDB-GENE-090514-4]	cacna1bb	5.19	ENSDARP00000084400	13
k53:362551	FAT tumor suppressor homolog 1 [Source:ZFIN;Acc:ZDB-GENE-050425-1]	fat1	5.19	ENSDARP00000094039	13
k53:2282167	FYN binding protein [Source:HGNC Symbol;Acc:4036]	FYB	5.19	ENSDARP00000065673	13
k50:2864244	MAM domain containing 4 [Source:HGNC Symbol;Acc:24083]	MAMDC4	5.19	ENSDARP00000106246	13
k72:665265	polymerase (DNA directed), theta [Source:HGNC Symbol;Acc:9186]	POLQ	5.19	ENSDARP00000065555	13
k50:1754009	potassium channel tetramerisation domain containing 16b [Source:ZFIN;Acc:ZDB-GENE-060117-2]	kctd16b	5.19	ENSDARP00000108674	13
k50:2895600	relaxin/insulin-like family peptide receptor 3 [Source:ZFIN;Acc:ZDB-GENE-080723-67]	rxfp3	5.19	ENSDARP00000074526	13
k50:2893018	si:dkey-247m21.3 [Source:ZFIN;Acc:ZDB-GENE-091204-249]	si:dkey-247m21.3	5.19	ENSDARP00000009527	13
k64:1516410	tnf receptor-associated factor 4b [Source:ZFIN;Acc:ZDB-GENE-040305-2]	traf4b	5.19	ENSDARP00000056877	13
Contig19426	mitotic spindle organizing protein 2A [Source:HGNC Symbol;Acc:33187]	MZT2A	5.09	ENSDARP00000114669	13
Contig7175	kinesin family member 4A [Source:HGNC Symbol;Acc:13339]	KIF4A	5.03	ENSDARP00000012856	13
Contig15675	FK506 binding protein 6 [Source:ZFIN;Acc:ZDB-GENE-050302-4]	fkbp6	890.14	ENSDARP00000047357	14
k94:374049	FK506 binding protein 6, 36kDa [Source:HGNC Symbol;Acc:3722]	FKBP6 (2 of 2)	303.98	ENSDARP00000107532	14
Contig30028	melanoma cell adhesion molecule [Source:HGNC Symbol;Acc:6934]	MCAM (1 of 3)	289.97	ENSDARP00000068721	14
Contig2951	ubiquitin-fold modifier conjugating enzyme 1 [Source:ZFIN;Acc:ZDB-GENE-040801-268]	ufc1	104.78	ENSDARP00000036899	14
Contig28606	Uncharacterized protein [Source:UniProtKB/TrEMBL;Acc:F1QAV4]	CABZ01059408.1	63.28	ENSDARP00000103909	14
k57:1985404	neuronal calcium sensor 1a [Source:ZFIN;Acc:ZDB-GENE-021220-1]	ncs1a	46.69	ENSDARP00000072016	14
Contig9125	hydroxymethylbilane synthase a [Source:ZFIN;Acc:ZDB-GENE-040426-1375]	hmbsa	35.27	ENSDARP00000023322	14
Contig28761	Rho guanine nucleotide exchange factor (GEF) 12 [Source:HGNC Symbol;Acc:14193]	ARHGEF12 (2 of 2)	34.24	ENSDARP00000082044	14
Contig10818	Uncharacterized protein [Source:UniProtKB/TrEMBL;Acc:E7F988]	BX539340.1	34.24	ENSDARP00000110408	14
k51:2534806	serine/threonine kinase 36 (fused homolog, Drosophila) [Source:ZFIN;Acc:ZDB-GENE-030912-6]	stk36	30.09	ENSDARP00000081199	14
Contig13668	lectin, mannose-binding 2-like b [Source:ZFIN;Acc:ZDB-GENE-060929-256]	lman2lb	28.01	ENSDARP00000109699	14
k54:2233111	phosphatidylinositol-4-phosphate 5-kinase-like 1 [Source:ZFIN;Acc:ZDB-GENE-060526-248]	pip5kl1	26.97	ENSDARP00000080842	14
Contig25386	chromosome 11 open reading frame 88 [Source:HGNC Symbol;Acc:25061]	C5H11orf88	25.71	ENSDARP00000122168	14
k76:94469	lectin, mannose-binding 2-like [Source:HGNC Symbol;Acc:19263]	LMAN2L (2 of 2)	24.9	ENSDARP00000004922	14
Contig26462	F11 receptor [Source:ZFIN;Acc:ZDB-GENE-030131-2416]	f11r	23.34	ENSDARP00000099952	14
Contig24118	phospholipase D2 [Source:ZFIN;Acc:ZDB-GENE-060216-4]	pld2	21.79	ENSDARP00000039697	14
Contig5199	inositol polyphosphate-5-phosphatase [Source:ZFIN;Acc:ZDB-GENE-050809-23]	inpp5e	21.16	ENSDARP00000121456	14
Contig14368	Uncharacterized protein [Source:UniProtKB/TrEMBL;Acc:F1Q4S3]	CABZ01044346.1	19.19	ENSDARP00000102680	14
Contig2138	chromosome 11 open reading frame 1 [Source:HGNC Symbol;Acc:1163]	C5H11orf1	18.67	ENSDARP00000105834	14
k64:1489027	RAS-like, family 10, member A [Source:ZFIN;Acc:ZDB-GENE-060526-273]	rasl10a	17.64	ENSDARP00000084401	14
k79:944418	transmembrane protein 132E [Source:HGNC Symbol;Acc:26991]	TMEM132E	17.12	ENSDARP00000107971	14
k50:304489	G protein-coupled receptor 17 [Source:HGNC Symbol;Acc:4471]	GPR17 (1 of 2)	15.56	ENSDARP00000083628	14
k57:360329	translocase of outer mitochondrial membrane 40 homolog (yeast) [Source:ZFIN;Acc:ZDB-GENE-030131-1365]	tomm40	15.56	ENSDARP00000003894	14
Contig26955	ATP-binding cassette, sub-family G (WHITE), member 4a [Source:ZFIN;Acc:ZDB-GENE-050517-39]	abcg4a	14.52	ENSDARP00000081045	14
k60:835858	Der1-like domain family, member 2 [Source:ZFIN;Acc:ZDB-GENE-050522-90]	derl2	14.52	ENSDARP00000062174	14
k50:364605	calcium binding protein 7b [Source:ZFIN;Acc:ZDB-GENE-060526-366]	cabp7b	13.49	ENSDARP00000080616	14
k75:644225	calcium/calmodulin-dependent protein kinase kinase 1, alpha [Source:ZFIN;Acc:ZDB-GENE-050327-62]	camkk1	13.49	ENSDARP00000029907	14
k73:359122	RAS p21 protein activator 4 [Source:ZFIN;Acc:ZDB-GENE-060526-349]	rasa4	13.49	ENSDARP00000088144	14
k74:974835	THAP domain containing, apoptosis associated protein 1 [Source:HGNC Symbol;Acc:20856]	THAP1	13.49	ENSDARP00000076434	14
Contig30275	melanoma cell adhesion molecule [Source:HGNC Symbol;Acc:6934]	MCAM (1 of 3)	13.24	ENSDARP00000068721	14
k61:1466976	ATP-binding cassette, sub-family G (WHITE), member 4b [Source:ZFIN;Acc:ZDB-GENE-080215-10]	abcg4b	12.45	ENSDARP00000102351	14
Contig29488	nucleoporin 214 [Source:ZFIN;Acc:ZDB-GENE-110203-3]	nup214	12.1	ENSDARP00000036322	14
Contig14008	intraflagellar transport 74 homolog (Chlamydomonas) [Source:HGNC Symbol;Acc:21424]	IFT74	11.73	ENSDARP00000027867	14
k50:2862815	cholinergic receptor, muscarinic 1 [Source:HGNC Symbol;Acc:1950]	CHRM1 (2 of 2)	11.41	ENSDARP00000024008	14
k64:1536753	solute carrier family 25, member 46 [Source:ZFIN;Acc:ZDB-GENE-040718-296]	slc25a46	11.41	ENSDARP00000050965	14
Contig719	si:ch211-284e13.4 [Source:ZFIN;Acc:ZDB-GENE-060526-161]	si:ch211-284e13.4	10.89	ENSDARP00000117614	14
Contig601	DEAH (Asp-Glu-Ala-His) box polypeptide 32 [Source:HGNC Symbol;Acc:16717]	DHX32 (1 of 2)	10.37	ENSDARP00000103200	14
k51:1272825	neuro-oncological ventral antigen 1 [Source:ZFIN;Acc:ZDB-GENE-060526-113]	nova1	10.37	ENSDARP00000088454	14
k66:642027	phosphatidylserine decarboxylase [Source:ZFIN;Acc:ZDB-GENE-061215-46]	pisd	10.37	ENSDARP00000016016	14
k69:1286204	Uncharacterized protein [Source:UniProtKB/TrEMBL;Acc:F1QTA0]	CU929191.1	10.06	ENSDARP00000088827	14
Contig21438	phosphatidylinositol-4-phosphate 5-kinase-like 1 [Source:ZFIN;Acc:ZDB-GENE-060526-248]	pip5kl1	9.53	ENSDARP00000080842	14
k72:612217	calcium/calmodulin-dependent protein kinase kinase 1, alpha [Source:ZFIN;Acc:ZDB-GENE-050327-62]	camkk1	9.34	ENSDARP00000029907	14
k50:795314	collagen, type IV, alpha 2 [Source:ZFIN;Acc:ZDB-GENE-070725-3]	col4a2	9.34	ENSDARP00000075954	14
k50:2834481	cytochrome P450, family 2, subfamily X, polypeptide 7 [Source:ZFIN;Acc:ZDB-GENE-110114-2]	cyp2x7	9.34	ENSDARP00000064585	14
k50:2911391	deltaB [Source:ZFIN;Acc:ZDB-GENE-980526-114]	dlb	9.34	ENSDARP00000021660	14
k50:2865541	growth arrest-specific 2 like 1 [Source:ZFIN;Acc:ZDB-GENE-070705-38]	gas2l1	9.34	ENSDARP00000099100	14
k58:203866	RAS p21 protein activator 4 [Source:ZFIN;Acc:ZDB-GENE-060526-349]	rasa4	9.34	ENSDARP00000088144	14
k61:1702257	si:ch211-284e13.9 [Source:ZFIN;Acc:ZDB-GENE-060526-164]	si:ch211-284e13.9	9.34	ENSDARP00000115113	14
Contig22341	DEAH (Asp-Glu-Ala-His) box polypeptide 36 [Source:HGNC Symbol;Acc:14410]	DHX36	9.3	ENSDARP00000097625	14
Contig976	layilin a [Source:ZFIN;Acc:ZDB-GENE-070705-452]	layna	8.99	ENSDARP00000050944	14
k73:1122669	c-abl oncogene 1, receptor tyrosine kinase [Source:ZFIN;Acc:ZDB-GENE-100812-9]	abl1	8.82	ENSDARP00000124744	14
Contig25155	acetyl-Coenzyme A carboxylase alpha [Source:ZFIN;Acc:ZDB-GENE-060526-74]	acaca	8.65	ENSDARP00000122142	14
k51:1890850	RIMS binding protein 2 [Source:ZFIN;Acc:ZDB-GENE-040724-96]	rimbp2	8.65	ENSDARP00000001208	14
k54:1313353	glycine receptor, alpha 4b [Source:ZFIN;Acc:ZDB-GENE-020402-2]	glra4b	8.3	ENSDARP00000026925	14
k74:1084486	RAS-like, family 10, member A [Source:ZFIN;Acc:ZDB-GENE-060526-273]	rasl10a	8.3	ENSDARP00000084401	14
k66:1402247	transmembrane protein 132E [Source:HGNC Symbol;Acc:26991]	TMEM132E	8.3	ENSDARP00000107971	14
k67:222091	tubulin tyrosine ligase-like family, member 11 [Source:ZFIN;Acc:ZDB-GENE-061013-747]	ttll11	8.3	ENSDARP00000103027	14
k50:882796	cytochrome P450, family 2, subfamily X, polypeptide 9 [Source:ZFIN;Acc:ZDB-GENE-061027-109]	cyp2x9	7.78	ENSDARP00000094991	14
k50:231629	melatonin receptor 1C [Source:ZFIN;Acc:ZDB-GENE-990415-158]	mtnr1c	7.78	ENSDARP00000051621	14
k63:1547194	aspartoacylase [Source:ZFIN;Acc:ZDB-GENE-080204-11]	aspa	7.26	ENSDARP00000124310	14
k73:1123375	si:dkey-27p18.3 [Source:ZFIN;Acc:ZDB-GENE-060526-287]	si:dkey-27p18.3	7.26	ENSDARP00000114575	14
k68:1314921	creatine kinase, brain a [Source:ZFIN;Acc:ZDB-GENE-060929-902]	ckba	6.74	ENSDARP00000117584	14
k74:501822	FCH domain only 2 [Source:HGNC Symbol;Acc:25180]	FCHO2	6.22	ENSDARP00000051270	14
k61:372770	formin-like 1 [Source:HGNC Symbol;Acc:1212]	FMNL1 (1 of 2)	6.22	ENSDARP00000077930	14
k50:1117693	transmembrane protein 150A [Source:HGNC Symbol;Acc:24677]	TMEM150A (2 of 2)	5.88	ENSDARP00000050968	14
Contig27168	CAP-GLY domain containing linker protein 2 [Source:ZFIN;Acc:ZDB-GENE-100727-3]	clip2	5.87	ENSDARP00000124509	14
k64:1530947	tescalcin b [Source:ZFIN;Acc:ZDB-GENE-040426-1903]	tescb	5.67	ENSDARP00000041503	14
k50:2880297	neuronal tyrosine-phosphorylated phosphoinositide-3-kinase adaptor 2 [Source:HGNC Symbol;Acc:29291]	NYAP2 (2 of 2)	5.53	ENSDARP00000122586	14
Contig1345	MIS12, MIND kinetochore complex component, homolog (S. pombe) [Source:HGNC Symbol;Acc:24967]	MIS12	5.52	ENSDARP00000032207	14
Contig18774	allograft inflammatory factor 1-like [Source:ZFIN;Acc:ZDB-GENE-030131-9646]	aif1l	5.26	ENSDARP00000021771	14
k61:1521392	finTRIM family, member 83 [Source:ZFIN;Acc:ZDB-GENE-031002-11]	ftr83	5.19	ENSDARP00000089011	14
k50:2924550	glucosidase, alpha; neutral AB [Source:HGNC Symbol;Acc:4138]	GANAB (3 of 3)	5.19	ENSDARP00000098188	14
Contig900	SH3-domain GRB2-like endophilin B2b [Source:ZFIN;Acc:ZDB-GENE-040426-833]	sh3glb2b	5.19	ENSDARP00000119047	14
Contig30695	protein phosphatase 1, regulatory (inhibitor) subunit 14Aa [Source:ZFIN;Acc:ZDB-GENE-050417-413]	ppp1r14aa	5.11	ENSDARP00000021168	14
Contig6370	OAF homolog (Drosophila) [Source:HGNC Symbol;Acc:28752]	OAF (2 of 2)	5.08	ENSDARP00000100763	14
Contig16766	cell division cycle associated 5 [Source:ZFIN;Acc:ZDB-GENE-030131-235]	cdca5	5.07	ENSDARP00000065263	14
k74:1096432	ribosomal protein S4, X-linked [Source:ZFIN;Acc:ZDB-GENE-040927-19]	rps4x	137.98	ENSDARP00000108089	15
Contig29824	zgc:193690 [Source:ZFIN;Acc:ZDB-GENE-080721-12]	zgc:193690	130.49	ENSDARP00000093660	15
Contig17387	si:ch211-226m16.3 [Source:ZFIN;Acc:ZDB-GENE-040724-8]	si:ch211-226m16.3	127.61	ENSDARP00000033525	15
Contig29786	DEAD/H (Asp-Glu-Ala-Asp/His) box polypeptide 19 (DBP5 homolog, yeast) [Source:ZFIN;Acc:ZDB-GENE-020419-30]	ddx19	117.34	ENSDARP00000003250	15
Contig28224	chromosome 1 open reading frame 192 [Source:HGNC Symbol;Acc:32325]	C23H1orf192	98.04	ENSDARP00000083775	15
Contig9886	tubulin tyrosine ligase-like family, member 9 [Source:ZFIN;Acc:ZDB-GENE-030131-1582]	ttll9	89.74	ENSDARP00000108447	15
Contig12891	gametocyte specific factor 1 [Source:HGNC Symbol;Acc:26565]	GTSF1	88.18	ENSDARP00000122030	15
Contig28006	RIB43A domain with coiled-coils 1 [Source:ZFIN;Acc:ZDB-GENE-081031-7]	ribc1	66.92	ENSDARP00000072603	15
Contig14752	zgc:92287 [Source:ZFIN;Acc:ZDB-GENE-040718-350]	zgc:92287	64.32	ENSDARP00000058741	15
k73:644374	SPO11 meiotic protein covalently bound to DSB homolog (S. cerevisiae) [Source:ZFIN;Acc:ZDB-GENE-040426-1900]	spo11	52.91	ENSDARP00000002837	15
Contig7869	mitogen-activated protein kinase binding protein 1 [Source:HGNC Symbol;Acc:29536]	MAPKBP1	46.69	ENSDARP00000110420	15
Contig20071	H3 histone, family 3C [Source:ZFIN;Acc:ZDB-GENE-030131-8175]	h3f3c	43.57	ENSDARP00000047268	15
Contig20376	eukaryotic translation initiation factor 4E family member 3 [Source:ZFIN;Acc:ZDB-GENE-040912-156]	eif4e3	41.5	ENSDARP00000123404	15
k59:1823179	bromodomain adjacent to zinc finger domain, 2A [Source:ZFIN;Acc:ZDB-GENE-041010-202]	baz2a	36.31	ENSDARP00000119385	15
Contig27227	leucine rich repeat containing 23 [Source:ZFIN;Acc:ZDB-GENE-041010-153]	lrrc23	34.5	ENSDARP00000004624	15
Contig6589	guanylate binding protein 3 [Source:ZFIN;Acc:ZDB-GENE-070912-176]	gbp3	33.2	ENSDARP00000009470	15
Contig1408	interleukin-1 receptor-associated kinase 1 binding protein 1 [Source:ZFIN;Acc:ZDB-GENE-050522-272]	irak1bp1	32.68	ENSDARP00000053587	15
k50:2911923	dynein, axonemal, heavy chain 12 [Source:ZFIN;Acc:ZDB-GENE-090311-9]	dnah12	32.16	ENSDARP00000078912	15
k68:1291425	family with sequence similarity 120C [Source:ZFIN;Acc:ZDB-GENE-090313-228]	fam120c	31.12	ENSDARP00000113531	15
k53:1303188	eyes absent homolog 4 (Drosophila) [Source:ZFIN;Acc:ZDB-GENE-050327-93]	eya4	29.05	ENSDARP00000115424	15
k55:2141726	F-box and leucine-rich repeat protein 5 [Source:ZFIN;Acc:ZDB-GENE-030131-900]	fbxl5	25.94	ENSDARP00000093665	15
Contig12548	Uncharacterized protein [Source:UniProtKB/TrEMBL;Acc:E7F3Q2]	CABZ01005649.2	22.82	ENSDARP00000107976	15
Contig9850	zgc:92287 [Source:ZFIN;Acc:ZDB-GENE-040718-350]	zgc:92287	22.31	ENSDARP00000058741	15
k50:2887580	baculoviral IAP repeat-containing 5B [Source:ZFIN;Acc:ZDB-GENE-030826-2]	birc5b	19.71	ENSDARP00000121836	15
k76:23460	ATPase, Ca++ transporting, plasma membrane 3b [Source:ZFIN;Acc:ZDB-GENE-080409-2]	atp2b3b	19.19	ENSDARP00000087157	15
k50:2842944	dynein, axonemal, heavy chain 12 [Source:ZFIN;Acc:ZDB-GENE-090311-9]	dnah12	18.67	ENSDARP00000078912	15
Contig2705	LSM14B, SCD6 homolog B (S. cerevisiae) [Source:ZFIN;Acc:ZDB-GENE-040426-779]	lsm14b	18.67	ENSDARP00000055115	15
k61:119103	SPO11 meiotic protein covalently bound to DSB homolog (S. cerevisiae) [Source:ZFIN;Acc:ZDB-GENE-040426-1900]	spo11	18.67	ENSDARP00000002837	15
k62:250600	pleiomorphic adenoma gene-like 2 [Source:ZFIN;Acc:ZDB-GENE-020806-1]	plagl2	17.64	ENSDARP00000104090	15
k51:860798	transglutaminase 1 like 4 [Source:ZFIN;Acc:ZDB-GENE-050913-29]	tgm1l4	17.64	ENSDARP00000059360	15
k50:2523853	crystallin, gamma MX, like 2 [Source:ZFIN;Acc:ZDB-GENE-050522-401]	crygmxl2	16.6	ENSDARP00000070462	15
Contig23150	syndecan binding protein (syntenin) 2 [Source:ZFIN;Acc:ZDB-GENE-030131-3727]	sdcbp2	16.6	ENSDARP00000116304	15
k87:717948	zinc finger protein 341 [Source:HGNC Symbol;Acc:15992]	ZNF341	16.6	ENSDARP00000100606	15
k64:1520747	interleukin-1 receptor-associated kinase 1 binding protein 1 [Source:ZFIN;Acc:ZDB-GENE-050522-272]	irak1bp1	15.56	ENSDARP00000053587	15
k70:232036	si:ch211-28e16.5 [Source:ZFIN;Acc:ZDB-GENE-090313-111]	si:ch211-28e16.5	15.56	ENSDARP00000120809	15
k52:2396994	tetratricopeptide repeat domain 29 [Source:HGNC Symbol;Acc:29936]	TTC29	15.56	ENSDARP00000119942	15
Contig17788	Leber congenital amaurosis 5 [Source:ZFIN;Acc:ZDB-GENE-090313-268]	lca5	14.97	ENSDARP00000099722	15
k50:2680947	si:ch211-273a21.1 [Source:ZFIN;Acc:ZDB-GENE-090312-57]	si:ch211-273a21.1	14.52	ENSDARP00000119794	15
k50:981408	spen homolog, transcriptional regulator (Drosophila) [Source:ZFIN;Acc:ZDB-GENE-050309-70]	spen	14.52	ENSDARP00000098999	15
k76:159541	suppressor of glucose, autophagy associated 1 [Source:HGNC Symbol;Acc:16111]	SOGA1	14.52	ENSDARP00000086285	15
Contig13097	ring finger protein 223 [Source:HGNC Symbol;Acc:40020]	RNF223	14.27	ENSDARP00000094845	15
k79:597338	DNA (cytosine-5-)-methyltransferase 5 [Source:ZFIN;Acc:ZDB-GENE-050314-2]	dnmt5	13.49	ENSDARP00000122655	15
k50:1730018	hemopoietic cell kinase [Source:ZFIN;Acc:ZDB-GENE-090313-72]	hck	13.49	ENSDARP00000075977	15
k78:467761	PHD finger protein 20, b [Source:ZFIN;Acc:ZDB-GENE-040822-33]	phf20b	13.49	ENSDARP00000112091	15
Contig632	phosphatase and actin regulator 3a [Source:ZFIN;Acc:ZDB-GENE-080220-4]	phactr3a	12.97	ENSDARP00000099014	15
k72:1112096	bromo adjacent homology domain containing 1 [Source:HGNC Symbol;Acc:29153]	BAHD1 (1 of 2)	12.45	ENSDARP00000104701	15
k67:1362528	formin-like 3 [Source:ZFIN;Acc:ZDB-GENE-030131-1571]	fmnl3	12.45	ENSDARP00000115552	15
k63:1550248	phosphatidylinositol-4-phosphate 5-kinase, type II [Source:ZFIN;Acc:ZDB-GENE-030828-9]	pip5k2	12.45	ENSDARP00000042700	15
k55:1818129	SOGA family member 3b [Source:ZFIN;Acc:ZDB-GENE-081022-198]	soga3b	12.45	ENSDARP00000123551	15
Contig5727	UBX domain protein 10 [Source:ZFIN;Acc:ZDB-GENE-060825-319]	ubxn10	12.45	ENSDARP00000068895	15
k71:488888	zgc:113278 [Source:ZFIN;Acc:ZDB-GENE-050327-66]	zgc:113278	12.45	ENSDARP00000026457	15
k59:509579	multiple EGF-like-domains 6a [Source:ZFIN;Acc:ZDB-GENE-090312-12]	megf6a	11.93	ENSDARP00000100705	15
k73:1126988	cadherin 24, type 2 [Source:HGNC Symbol;Acc:14265]	CDH24 (2 of 2)	11.41	ENSDARP00000102632	15
k73:40734	eph receptor A3, like [Source:ZFIN;Acc:ZDB-GENE-060503-862]	epha3l	11.41	ENSDARP00000021706	15
k50:2253162	protein tyrosine phosphatase domain containing 1 [Source:HGNC Symbol;Acc:30184]	PTPDC1 (2 of 2)	11.41	ENSDARP00000076271	15
k77:640727	Rho guanine nucleotide exchange factor (GEF) 10-like b [Source:ZFIN;Acc:ZDB-GENE-090313-222]	arhgef10lb	11.41	ENSDARP00000121072	15
k50:617471	si:ch211-197l9.2 [Source:ZFIN;Acc:ZDB-GENE-091204-369]	si:ch211-197l9.2	11.41	ENSDARP00000117889	15
Contig47	tetratricopeptide repeat domain 34 [Source:HGNC Symbol;Acc:34297]	TTC34	11.41	ENSDARP00000110890	15
k57:1971266	castor zinc finger 1 [Source:ZFIN;Acc:ZDB-GENE-060130-108]	casz1	10.37	ENSDARP00000117224	15
k56:2023590	cell adhesion molecule with homology to L1CAM (close homolog of L1) a [Source:ZFIN;Acc:ZDB-GENE-090313-201]	chl1a	10.37	ENSDARP00000103902	15
k71:992637	microtubule associated monoxygenase, calponin and LIM domain containing 1 [Source:ZFIN;Acc:ZDB-GENE-081022-3]	mical1	10.37	ENSDARP00000033762	15
k50:544850	SOGA family member 3a [Source:ZFIN;Acc:ZDB-GENE-100921-84]	soga3a	10.37	ENSDARP00000086834	15
k69:775983	UDP-Gal:betaGlcNAc beta 1,4- galactosyltransferase, polypeptide 3 [Source:HGNC Symbol;Acc:926]	B4GALT3	10.37	ENSDARP00000084432	15
Contig10260	vitamin D receptor b [Source:ZFIN;Acc:ZDB-GENE-080403-10]	vdrb	10.37	ENSDARP00000094891	15
Contig18926	armadillo repeat containing 1, like [Source:ZFIN;Acc:ZDB-GENE-030131-9819]	armc1l	10.36	ENSDARP00000116279	15
Contig30018	regulator of chromosome condensation 2 [Source:ZFIN;Acc:ZDB-GENE-040426-2213]	rcc2	10.33	ENSDARP00000123228	15
Contig24445	ubiquitin-conjugating enzyme E2T (putative) [Source:ZFIN;Acc:ZDB-GENE-061013-547]	ube2t	10.09	ENSDARP00000107045	15
Contig13622	cell adhesion molecule with homology to L1CAM (close homolog of L1) a [Source:ZFIN;Acc:ZDB-GENE-090313-201]	chl1a	9.68	ENSDARP00000103902	15
k61:1688659	formin-like 3 [Source:ZFIN;Acc:ZDB-GENE-030131-1571]	fmnl3	9.34	ENSDARP00000115552	15
Contig11234	coiled-coil domain containing 157 [Source:HGNC Symbol;Acc:33854]	CCDC157	8.96	ENSDARP00000073207	15
k65:1471690	diacylglycerol kinase, alpha 80kDa [Source:HGNC Symbol;Acc:2849]	DGKA (1 of 2)	8.3	ENSDARP00000080077	15
k50:2816131	dynein, axonemal, heavy chain 12 [Source:ZFIN;Acc:ZDB-GENE-090311-9]	dnah12	8.3	ENSDARP00000078912	15
k67:151313	MDS1 and EVI1 complex locus [Source:ZFIN;Acc:ZDB-GENE-050208-123]	mecom	8.3	ENSDARP00000106163	15
k63:1552379	Nance-Horan syndrome a (human) [Source:ZFIN;Acc:ZDB-GENE-090617-1]	nhsa	8.3	ENSDARP00000103061	15
k50:1053606	neuropeptides B/W receptor 2 [Source:HGNC Symbol;Acc:4530]	NPBWR2 (2 of 2)	8.3	ENSDARP00000034893	15
Contig16598	pleiomorphic adenoma gene-like 2 [Source:ZFIN;Acc:ZDB-GENE-020806-1]	plagl2	8.3	ENSDARP00000104090	15
k50:1845504	plexin b1 [Source:ZFIN;Acc:ZDB-GENE-050302-63]	plxnb1a	8.3	ENSDARP00000117176	15
k50:2559102	si:ch211-273a21.1 [Source:ZFIN;Acc:ZDB-GENE-090312-57]	si:ch211-273a21.1	8.3	ENSDARP00000119794	15
k50:2878975	solute carrier family 39 (zinc transporter), member 5 [Source:ZFIN;Acc:ZDB-GENE-060608-1]	slc39a5	8.3	ENSDARP00000123704	15
Contig17606	topoisomerase (DNA) I, like [Source:ZFIN;Acc:ZDB-GENE-060616-217]	top1l	8.3	ENSDARP00000065948	15
k50:2900657	vitamin D (1,25- dihydroxyvitamin D3) receptor [Source:HGNC Symbol;Acc:12679]	VDR (1 of 2)	8.3	ENSDARP00000063213	15
Contig11093	HAUS augmin-like complex, subunit 8 [Source:HGNC Symbol;Acc:30532]	HAUS8	7.8	ENSDARP00000111597	15
k68:1313062	transketolase [Source:ZFIN;Acc:ZDB-GENE-030909-13]	tkt	7.79	ENSDARP00000017569	15
k50:1527125	complement component 1, q subcomponent-like 4 [Source:HGNC Symbol;Acc:31416]	C1QL4 (2 of 2)	7.78	ENSDARP00000067062	15
Contig4830	ubiquitin-conjugating enzyme E2, J2 (UBC6 homolog, yeast) [Source:ZFIN;Acc:ZDB-GENE-070410-28]	ube2j2	7.7	ENSDARP00000081358	15
Contig10237	ATPase, Ca++ transporting, plasma membrane 3b [Source:ZFIN;Acc:ZDB-GENE-080409-2]	atp2b3b	7.26	ENSDARP00000087157	15
k55:2115344	LETM1 domain containing 1 [Source:HGNC Symbol;Acc:24241]	LETMD1	7.26	ENSDARP00000044657	15
k56:2021751	PRP38 pre-mRNA processing factor 38 (yeast) domain containing B [Source:ZFIN;Acc:ZDB-GENE-040426-2878]	prpf38b	7.26	ENSDARP00000069565	15
k55:2106276	septin 9a [Source:ZFIN;Acc:ZDB-GENE-030131-9187]	sept9a	7.26	ENSDARP00000093835	15
Contig13063	tetratricopeptide repeat domain 29 [Source:HGNC Symbol;Acc:29936]	TTC29	7.26	ENSDARP00000076265	15
k84:811076	ubiquitin specific peptidase 19 [Source:ZFIN;Acc:ZDB-GENE-030131-3055]	usp19	7.26	ENSDARP00000116060	15
k64:1522378	wu:fy63c09 [Source:ZFIN;Acc:ZDB-GENE-050302-146]	wu:fy63c09	7.26	ENSDARP00000099421	15
Contig8053	peptidase inhibitor 16 [Source:HGNC Symbol;Acc:21245]	PI16	7.23	ENSDARP00000067661	15
Contig24953	PRELI domain containing 1b [Source:ZFIN;Acc:ZDB-GENE-050522-169]	prelid1b	6.77	ENSDARP00000064845	15
k72:1125559	isocitrate dehydrogenase 3 (NAD+) gamma [Source:ZFIN;Acc:ZDB-GENE-050417-435]	idh3g	6.74	ENSDARP00000094764	15
k50:2545750	cytochrome P450, family 17, subfamily A, polypeptide 2 [Source:ZFIN;Acc:ZDB-GENE-100822-1]	cyp17a2	6.48	ENSDARP00000070565	15
Contig21054	regulator of chromosome condensation 2 [Source:ZFIN;Acc:ZDB-GENE-040426-2213]	rcc2	6.35	ENSDARP00000004838	15
Contig13560	DNA (cytosine-5-)-methyltransferase 5 [Source:ZFIN;Acc:ZDB-GENE-050314-2]	dnmt5	6.33	ENSDARP00000118597	15
Contig18459	Cd63 antigen [Source:ZFIN;Acc:ZDB-GENE-030131-180]	cd63	6.22	ENSDARP00000031764	15
k64:1517745	protein kinase C binding protein 1, like [Source:ZFIN;Acc:ZDB-GENE-030131-2199]	prkcbp1l	6.22	ENSDARP00000105974	15
k50:2898590	spen homolog, transcriptional regulator (Drosophila) [Source:HGNC Symbol;Acc:17575]	SPEN (2 of 2)	6.22	ENSDARP00000100192	15
Contig24952	tensin like C1 domain containing phosphatase a [Source:ZFIN;Acc:ZDB-GENE-090312-163]	tenc1a	6.22	ENSDARP00000100006	15
k55:2120102	Uncharacterized protein [Source:UniProtKB/TrEMBL;Acc:F1QFW7]	CABZ01088025.1	6.22	ENSDARP00000062414	15
k62:1616549	Uncharacterized protein [Source:UniProtKB/TrEMBL;Acc:F1R414]	BX510915.1	6.22	ENSDARP00000104200	15
Contig11731	WW domain binding protein 1 [Source:HGNC Symbol;Acc:12737]	WBP1	6.22	ENSDARP00000118699	15
Contig10638	coiled-coil domain containing 30 [Source:HGNC Symbol;Acc:26103]	CCDC30	6.12	ENSDARP00000073993	15
k72:1159261	heat shock protein 8 [Source:ZFIN;Acc:ZDB-GENE-990415-92]	hspa8	6.07	ENSDARP00000121031	15
Contig4212	PR domain containing 5 [Source:ZFIN;Acc:ZDB-GENE-040708-1]	prdm5	5.99	ENSDARP00000106969	15
k50:2837093	phosphatase and actin regulator 3a [Source:ZFIN;Acc:ZDB-GENE-080220-4]	phactr3a	5.81	ENSDARP00000099014	15
k50:1499654	ankyrin repeat domain 52 [Source:ZFIN;Acc:ZDB-GENE-050522-247]	ankrd52	5.71	ENSDARP00000030948	15
k69:215452	si:ch211-28e16.5 [Source:ZFIN;Acc:ZDB-GENE-090313-111]	si:ch211-28e16.5	5.71	ENSDARP00000120809	15
Contig22368	chromosome 1 open reading frame 21 [Source:HGNC Symbol;Acc:15494]	C2H1orf21	5.53	ENSDARP00000121588	15
k74:1091246	low density lipoprotein receptor-related protein 4 [Source:HGNC Symbol;Acc:6696]	LRP4	5.53	ENSDARP00000109475	15
k74:718937	dynactin 3 (p22) [Source:ZFIN;Acc:ZDB-GENE-040704-65]	dctn3	5.45	ENSDARP00000110388	15
k75:1060872	DEAD (Asp-Glu-Ala-Asp) box polypeptide 5 [Source:ZFIN;Acc:ZDB-GENE-030131-925]	ddx5	5.31	ENSDARP00000055444	15
k50:2601461	adenylate cyclase 6b [Source:ZFIN;Acc:ZDB-GENE-090127-2]	adcy6b	5.19	ENSDARP00000034426	15
k50:2857892	ArfGAP with GTPase domain, ankyrin repeat and PH domain 2 [Source:HGNC Symbol;Acc:16921]	AGAP2	5.19	ENSDARP00000107375	15
k70:1226108	low density lipoprotein receptor-related protein 5 [Source:ZFIN;Acc:ZDB-GENE-050518-2]	lrp5	5.19	ENSDARP00000108864	15
k50:1646233	si:ch211-197l9.2 [Source:ZFIN;Acc:ZDB-GENE-091204-369]	si:ch211-197l9.2	5.19	ENSDARP00000117889	15
k50:2782509	si:ch211-254n4.3 [Source:ZFIN;Acc:ZDB-GENE-081105-89]	si:ch211-254n4.3	5.19	ENSDARP00000030033	15
k50:2066873	SOGA family member 3b [Source:ZFIN;Acc:ZDB-GENE-081022-198]	soga3b	5.19	ENSDARP00000123551	15
k57:1951572	v-erb-b2 erythroblastic leukemia viral oncogene homolog 3b [Source:ZFIN;Acc:ZDB-GENE-050107-1]	erbb3b	5.19	ENSDARP00000105384	15
Contig21804	junctional adhesion molecule 2a [Source:ZFIN;Acc:ZDB-GENE-031204-3]	jam2a	5.05	ENSDARP00000076426	15
k86:765506	sosondowah ankyrin repeat domain family member C [Source:HGNC Symbol;Acc:26149]	SOWAHC (2 of 3)	5.01	ENSDARP00000101994	15
Contig15252	polynucleotide kinase 3'-phosphatase [Source:HGNC Symbol;Acc:9154]	PNKP	5	ENSDARP00000089915	15
Contig25010	mutS homolog 4 (E. coli) [Source:HGNC Symbol;Acc:7327]	MSH4	168.07	ENSDARP00000104178	16
Contig30211	pleckstrin and Sec7 domain containing 2 [Source:HGNC Symbol;Acc:19092]	PSD2	144.9	ENSDARP00000086172	16
Contig8649	fibronectin type III and ankyrin repeat domains 1 [Source:HGNC Symbol;Acc:23527]	FANK1	120.35	ENSDARP00000057961	16
Contig24152	si:ch211-116m6.3 [Source:ZFIN;Acc:ZDB-GENE-030131-3273]	si:ch211-116m6.3	112.67	ENSDARP00000124540	16
Contig4542	chromosome 15 open reading frame 52 [Source:HGNC Symbol;Acc:33488]	C17H15orf52	81.34	ENSDARP00000104588	16
Contig27135	spermatogenesis associated 17 [Source:ZFIN;Acc:ZDB-GENE-111214-1]	spata17	50.84	ENSDARP00000071067	16
Contig3516	chromosome 8 open reading frame 74 [Source:HGNC Symbol;Acc:32296]	C17H8orf74	39.77	ENSDARP00000104159	16
Contig15772	Uncharacterized protein [Source:UniProtKB/TrEMBL;Acc:F1R296]	CT027705.2	37.35	ENSDARP00000099906	16
k77:544595	RNA polymerase II associated protein 1 [Source:ZFIN;Acc:ZDB-GENE-090914-1]	rpap1	36.31	ENSDARP00000100448	16
Contig14616	Uncharacterized protein [Source:UniProtKB/TrEMBL;Acc:E7FFD1]	CABZ01023423.1	35.97	ENSDARP00000097977	16
k62:1659524	Ral GTPase activating protein, alpha subunit 2 (catalytic) [Source:HGNC Symbol;Acc:16207]	RALGAPA2	32.16	ENSDARP00000079180	16
Contig8640	minichromosome maintenance complex component 8 [Source:HGNC Symbol;Acc:16147]	MCM8	31.95	ENSDARP00000097832	16
Contig7621	coiled-coil domain containing 170 [Source:ZFIN;Acc:ZDB-GENE-070112-162]	ccdc170	28.01	ENSDARP00000109073	16
Contig23446	aquarius homolog (mouse) [Source:ZFIN;Acc:ZDB-GENE-040426-1189]	aqr	24.38	ENSDARP00000108091	16
k66:1399184	jumonji domain containing 1C [Source:HGNC Symbol;Acc:12313]	JMJD1C (2 of 2)	22.82	ENSDARP00000098719	16
Contig16698	family with sequence similarity 161, member B [Source:HGNC Symbol;Acc:19854]	FAM161B	22.56	ENSDARP00000111624	16
k77:15725	RNA polymerase II associated protein 1 [Source:ZFIN;Acc:ZDB-GENE-090914-1]	rpap1	21.79	ENSDARP00000100448	16
k53:1699112	inverted formin, FH2 and WH2 domain containing [Source:HGNC Symbol;Acc:23791]	INF2	19.71	ENSDARP00000004843	16
k50:2871476	cholinergic receptor, nicotinic, alpha polypeptide 2a (neuronal) [Source:ZFIN;Acc:ZDB-GENE-040108-2]	chrna2a	18.67	ENSDARP00000028704	16
k50:1264830	potassium channel, subfamily K, member 10b [Source:ZFIN;Acc:ZDB-GENE-050420-31]	kcnk10b	18.67	ENSDARP00000067541	16
k67:1358029	ribosomal protein L13a [Source:ZFIN;Acc:ZDB-GENE-030131-168]	rpl13a	17.88	ENSDARP00000108949	16
Contig5383	fibroblast growth factor 8 b [Source:ZFIN;Acc:ZDB-GENE-010122-1]	fgf8b	17.64	ENSDARP00000057884	16
k50:302357	lefty1 [Source:ZFIN;Acc:ZDB-GENE-990630-10]	lft1	17.64	ENSDARP00000005312	16
k50:1419862	Usher syndrome 2A (autosomal recessive, mild) [Source:ZFIN;Acc:ZDB-GENE-060503-794]	ush2a	16.6	ENSDARP00000080636	16
Contig25944	MIS18 kinetochore protein homolog A (S. pombe) [Source:ZFIN;Acc:ZDB-GENE-091204-314]	mis18a	15.83	ENSDARP00000051197	16
Contig12343	EF-hand calcium binding domain 11 [Source:ZFIN;Acc:ZDB-GENE-050417-348]	efcab11	15.56	ENSDARP00000064232	16
k87:725062	rhotekin 2 [Source:ZFIN;Acc:ZDB-GENE-041010-225]	rtkn2	15.56	ENSDARP00000070078	16
k69:977390	echinoderm microtubule associated protein like 5 [Source:HGNC Symbol;Acc:18197]	EML5	14.52	ENSDARP00000100360	16
k73:1120349	Uncharacterized protein [Source:UniProtKB/TrEMBL;Acc:E7F735]	BX927351.1	14.52	ENSDARP00000073486	16
k63:1016155	SET domain containing 3 [Source:ZFIN;Acc:ZDB-GENE-030131-9137]	setd3	14.01	ENSDARP00000110046	16
k89:98059	tetratricopeptide repeat domain 8 [Source:ZFIN;Acc:ZDB-GENE-030131-8846]	ttc8	13.49	ENSDARP00000065664	16
k80:430704	3-hydroxyisobutyrate dehydrogenase a [Source:ZFIN;Acc:ZDB-GENE-040801-264]	hibadha	12.97	ENSDARP00000052638	16
k52:2069254	phospholipase C, beta 2 [Source:HGNC Symbol;Acc:9055]	PLCB2	12.97	ENSDARP00000105237	16
Contig29180	angel homolog 1 (Drosophila) [Source:HGNC Symbol;Acc:19961]	ANGEL1 (1 of 2)	12.51	ENSDARP00000103684	16
k70:411678	CDC42 binding protein kinase alpha (DMPK-like) [Source:HGNC Symbol;Acc:1737]	CDC42BPA (1 of 2)	12.45	ENSDARP00000076092	16
k78:975131	chromosome 15 open reading frame 52 [Source:HGNC Symbol;Acc:33488]	C17H15orf52	12.45	ENSDARP00000104588	16
k50:1083394	L-threonine dehydrogenase [Source:ZFIN;Acc:ZDB-GENE-040426-2379]	tdh	12.45	ENSDARP00000024225	16
Contig12834	proline rich membrane anchor 1 [Source:HGNC Symbol;Acc:18319]	PRIMA1	12.45	ENSDARP00000108941	16
k62:1360768	sushi domain containing 4 [Source:HGNC Symbol;Acc:25470]	SUSD4	12.45	ENSDARP00000032279	16
k50:381821	UDP glucuronosyltransferase 2 family, polypeptide A4 [Source:ZFIN;Acc:ZDB-GENE-080721-23]	ugt2a4	12.45	ENSDARP00000038417	16
Contig23571	enolase family member 4 [Source:HGNC Symbol;Acc:31670]	ENO4	11.48	ENSDARP00000094621	16
Contig27399	chromosome 2 open reading frame 43 [Source:HGNC Symbol;Acc:26145]	C17H2orf43	11.41	ENSDARP00000102907	16
k50:2887530	leucine rich repeat and fibronectin type III domain containing 2 [Source:HGNC Symbol;Acc:21226]	LRFN2 (2 of 2)	11.41	ENSDARP00000079653	16
Contig11792	SAM and SH3 domain containing 1 [Source:HGNC Symbol;Acc:19182]	SASH1 (2 of 2)	11.41	ENSDARP00000076236	16
Contig30922	chromosome 21 open reading frame 59 [Source:HGNC Symbol;Acc:1301]	C10H21orf59	11.34	ENSDARP00000104844	16
Contig730	lin-52 homolog (C. elegans) [Source:ZFIN;Acc:ZDB-GENE-061110-82]	lin52	11.19	ENSDARP00000114392	16
Contig28917	NDC80 homolog, kinetochore complex component (S. cerevisiae) [Source:ZFIN;Acc:ZDB-GENE-030131-904]	ndc80	10.88	ENSDARP00000012236	16
k67:1351387	bloodthirsty-related gene family, member 32 [Source:ZFIN;Acc:ZDB-GENE-060421-3827]	btr32	10.37	ENSDARP00000070527	16
k63:953645	Dicer1, Dcr-1 homolog (Drosophila) [Source:ZFIN;Acc:ZDB-GENE-030131-3445]	dicer1	10.37	ENSDARP00000100328	16
k64:1520803	epithelial cell transforming sequence 2 oncogene-like [Source:HGNC Symbol;Acc:21118]	ECT2L	10.37	ENSDARP00000109360	16
k70:168716	family with sequence similarity 167, member B [Source:HGNC Symbol;Acc:28133]	FAM167B	10.37	ENSDARP00000102835	16
k58:196589	internexin neuronal intermediate filament protein, alpha b [Source:ZFIN;Acc:ZDB-GENE-990415-83]	inab	10.37	ENSDARP00000069744	16
k89:668125	kinesin family member 11 [Source:ZFIN;Acc:ZDB-GENE-020426-1]	kif11	10.37	ENSDARP00000006884	16
k64:960909	Rho GTPase activating protein 40 [Source:HGNC Symbol;Acc:16226]	ARHGAP40	10.37	ENSDARP00000104315	16
k50:620125	solute carrier family 30 (zinc transporter), member 1a [Source:ZFIN;Acc:ZDB-GENE-040426-1840]	slc30a1a	10.37	ENSDARP00000022487	16
Contig13396	spermatogenesis associated 7 [Source:HGNC Symbol;Acc:20423]	SPATA7	10.37	ENSDARP00000102336	16
k58:24659u	Uncharacterized protein [Source:UniProtKB/TrEMBL;Acc:E7F0R1]	CR396586.2	10.37	ENSDARP00000109155	16
k50:2672686	XK, Kell blood group complex subunit-related family, member 6 [Source:HGNC Symbol;Acc:27806]	XKR6 (1 of 2)	10.37	ENSDARP00000022407	16
k71:1216956	chromosome 10 open reading frame 137 [Source:HGNC Symbol;Acc:24640]	C17H10orf137	9.93	ENSDARP00000096094	16
Contig13979	rhotekin 2 [Source:ZFIN;Acc:ZDB-GENE-041010-225]	rtkn2	9.47	ENSDARP00000070078	16
k50:2237812	ELKS/RAB6-interacting/CAST family member 2 [Source:HGNC Symbol;Acc:31922]	ERC2 (1 of 2)	9.34	ENSDARP00000081148	16
Contig16919	phospholipase D2 [Source:ZFIN;Acc:ZDB-GENE-060216-4]	pld2	9.34	ENSDARP00000122561	16
Contig13451	ttk protein kinase [Source:ZFIN;Acc:ZDB-GENE-030123-1]	ttk	9.34	ENSDARP00000121369	16
k63:1165442	Uncharacterized protein [Source:UniProtKB/TrEMBL;Acc:E7F3Q2]	CABZ01005649.2	9.34	ENSDARP00000107976	16
k52:558619	Uncharacterized protein [Source:UniProtKB/TrEMBL;Acc:E7FCH1]	BX927349.3	9.34	ENSDARP00000106974	16
k61:1691083	upregulator of cell proliferation [Source:HGNC Symbol;Acc:30890]	URGCP (1 of 3)	9.34	ENSDARP00000099032	16
k61:1129568	zinc finger and BTB domain containing 42 [Source:HGNC Symbol;Acc:32550]	ZBTB42	9.34	ENSDARP00000100704	16
Contig20672	chromosome 21 open reading frame 59 [Source:HGNC Symbol;Acc:1301]	C10H21orf59	9.04	ENSDARP00000104844	16
Contig5768	protein tyrosine phosphatase, receptor type, E, b [Source:ZFIN;Acc:ZDB-GENE-060503-263]	ptpreb	8.99	ENSDARP00000005710	16
k56:2024680	kinase D-interacting substrate of 220a [Source:ZFIN;Acc:ZDB-GENE-041014-170]	kidins220a	8.82	ENSDARP00000116037	16
Contig15732	histone cluster 2, H2ab [Source:HGNC Symbol;Acc:20508]	HIST2H2AB (19 of 30)	8.45	ENSDARP00000110869	16
k63:1590942	5'-nucleotidase, cytosolic IIb [Source:ZFIN;Acc:ZDB-GENE-061013-522]	nt5c2b	8.3	ENSDARP00000065124	16
k50:2267056	cholinergic receptor, nicotinic, alpha polypeptide 2a (neuronal) [Source:ZFIN;Acc:ZDB-GENE-040108-2]	chrna2a	8.3	ENSDARP00000028704	16
k50:2837236	ryanodine receptor 1b (skeletal) [Source:ZFIN;Acc:ZDB-GENE-070705-417]	ryr1b	8.3	ENSDARP00000032856	16
k89:197088	vasohibin 1 [Source:HGNC Symbol;Acc:19964]	VASH1	8.3	ENSDARP00000114200	16
Contig12004	polo-like kinase 4 (Drosophila) [Source:ZFIN;Acc:ZDB-GENE-030619-14]	plk4	8.16	ENSDARP00000043865	16
Contig9845	WD repeat and HMG-box DNA binding protein 1 [Source:ZFIN;Acc:ZDB-GENE-030131-1665]	wdhd1	7.98	ENSDARP00000099718	16
Contig19220	zinc finger protein 365 [Source:HGNC Symbol;Acc:18194]	ZNF365	7.88	ENSDARP00000104967	16
k70:1216625	ribosomal protein S21 [Source:ZFIN;Acc:ZDB-GENE-040426-1102]	rps21	7.85	ENSDARP00000122013	16
k50:1391582	solute carrier family 30 (zinc transporter), member 1a [Source:ZFIN;Acc:ZDB-GENE-040426-1840]	slc30a1a	7.78	ENSDARP00000022487	16
Contig18295	deleted in a mouse model of primary ciliary dyskinesia [Source:ZFIN;Acc:ZDB-GENE-060825-166]	dpcd	7.63	ENSDARP00000079744	16
Contig19773	Dicer1, Dcr-1 homolog (Drosophila) [Source:ZFIN;Acc:ZDB-GENE-030131-3445]	dicer1	7.52	ENSDARP00000100328	16
k56:1387651	bromo adjacent homology domain containing 1 [Source:HGNC Symbol;Acc:29153]	BAHD1 (1 of 2)	7.26	ENSDARP00000104701	16
k50:2859017	calpain 3, (p94) [Source:ZFIN;Acc:ZDB-GENE-040912-97]	capn3	7.26	ENSDARP00000123897	16
k50:2513615	cholinergic receptor, nicotinic, alpha polypeptide 2b (neuronal) [Source:ZFIN;Acc:ZDB-GENE-041001-99]	chrna2b	7.26	ENSDARP00000119522	16
Contig15710	cytoplasmic linker associated protein 1a [Source:ZFIN;Acc:ZDB-GENE-081104-520]	clasp1a	7.26	ENSDARP00000093222	16
k52:2382902	dachsous 1b (Drosophila) [Source:ZFIN;Acc:ZDB-GENE-050208-41]	dchs1b	7.26	ENSDARP00000109139	16
k64:1497442	echinoderm microtubule associated protein like 5 [Source:HGNC Symbol;Acc:18197]	EML5	7.26	ENSDARP00000100360	16
k63:1585875	exportin 1 (CRM1 homolog, yeast) b [Source:ZFIN;Acc:ZDB-GENE-070530-6]	xpo1b	7.26	ENSDARP00000086620	16
k59:1830627	jumonji domain containing 1C [Source:HGNC Symbol;Acc:12313]	JMJD1C (2 of 2)	7.26	ENSDARP00000098719	16
k58:26664	kinase D-interacting substrate of 220b [Source:ZFIN;Acc:ZDB-GENE-030131-7824]	kidins220b	7.26	ENSDARP00000092376	16
Contig14129	glutaminyl-peptide cyclotransferase [Source:HGNC Symbol;Acc:9753]	QPCT	7.16	ENSDARP00000108267	16
k67:1364788	angel homolog 1 (Drosophila) [Source:HGNC Symbol;Acc:19961]	ANGEL1 (1 of 2)	7.15	ENSDARP00000103684	16
Contig27592	dihydropyrimidinase-like 5a [Source:ZFIN;Acc:ZDB-GENE-030131-3136]	dpysl5a	6.9	ENSDARP00000009353	16
Contig7125	centromere protein O [Source:ZFIN;Acc:ZDB-GENE-070928-16]	cenpo	6.77	ENSDARP00000100680	16
k55:2118095	lipin 1 [Source:ZFIN;Acc:ZDB-GENE-080722-2]	lpin1	6.74	ENSDARP00000095032	16
k68:1313395	syntrophin, gamma 2 [Source:ZFIN;Acc:ZDB-GENE-060526-196]	sntg2	6.74	ENSDARP00000077021	16
k50:2878002	visual system homeobox 2 [Source:ZFIN;Acc:ZDB-GENE-001222-1]	vsx2	6.74	ENSDARP00000038309	16
k50:1614996	hormonally up-regulated Neu-associated kinase [Source:ZFIN;Acc:ZDB-GENE-050309-240]	hunk	6.57	ENSDARP00000106262	16
Contig13375	SAM and SH3 domain containing 1 [Source:HGNC Symbol;Acc:19182]	SASH1 (2 of 2)	6.5	ENSDARP00000076236	16
k58:1918352	enhancer of rudimentary homolog (Drosophila) [Source:ZFIN;Acc:ZDB-GENE-990415-57]	erh	6.48	ENSDARP00000092749	16
k62:558290	SUMO1/sentrin specific peptidase 6 [Source:HGNC Symbol;Acc:20944]	SENP6 (2 of 2)	6.48	ENSDARP00000098868	16
Contig12631	NADP-dependent oxidoreductase domain containing 1 [Source:HGNC Symbol;Acc:20487]	NOXRED1	6.41	ENSDARP00000062108	16
Contig26618	DEAH (Asp-Glu-Ala-His) box polypeptide 32 [Source:HGNC Symbol;Acc:16717]	DHX32 (2 of 2)	6.3	ENSDARP00000098355	16
k50:2847717	epithelial cell transforming sequence 2 oncogene-like [Source:HGNC Symbol;Acc:21118]	ECT2L	6.22	ENSDARP00000109360	16
k71:679993	family with sequence similarity 167, member B [Source:HGNC Symbol;Acc:28133]	FAM167B	6.22	ENSDARP00000102835	16
Contig10135	HHIP-like 1 [Source:ZFIN;Acc:ZDB-GENE-090306-3]	hhipl1	6.22	ENSDARP00000084880	16
k50:2702473	leucine rich repeat and fibronectin type III domain containing 2 [Source:HGNC Symbol;Acc:21226]	LRFN2 (2 of 2)	6.22	ENSDARP00000079653	16
k50:350926	neuronal PAS domain protein 3 [Source:HGNC Symbol;Acc:19311]	NPAS3	6.22	ENSDARP00000016823	16
k69:1275268	si:ch211-171h4.7 [Source:ZFIN;Acc:ZDB-GENE-120215-25]	si:ch211-171h4.7	6.22	ENSDARP00000108590	16
k60:1596895	Uncharacterized protein [Source:UniProtKB/TrEMBL;Acc:F1QHI2]	CR450701.1	6.22	ENSDARP00000111793	16
Contig16289	YY1 transcription factor b [Source:ZFIN;Acc:ZDB-GENE-040426-2127]	yy1b	6.22	ENSDARP00000124590	16
Contig27231	tubulin tyrosine ligase-like family, member 5 [Source:HGNC Symbol;Acc:19963]	TTLL5	6.02	ENSDARP00000094116	16
Contig13256	tetratricopeptide repeat domain 8 [Source:ZFIN;Acc:ZDB-GENE-030131-8846]	ttc8	5.97	ENSDARP00000065664	16
k50:2260805	prolactin releasing hormone 2 receptor [Source:ZFIN;Acc:ZDB-GENE-120411-41]	prlh2r	5.88	ENSDARP00000071411	16
k87:531679	protocadherin 1 gamma 30 [Source:ZFIN;Acc:ZDB-GENE-050609-23]	pcdh1g30	5.88	ENSDARP00000107635	16
k50:1101928	RAB15, member RAS oncogene family [Source:ZFIN;Acc:ZDB-GENE-040718-2]	rab15	5.88	ENSDARP00000049461	16
Contig6747	tonsoku-like, DNA repair protein [Source:HGNC Symbol;Acc:7801]	TONSL	5.88	ENSDARP00000096098	16
Contig28107	Uncharacterized protein [Source:UniProtKB/TrEMBL;Acc:F1QT04]	CABZ01086292.1	5.8	ENSDARP00000110771	16
Contig3267	TYRO3 protein tyrosine kinase [Source:ZFIN;Acc:ZDB-GENE-990714-13]	tyro3	5.78	ENSDARP00000116623	16
k50:2878319	Uncharacterized protein [Source:UniProtKB/TrEMBL;Acc:F1QEH2]	CABZ01093082.1	5.71	ENSDARP00000109632	16
Contig10160	heat shock 70kDa protein 12A [Source:HGNC Symbol;Acc:19022]	HSPA12A	5.53	ENSDARP00000106960	16
k53:2291778	Uncharacterized protein [Source:UniProtKB/TrEMBL;Acc:E7FFG7]	CU915814.1	5.53	ENSDARP00000097933	16
k54:1056929	coiled-coil domain containing 176 [Source:HGNC Symbol;Acc:19855]	CCDC176 (2 of 2)	5.39	ENSDARP00000090497	16
k50:2688106	anaplastic lymphoma kinase (Ki-1) [Source:ZFIN;Acc:ZDB-GENE-031027-1]	alk	5.19	ENSDARP00000124055	16
k68:254757	checkpoint suppressor 1 [Source:ZFIN;Acc:ZDB-GENE-040217-1]	ches1	5.19	ENSDARP00000094912	16
k50:34519	ectonucleoside triphosphate diphosphohydrolase 5 [Source:HGNC Symbol;Acc:3367]	ENTPD5 (1 of 2)	5.19	ENSDARP00000069996	16
k50:396297	eph receptor B2b [Source:ZFIN;Acc:ZDB-GENE-050522-415]	ephb2b	5.19	ENSDARP00000043755	16
k57:1976126	potassium channel, subfamily K, member 18 [Source:HGNC Symbol;Acc:19439]	KCNK18	5.19	ENSDARP00000074098	16
Contig29438	coiled-coil domain containing 28A [Source:ZFIN;Acc:ZDB-GENE-030131-5007]	ccdc28a	5.18	ENSDARP00000120116	16
Contig26510	bromodomain, testis-specific [Source:ZFIN;Acc:ZDB-GENE-030131-5928]	brdt	5.14	ENSDARP00000125966	16
Contig7224	IQ motif containing GTPase activating protein 3 [Source:HGNC Symbol;Acc:20669]	IQGAP3	5.13	ENSDARP00000112513	16
Contig21253	kinesin family member 11 [Source:ZFIN;Acc:ZDB-GENE-020426-1]	kif11	5.11	ENSDARP00000006884	16
Contig1641	growth regulation by estrogen in breast cancer 1 [Source:ZFIN;Acc:ZDB-GENE-070112-332]	greb1	5.07	ENSDARP00000115127	16
Contig24569	finTRIM family, member 24 [Source:ZFIN;Acc:ZDB-GENE-050731-2]	ftr24	425.36	ENSDARP00000056305	17
Contig17343	non-metastatic cells 4, protein expressed in [Source:ZFIN;Acc:ZDB-GENE-040426-1043]	nme4	355.85	ENSDARP00000116232	17
k94:487344	dynein, axonemal, assembly factor 1 [Source:ZFIN;Acc:ZDB-GENE-031114-4]	dnaaf1	208.18	ENSDARP00000090046	17
Contig27523	si:ch211-221n20.7 [Source:ZFIN;Acc:ZDB-GENE-041014-229]	si:ch211-221n20.7	178.96	ENSDARP00000115728	17
Contig27034	EF-hand domain (C-terminal) containing 2 [Source:ZFIN;Acc:ZDB-GENE-031001-10]	efhc2	89.91	ENSDARP00000010992	17
Contig28581	coiled-coil domain containing 108 [Source:HGNC Symbol;Acc:25325]	CCDC108	80.92	ENSDARP00000041801	17
Contig29542	zgc:162944 [Source:ZFIN;Acc:ZDB-GENE-070424-75]	zgc:162944	58.1	ENSDARP00000092760	17
Contig16659	MYCBP/AMY-1-associated, testis expressed 1 [Source:HGNC Symbol;Acc:24010]	MAATS1	56.28	ENSDARP00000076298	17
Contig26571	tripartite motif containing 35-20 [Source:ZFIN;Acc:ZDB-GENE-110920-8]	trim35-20	52.91	ENSDARP00000037611	17
k52:303703	ribonuclease H2, subunit B [Source:ZFIN;Acc:ZDB-GENE-040426-1090]	rnaseh2b	44.61	ENSDARP00000006173	17
k85:642803	inhibitor of growth family, member 1 [Source:ZFIN;Acc:ZDB-GENE-060421-4388]	ing1	39.42	ENSDARP00000118972	17
Contig16780	NIMA (never in mitosis gene a)-related kinase 4 [Source:ZFIN;Acc:ZDB-GENE-040426-1392]	nek4	32.68	ENSDARP00000058727	17
Contig24956	regulator of calcineurin 1a [Source:ZFIN;Acc:ZDB-GENE-040801-135]	rcan1a	30.61	ENSDARP00000017482	17
Contig15522	selenoprotein W, 1 [Source:ZFIN;Acc:ZDB-GENE-030410-5]	sepw1	30.26	ENSDARP00000117553	17
Contig14619	erythrocyte membrane protein band 4.1 like 5 [Source:ZFIN;Acc:ZDB-GENE-030616-450]	epb41l5	29.05	ENSDARP00000092050	17
k67:1357342	LIM domain only 7b [Source:ZFIN;Acc:ZDB-GENE-060825-242]	lmo7b	24.9	ENSDARP00000070059	17
k55:730188	phospholipase C, delta 4b [Source:ZFIN;Acc:ZDB-GENE-080512-3]	plcd4b	24.9	ENSDARP00000059592	17
k77:484423	si:ch211-141e20.2 [Source:ZFIN;Acc:ZDB-GENE-070912-75]	si:ch211-141e20.2	23.86	ENSDARP00000116817	17
Contig9804	general transcription factor IIF, polypeptide 2b [Source:ZFIN;Acc:ZDB-GENE-050417-374]	gtf2f2b	19.71	ENSDARP00000009151	17
k61:1663808	phosphodiesterase 1A, calmodulin-dependent [Source:HGNC Symbol;Acc:8774]	PDE1A	17.64	ENSDARP00000080637	17
k66:1386236	phosphodiesterase 11a [Source:ZFIN;Acc:ZDB-GENE-070912-207]	pde11a	16.6	ENSDARP00000087859	17
Contig14225	protein phosphatase 2, regulatory subunit B'', beta [Source:ZFIN;Acc:ZDB-GENE-070912-268]	ppp2r3b	16.6	ENSDARP00000104429	17
Contig675	parathyroid hormone 2 receptor [Source:ZFIN;Acc:ZDB-GENE-991123-10]	pth2r	16.08	ENSDARP00000106480	17
k63:907175	laccase (multicopper oxidoreductase) domain containing 1 [Source:ZFIN;Acc:ZDB-GENE-081104-155]	lacc1	15.56	ENSDARP00000120754	17
Contig4065	acetylserotonin O-methyltransferase-like [Source:ZFIN;Acc:ZDB-GENE-030131-2854]	asmtl	14.52	ENSDARP00000104840	17
k50:2315341	protein kinase, AMP-activated, gamma 3 non-catalytic subunit [Source:HGNC Symbol;Acc:9387]	PRKAG3 (1 of 2)	14.52	ENSDARP00000002296	17
k52:530524	cysteine-serine-rich nuclear protein 3 [Source:HGNC Symbol;Acc:30729]	CSRNP3	13.49	ENSDARP00000103050	17
Contig21517	EF-hand domain (C-terminal) containing 2 [Source:ZFIN;Acc:ZDB-GENE-031001-10]	efhc2	12.97	ENSDARP00000010992	17
k80:85350	lanosterol synthase (2,3-oxidosqualene-lanosterol cyclase) [Source:ZFIN;Acc:ZDB-GENE-050119-7]	lss	12.45	ENSDARP00000081675	17
k64:1497619	si:ch211-67e16.4 [Source:ZFIN;Acc:ZDB-GENE-070912-311]	si:ch211-67e16.4	12.45	ENSDARP00000112963	17
Contig14732	si:dkey-281i8.1 [Source:ZFIN;Acc:ZDB-GENE-060503-70]	si:dkey-281i8.1	12.45	ENSDARP00000092972	17
k51:1327848	syntaxin binding protein 5-like [Source:ZFIN;Acc:ZDB-GENE-041210-220]	stxbp5l	12.45	ENSDARP00000027152	17
k50:2782364	heparan sulfate 6-O-sulfotransferase 3 [Source:ZFIN;Acc:ZDB-GENE-070103-3]	hs6st3	11.41	ENSDARP00000065928	17
k62:895912	LIM domain only 7a [Source:ZFIN;Acc:ZDB-GENE-030219-74]	lmo7a	11.41	ENSDARP00000115609	17
k64:185167	smu-1 suppressor of mec-8 and unc-52 homolog (C. elegans) [Source:HGNC Symbol;Acc:18247]	SMU1 (2 of 2)	11.41	ENSDARP00000068184	17
k50:2898700	SRY-box containing gene 21a [Source:ZFIN;Acc:ZDB-GENE-990715-6]	sox21a	11.41	ENSDARP00000049338	17
k57:1695904	transmembrane protein 198a [Source:ZFIN;Acc:ZDB-GENE-070912-716]	tmem198a	11.41	ENSDARP00000104886	17
k81:687750	sorting nexin 14 [Source:ZFIN;Acc:ZDB-GENE-040724-144]	snx14	10.89	ENSDARP00000119620	17
k50:2873382	5-hydroxytryptamine (serotonin) receptor 1Fa [Source:ZFIN;Acc:ZDB-GENE-081105-125]	htr1fa	10.37	ENSDARP00000040448	17
k64:329140	mitogen-activated protein kinase kinase kinase 13 [Source:HGNC Symbol;Acc:6852]	MAP3K13	10.37	ENSDARP00000009159	17
k57:691550	protein phosphatase 1, regulatory (inhibitor) subunit 1C [Source:ZFIN;Acc:ZDB-GENE-040718-273]	ppp1r1c	10.37	ENSDARP00000056845	17
k60:192756	si:dkey-219c10.4 [Source:ZFIN;Acc:ZDB-GENE-081105-151]	si:dkey-219c10.4	10.37	ENSDARP00000117571	17
k70:1229511	sodium channel, voltage-gated, type I, alpha [Source:ZFIN;Acc:ZDB-GENE-040426-751]	scn1a	10.37	ENSDARP00000023947	17
k66:1388964	SPEG complex locus [Source:HGNC Symbol;Acc:16901]	SPEG (1 of 2)	10.37	ENSDARP00000059585	17
k50:2904891	Uncharacterized protein [Source:UniProtKB/TrEMBL;Acc:E7F988]	BX539340.1	10.37	ENSDARP00000110408	17
Contig11981	sodium channel, voltage-gated, type I like, alpha b [Source:ZFIN;Acc:ZDB-GENE-060906-1]	scn1lab	10.23	ENSDARP00000085427	17
Contig5570	lysine (K)-specific demethylase 6A [Source:ZFIN;Acc:ZDB-GENE-081105-56]	kdm6a	9.51	ENSDARP00000082902	17
k63:1571057	cysteine-serine-rich nuclear protein 3 [Source:HGNC Symbol;Acc:30729]	CSRNP3	9.34	ENSDARP00000103050	17
k56:2047413	cytochrome P450, family 27, subfamily A, polypeptide 1, gene 3 [Source:ZFIN;Acc:ZDB-GENE-081104-510]	cyp27a1.3	9.34	ENSDARP00000091253	17
k57:1878445	oxysterol binding protein-like 6 [Source:ZFIN;Acc:ZDB-GENE-070912-206]	osbpl6	9.34	ENSDARP00000087844	17
k81:441966	phospholipase C, delta 4b [Source:ZFIN;Acc:ZDB-GENE-080512-3]	plcd4b	9.34	ENSDARP00000059592	17
k54:294481	regulator of calcineurin 1a [Source:ZFIN;Acc:ZDB-GENE-040801-135]	rcan1a	9.34	ENSDARP00000114420	17
k50:2912404	sodium channel, voltage-gated, type I like, alpha b [Source:ZFIN;Acc:ZDB-GENE-060906-1]	scn1lab	9.34	ENSDARP00000085427	17
k50:2844925	Uncharacterized protein [Source:UniProtKB/TrEMBL;Acc:E7F2D7]	CU138503.4	9.34	ENSDARP00000092275	17
Contig11015	centromere protein J [Source:ZFIN;Acc:ZDB-GENE-030131-6323]	cenpj	8.91	ENSDARP00000117414	17
k51:2524699	NCK-associated protein 1 [Source:ZFIN;Acc:ZDB-GENE-030131-4426]	nckap1	8.56	ENSDARP00000080611	17
k70:269525	immunoresponsive gene 1 [Source:ZFIN;Acc:ZDB-GENE-081104-428]	irg1	8.3	ENSDARP00000092756	17
k55:1312398	Uncharacterized protein [Source:UniProtKB/TrEMBL;Acc:E7F3F8]	BX324210.1	8.3	ENSDARP00000105950	17
k55:323056	Uncharacterized protein [Source:UniProtKB/TrEMBL;Acc:F1QAF9]	CU639413.2	8.3	ENSDARP00000103155	17
Contig11256	calcium channel, voltage-dependent, beta 4a subunit [Source:ZFIN;Acc:ZDB-GENE-080320-2]	cacnb4a	8.13	ENSDARP00000022331	17
Contig7532	G protein-coupled receptor 180 [Source:HGNC Symbol;Acc:28899]	GPR180	7.78	ENSDARP00000110538	17
k57:1966521	transmembrane protein 163a [Source:ZFIN;Acc:ZDB-GENE-081104-429]	tmem163a	7.78	ENSDARP00000102143	17
Contig26714	family with sequence similarity 179, member B [Source:HGNC Symbol;Acc:19959]	FAM179B	7.56	ENSDARP00000057265	17
Contig2501	SLAIN motif family, member 1a [Source:ZFIN;Acc:ZDB-GENE-030131-7751]	slain1a	7.44	ENSDARP00000116385	17
k65:1457368	ATPase, Na+/K+ transporting, alpha 1b polypeptide [Source:ZFIN;Acc:ZDB-GENE-001212-5]	atp1a1b	7.26	ENSDARP00000021569	17
k68:1102940	DnaJ (Hsp40) homolog, subfamily C, member 3 [Source:ZFIN;Acc:ZDB-GENE-030131-1264]	dnajc3	7.26	ENSDARP00000060245	17
k78:534557	laccase (multicopper oxidoreductase) domain containing 1 [Source:ZFIN;Acc:ZDB-GENE-081104-155]	lacc1	7.26	ENSDARP00000120754	17
k69:1284904	misshapen-like kinase 1 [Source:ZFIN;Acc:ZDB-GENE-060526-45]	mink1	7.26	ENSDARP00000113008	17
k54:645736	protein phosphatase 1, regulatory (inhibitor) subunit 1C [Source:ZFIN;Acc:ZDB-GENE-040718-273]	ppp1r1c	7.26	ENSDARP00000056845	17
k52:2403799	protocadherin 15a [Source:ZFIN;Acc:ZDB-GENE-030616-3]	pcdh15a	7.26	ENSDARP00000067057	17
k76:321444	si:dkey-219c10.4 [Source:ZFIN;Acc:ZDB-GENE-081105-151]	si:dkey-219c10.4	7.26	ENSDARP00000101385	17
k72:16479	sodium channel, voltage-gated, type I, alpha [Source:ZFIN;Acc:ZDB-GENE-040426-751]	scn1a	7.26	ENSDARP00000023947	17
k65:833728	ubiquitin specific peptidase 9 [Source:ZFIN;Acc:ZDB-GENE-061019-1]	usp9	7.26	ENSDARP00000026588	17
Contig12009	tetratricopeptide repeat domain 21B [Source:ZFIN;Acc:ZDB-GENE-031010-34]	ttc21b	7.16	ENSDARP00000044269	17
Contig1209	thrombospondin, type I, domain containing 7Ba [Source:ZFIN;Acc:ZDB-GENE-070621-2]	thsd7ba	6.74	ENSDARP00000122574	17
Contig5712	serine/arginine repetitive matrix 2 [Source:HGNC Symbol;Acc:16639]	SRRM2	6.54	ENSDARP00000072206	17
Contig11281	UPF3 regulator of nonsense transcripts homolog A (yeast) [Source:ZFIN;Acc:ZDB-GENE-060721-2]	upf3a	6.44	ENSDARP00000114416	17
Contig14167	SWI/SNF related, matrix associated, actin dependent regulator of chromatin, subfamily a-like 1 [Source:ZFIN;Acc:ZDB-GENE-041210-303]	smarcal1	6.41	ENSDARP00000106260	17
k60:1737449	5-hydroxytryptamine (serotonin) receptor 1Fa [Source:ZFIN;Acc:ZDB-GENE-081105-125]	htr1fa	6.22	ENSDARP00000040448	17
k72:1128880	a disintegrin and metallopeptidase domain 23a [Source:ZFIN;Acc:ZDB-GENE-070810-2]	adam23a	6.22	ENSDARP00000124198	17
k51:2504528	human immunodeficiency virus type I enhancer binding protein 2 [Source:ZFIN;Acc:ZDB-GENE-041014-354]	hivep2	6.22	ENSDARP00000117543	17
k62:1584265u	LIM domain only 7b [Source:ZFIN;Acc:ZDB-GENE-060825-242]	lmo7b	6.22	ENSDARP00000115656	17
k55:2136639	SPEG complex locus [Source:HGNC Symbol;Acc:16901]	SPEG (1 of 2)	6.22	ENSDARP00000112989	17
k79:277056	zgc:101559 [Source:ZFIN;Acc:ZDB-GENE-041114-122]	zgc:101559	6.22	ENSDARP00000005530	17
Contig13539	ATP-binding cassette, sub-family B (MDR/TAP), member 11a [Source:ZFIN;Acc:ZDB-GENE-050517-13]	abcb11a	6.11	ENSDARP00000047400	17
k59:1839093	frizzled-related protein [Source:ZFIN;Acc:ZDB-GENE-990715-1]	frzb	5.97	ENSDARP00000106364	17
k54:1827373	syntaxin binding protein 5-like [Source:ZFIN;Acc:ZDB-GENE-041210-220]	stxbp5l	5.88	ENSDARP00000027152	17
Contig7048	testis expressed 30 [Source:ZFIN;Acc:ZDB-GENE-041210-219]	tex30	5.76	ENSDARP00000092175	17
Contig4523	insulin receptor substrate 2 [Source:HGNC Symbol;Acc:6126]	IRS2	5.71	ENSDARP00000053923	17
k53:1133820	smu-1 suppressor of mec-8 and unc-52 homolog (C. elegans) [Source:HGNC Symbol;Acc:18247]	SMU1 (2 of 2)	5.71	ENSDARP00000068184	17
Contig4906	family with sequence similarity 126, member B [Source:HGNC Symbol;Acc:28593]	FAM126B (1 of 3)	5.53	ENSDARP00000115123	17
k50:988673	junctional adhesion molecule 2b [Source:ZFIN;Acc:ZDB-GENE-080229-3]	jam2b	5.53	ENSDARP00000102441	17
k74:1085911	fibronectin 1 [Source:ZFIN;Acc:ZDB-GENE-000426-1]	fn1	5.19	ENSDARP00000017129	17
k69:696877	microtubule-associated protein 2 [Source:ZFIN;Acc:ZDB-GENE-041010-118]	map2	5.19	ENSDARP00000121959	17
Contig7701	NME/NM23 family member 8 [Source:ZFIN;Acc:ZDB-GENE-070410-39]	nme8	5.19	ENSDARP00000103107	17
Contig6322	smu-1 suppressor of mec-8 and unc-52 homolog (C. elegans) [Source:ZFIN;Acc:ZDB-GENE-040426-916]	smu1	5.19	ENSDARP00000089117	17
Contig2698	Uncharacterized protein [Source:UniProtKB/TrEMBL;Acc:E7F3Y4]	BX004983.1	5.19	ENSDARP00000072273	17
Contig3258	KAT8 regulatory NSL complex subunit 1-like [Source:ZFIN;Acc:ZDB-GENE-081104-473]	kansl1l	5.01	ENSDARP00000103738	17
Contig1429	leucine rich repeat containing 56 [Source:HGNC Symbol;Acc:25430]	LRRC56 (2 of 2)	57.06	ENSDARP00000125568	18
Contig16954	B double prime 1, subunit of RNA polymerase III transcription initiation factor IIIB [Source:HGNC Symbol;Acc:13652]	BDP1 (2 of 2)	54.99	ENSDARP00000111806	18
Contig27724	IQ motif and ubiquitin domain containing [Source:HGNC Symbol;Acc:21995]	IQUB	51.09	ENSDARP00000083250	18
k78:996688	programmed cell death 2-like [Source:ZFIN;Acc:ZDB-GENE-040426-967]	pdcd2l	50.84	ENSDARP00000025863	18
Contig29630	chromosome 19 open reading frame 40 [Source:HGNC Symbol;Acc:28467]	C25H19orf40	25.46	ENSDARP00000067890	18
k91:419442	prion protein, related sequence 1 [Source:ZFIN;Acc:ZDB-GENE-041221-2]	prnprs1	19.71	ENSDARP00000064665	18
k71:134853	protocadherin 2 gamma 29 [Source:ZFIN;Acc:ZDB-GENE-050610-20]	pcdh2g29	18.67	ENSDARP00000097467	18
k88:676278	fem-1 homolog b (C. elegans) [Source:ZFIN;Acc:ZDB-GENE-071009-3]	fem1b	17.64	ENSDARP00000085236	18
Contig11662	furin (paired basic amino acid cleaving enzyme) a [Source:ZFIN;Acc:ZDB-GENE-040901-1]	furina	17.64	ENSDARP00000085903	18
k73:1073738	Usher syndrome 1C (autosomal recessive, severe) [Source:ZFIN;Acc:ZDB-GENE-060312-41]	ush1c	17.64	ENSDARP00000104456	18
k50:157402	arylsulfatase family, member I [Source:HGNC Symbol;Acc:32521]	ARSI (1 of 2)	16.6	ENSDARP00000102428	18
k61:1690163	transmembrane protein 86A [Source:ZFIN;Acc:ZDB-GENE-050320-81]	tmem86a	16.6	ENSDARP00000064645	18
k73:1074414	1-aminocyclopropane-1-carboxylate synthase homolog (Arabidopsis)(non-functional) [Source:ZFIN;Acc:ZDB-GENE-050327-39]	accs	16.08	ENSDARP00000068404	18
Contig17980	hypoxanthine phosphoribosyltransferase 1, like [Source:ZFIN;Acc:ZDB-GENE-040625-17]	hprt1l	14.78	ENSDARP00000008019	18
k50:2882785	glutamate receptor, metabotropic 8 [Source:HGNC Symbol;Acc:4600]	GRM8 (2 of 2)	14.52	ENSDARP00000102430	18
k66:1341540	Rhesus blood group, C glycoprotein a [Source:ZFIN;Acc:ZDB-GENE-070424-81]	rhcga	14.52	ENSDARP00000053520	18
k50:2836084	ATP-binding cassette, sub-family A (ABC1), member 1B [Source:ZFIN;Acc:ZDB-GENE-030131-9826]	abca1b	13.49	ENSDARP00000051555	18
k54:2230815	cytochrome P450, family 11, subfamily A, polypeptide 1 [Source:HGNC Symbol;Acc:2590]	CYP11A1 (1 of 2)	13.49	ENSDARP00000116539	18
k79:787393	fibulin 1 [Source:ZFIN;Acc:ZDB-GENE-990415-73]	fbln1	13.49	ENSDARP00000046162	18
k67:1121897	suppression of tumorigenicity 5 [Source:ZFIN;Acc:ZDB-GENE-030131-2547]	st5	13.49	ENSDARP00000100317	18
k61:1694640	tyrosine hydroxylase [Source:ZFIN;Acc:ZDB-GENE-990621-5]	th	12.97	ENSDARP00000040409	18
k66:1011565	Uncharacterized protein [Source:UniProtKB/TrEMBL;Acc:F1QJN8]	CR356230.1	12.45	ENSDARP00000109378	18
k52:20664	spastic paraplegia 11 [Source:ZFIN;Acc:ZDB-GENE-101017-1]	spg11	12.19	ENSDARP00000067557	18
Contig5843	solute carrier family 7 (neutral amino acid transporter light chain, asc system), member 10 [Source:HGNC Symbol;Acc:11058]	SLC7A10 (2 of 2)	12.1	ENSDARP00000067889	18
k51:2507322	semaphorin 7A [Source:ZFIN;Acc:ZDB-GENE-030131-3633]	sema7a	11.41	ENSDARP00000109895	18
k50:2854594	transient receptor potential cation channel, subfamily C, member 2 [Source:ZFIN;Acc:ZDB-GENE-050712-3]	trpc2	11.41	ENSDARP00000050171	18
Contig3450	coiled-coil domain containing 34 [Source:HGNC Symbol;Acc:25079]	CCDC34	10.89	ENSDARP00000113152	18
k58:1927004	phosphatidylinositol-4-phosphate 5-kinase, type I, alpha, b [Source:ZFIN;Acc:ZDB-GENE-041111-123]	pip5k1ab	10.37	ENSDARP00000014071	18
k56:1949238	si:dkey-4c23.5 [Source:ZFIN;Acc:ZDB-GENE-050208-349]	si:dkey-4c23.5	10.37	ENSDARP00000096067	18
k78:23778	talin 2 [Source:ZFIN;Acc:ZDB-GENE-040724-263]	tln2	10.37	ENSDARP00000113805	18
k71:928634	spastic paraplegia 11 [Source:ZFIN;Acc:ZDB-GENE-101017-1]	spg11	9.86	ENSDARP00000067557	18
k81:904517	general transcription factor IIH, polypeptide 1, 62kDa [Source:HGNC Symbol;Acc:4655]	GTF2H1 (1 of 2)	9.68	ENSDARP00000038901	18
Contig13412	Uncharacterized protein [Source:UniProtKB/TrEMBL;Acc:E7F7S3]	CABZ01072954.1	9.53	ENSDARP00000110707	18
k72:837730	death-associated protein kinase 2 [Source:HGNC Symbol;Acc:2675]	DAPK2 (2 of 2)	9.34	ENSDARP00000021800	18
k69:260536	Uncharacterized protein [Source:UniProtKB/TrEMBL;Acc:E7F5X0]	AL929558.4	9.34	ENSDARP00000054901	18
k70:487458	Uncharacterized protein [Source:UniProtKB/TrEMBL;Acc:H9GYQ2]	CU694219.1	9.34	ENSDARP00000108375	18
Contig9012	potassium voltage-gated channel, Shaw-related subfamily, member 1b [Source:ZFIN;Acc:ZDB-GENE-080414-3]	kcnc1b	8.65	ENSDARP00000068409	18
Contig13628	ADAM metallopeptidase with thrombospondin type 1 motif, 9 [Source:ZFIN;Acc:ZDB-GENE-070814-6]	adamts9	8.56	ENSDARP00000097538	18
Contig6321	centrosomal protein 152kDa [Source:HGNC Symbol;Acc:29298]	CEP152	8.3	ENSDARP00000104192	18
k74:458392	nuclear receptor binding SET domain protein 1a [Source:ZFIN;Acc:ZDB-GENE-080519-3]	nsd1a	8.3	ENSDARP00000078549	18
k66:265853	protocadherin 2 alpha a 15 [Source:ZFIN;Acc:ZDB-GENE-041118-15]	pcdh2aa15	8.3	ENSDARP00000105192	18
Contig22467	Uncharacterized protein [Source:UniProtKB/TrEMBL;Acc:E7FF57]	CR847851.4	7.99	ENSDARP00000112510	18
Contig1162	neogenin 1 [Source:HGNC Symbol;Acc:7754]	NEO1 (2 of 2)	7.95	ENSDARP00000099985	18
Contig23195	Uncharacterized protein [Source:UniProtKB/TrEMBL;Acc:E7EZA3]	CR847851.5	7.52	ENSDARP00000109318	18
k50:1318604	protocadherin 2 alpha a 3 [Source:ZFIN;Acc:ZDB-GENE-041118-14]	pcdh2aa3	7.26	ENSDARP00000099467	18
k67:1354491	Rhesus blood group, C glycoprotein b [Source:ZFIN;Acc:ZDB-GENE-040426-2595]	rhcgb	7.26	ENSDARP00000048027	18
k71:972404	stomatin (EPB72)-like 1 [Source:ZFIN;Acc:ZDB-GENE-070209-241]	stoml1	7.26	ENSDARP00000083949	18
Contig22498	transmembrane protein 117 [Source:HGNC Symbol;Acc:25308]	TMEM117	7.26	ENSDARP00000103406	18
Contig7277	ATPase family, AAA domain containing 2B [Source:HGNC Symbol;Acc:29230]	ATAD2B	7.18	ENSDARP00000079851	18
Contig8797	platelet-derived growth factor receptor-like [Source:ZFIN;Acc:ZDB-GENE-040426-901]	pdgfrl	7	ENSDARP00000024039	18
Contig16150	Orb/CPEB-related RNA-binding protein [Source:ZFIN;Acc:ZDB-GENE-990927-1]	zorba	6.88	ENSDARP00000109570	18
Contig10484	protein regulator of cytokinesis 1a [Source:ZFIN;Acc:ZDB-GENE-020801-3]	prc1a	6.78	ENSDARP00000104661	18
Contig6432	Ras association (RalGDS/AF-6) domain family (N-terminal) member 7 [Source:HGNC Symbol;Acc:1166]	RASSF7 (1 of 3)	6.74	ENSDARP00000121006	18
Contig21273	inner centromere protein antigens 135/155kDa [Source:HGNC Symbol;Acc:6058]	INCENP	6.58	ENSDARP00000105409	18
Contig16392	growth differentiation factor 9 [Source:ZFIN;Acc:ZDB-GENE-050221-7]	gdf9	6.57	ENSDARP00000008475	18
Contig16065	coiled-coil domain containing 77 [Source:HGNC Symbol;Acc:28203]	CCDC77	6.55	ENSDARP00000014453	18
k50:2890821u	adenosine deaminase [Source:ZFIN;Acc:ZDB-GENE-040718-393]	ada	6.22	ENSDARP00000005284	18
k63:1543379	chromosome 15 open reading frame 27 [Source:HGNC Symbol;Acc:26763]	C25H15orf27	6.22	ENSDARP00000082300	18
k56:2060798	Hermansky-Pudlak syndrome 5 [Source:ZFIN;Acc:ZDB-GENE-070410-80]	hps5	6.22	ENSDARP00000095605	18
k56:2043357	protein tyrosine phosphatase, receptor-type, Z polypeptide 1a [Source:ZFIN;Acc:ZDB-GENE-090406-1]	ptprz1a	6.22	ENSDARP00000067991	18
k70:1232694	si:ch211-93f2.1 [Source:ZFIN;Acc:ZDB-GENE-041014-96]	si:ch211-93f2.1	6.22	ENSDARP00000121695	18
Contig14527	transient receptor potential cation channel, subfamily C, member 7 [Source:HGNC Symbol;Acc:20754]	TRPC7 (3 of 3)	6.22	ENSDARP00000113233	18
Contig9762	transmembrane protein 138 [Source:HGNC Symbol;Acc:26944]	TMEM138	6.08	ENSDARP00000104910	18
k74:1101108	cyclin G1 [Source:ZFIN;Acc:ZDB-GENE-020322-1]	ccng1	5.98	ENSDARP00000115586	18
Contig17480	S phase cyclin A-associated protein in the ER [Source:ZFIN;Acc:ZDB-GENE-060303-5]	scaper	5.89	ENSDARP00000035079	18
k61:1665773	phosphatidylinositol-4-phosphate 5-kinase, type I, alpha, b [Source:ZFIN;Acc:ZDB-GENE-041111-123]	pip5k1ab	5.71	ENSDARP00000014071	18
k51:1851190	Uncharacterized protein [Source:UniProtKB/TrEMBL;Acc:E7F647]	CU855896.1	5.71	ENSDARP00000097827	18
Contig15239	DnaJ (Hsp40) homolog, subfamily A, member 4 [Source:HGNC Symbol;Acc:14885]	DNAJA4	5.64	ENSDARP00000067931	18
Contig8363	KH domain containing, RNA binding, signal transduction associated 3 [Source:HGNC Symbol;Acc:18117]	KHDRBS3	5.63	ENSDARP00000106068	18
Contig7115	ankyrin repeat domain 30B [Source:HGNC Symbol;Acc:24165]	ANKRD30B	5.55	ENSDARP00000109966	18
k77:954886	ribosomal protein S5 [Source:ZFIN;Acc:ZDB-GENE-020419-12]	rps5	5.48	ENSDARP00000123493	18
k50:1155029	hexosaminidase A (alpha polypeptide) [Source:ZFIN;Acc:ZDB-GENE-050417-283]	hexa	5.19	ENSDARP00000051290	18
k71:842120	talin 2 [Source:HGNC Symbol;Acc:15447]	TLN2 (1 of 2)	5.19	ENSDARP00000014065	18
k50:2036133	tyrosine hydroxylase [Source:ZFIN;Acc:ZDB-GENE-990621-5]	th	5.19	ENSDARP00000040409	18
k50:2735898	Uncharacterized protein [Source:UniProtKB/TrEMBL;Acc:E7F4X6]	CR847851.2	5.19	ENSDARP00000111095	18
k68:1319187	Uncharacterized protein [Source:UniProtKB/TrEMBL;Acc:F1R5U2]	CABZ01002719.1	5.19	ENSDARP00000119628	18
Contig1952	NIMA-related kinase 10 [Source:HGNC Symbol;Acc:18592]	NEK10	79.88	ENSDARP00000032811	19
Contig628	sperm associated antigen 6 [Source:ZFIN;Acc:ZDB-GENE-040704-53]	spag6	69.34	ENSDARP00000023131	19
Contig24285	thyroid hormone receptor interactor 13 [Source:ZFIN;Acc:ZDB-GENE-040426-1488]	trip13	41.5	ENSDARP00000049098	19
Contig2022	zinc finger, DHHC-type containing 11 [Source:HGNC Symbol;Acc:19158]	ZDHHC11	41.5	ENSDARP00000104437	19
Contig26670	protein phosphatase 1, regulatory subunit 42 [Source:ZFIN;Acc:ZDB-GENE-040704-43]	ppp1r42	40.46	ENSDARP00000074793	19
k56:2056535	COMM domain containing 3 [Source:ZFIN;Acc:ZDB-GENE-041219-3]	commd3	38.39	ENSDARP00000066763	19
Contig7735	nephronophthisis 4 [Source:ZFIN;Acc:ZDB-GENE-060503-715]	nphp4	34.58	ENSDARP00000110305	19
k79:469091	eukaryotic translation initiation factor 2, subunit 3 gamma [Source:ZFIN;Acc:ZDB-GENE-030131-5552]	eif2s3	31.12	ENSDARP00000027695	19
Contig10468	centrosomal protein 72 [Source:ZFIN;Acc:ZDB-GENE-101115-1]	cep72	28.36	ENSDARP00000075142	19
Contig7593	polyamine modulated factor 1 binding protein 1 [Source:HGNC Symbol;Acc:17728]	PMFBP1	25.94	ENSDARP00000105222	19
k50:2918343	zinc finger, AN1-type domain 1 [Source:ZFIN;Acc:ZDB-GENE-040801-269]	zfand1	24.9	ENSDARP00000022900	19
k50:2842282	si:ch211-240b21.2 [Source:ZFIN;Acc:ZDB-GENE-060526-125]	si:ch211-240b21.2	21.79	ENSDARP00000089455	19
k65:1437178	sulfatase 1 [Source:ZFIN;Acc:ZDB-GENE-030131-9242]	sulf1	21.79	ENSDARP00000114700	19
k52:2438707	COP9 constitutive photomorphogenic homolog subunit 5 [Source:ZFIN;Acc:ZDB-GENE-040426-1686]	cops5	19.71	ENSDARP00000074782	19
k86:748160	Rho guanine nucleotide exchange factor (GEF) 1b [Source:ZFIN;Acc:ZDB-GENE-060616-136]	arhgef1b	17.64	ENSDARP00000110240	19
Contig26525	thyroid hormone receptor interactor 13 [Source:ZFIN;Acc:ZDB-GENE-040426-1488]	trip13	17.35	ENSDARP00000049098	19
k67:1345148	zona pellucida glycoprotein 3c [Source:ZFIN;Acc:ZDB-GENE-060817-5]	zp3c	16.6	ENSDARP00000123019	19
Contig9732	chromosome 8 open reading frame 34 [Source:HGNC Symbol;Acc:30905]	C24H8orf34	15.91	ENSDARP00000116827	19
Contig22690	sulfotransferase family 2, cytosolic sulfotransferase 3 [Source:ZFIN;Acc:ZDB-GENE-061117-4]	sult2st3	15.56	ENSDARP00000036121	19
k54:2190763	Uncharacterized protein [Source:UniProtKB/TrEMBL;Acc:F1QZ33]	CR762475.1	14.52	ENSDARP00000102180	19
k80:945728	translocating chain-associating membrane protein 1 [Source:ZFIN;Acc:ZDB-GENE-021011-1]	tram1	13.83	ENSDARP00000022511	19
Contig3676	EF-hand domain family, member B [Source:ZFIN;Acc:ZDB-GENE-091001-1]	efhb	13.49	ENSDARP00000092403	19
k70:677264	inversin [Source:ZFIN;Acc:ZDB-GENE-020507-2]	invs	13.49	ENSDARP00000014904	19
k62:1625695	naked cuticle homolog 2a [Source:ZFIN;Acc:ZDB-GENE-071130-1]	nkd2a	12.45	ENSDARP00000018883	19
k51:1475362	regulating synaptic membrane exocytosis 2a [Source:ZFIN;Acc:ZDB-GENE-040426-1656]	rims2a	12.45	ENSDARP00000073752	19
k76:114357	SATB homeobox 1 [Source:HGNC Symbol;Acc:10541]	SATB1	12.45	ENSDARP00000092405	19
k50:2888343	solute carrier family 16, member 5 (monocarboxylic acid transporter 6) [Source:HGNC Symbol;Acc:10926]	SLC16A5 (1 of 2)	12.45	ENSDARP00000068925	19
Contig17189	tripartite motif containing 35 [Source:HGNC Symbol;Acc:16285]	TRIM35 (6 of 41)	11.93	ENSDARP00000119633	19
k73:553237	zgc:171516 [Source:ZFIN;Acc:ZDB-GENE-070928-11]	zgc:171516	11.41	ENSDARP00000121713	19
k76:1024183	zinc finger, C2HC-type containing 1A [Source:ZFIN;Acc:ZDB-GENE-030131-3132]	zc2hc1a	11.07	ENSDARP00000034439	19
Contig29601	ATPase family, AAA domain containing 2 [Source:HGNC Symbol;Acc:30123]	ATAD2	10.53	ENSDARP00000098579	19
k61:1691357	ATPase, H+ transporting, lysosomal V0 subunit a isoform 1b [Source:ZFIN;Acc:ZDB-GENE-050522-215]	atp6v0a1b	10.37	ENSDARP00000041713	19
Contig27580	ATPase family, AAA domain containing 2 [Source:HGNC Symbol;Acc:30123]	ATAD2	9.68	ENSDARP00000098579	19
Contig21224	Kruppel-like factor 11b [Source:ZFIN;Acc:ZDB-GENE-061103-82]	klf11b	9.68	ENSDARP00000069365	19
k50:126959	DnaJ (Hsp40) homolog, subfamily C, member 5 beta [Source:ZFIN;Acc:ZDB-GENE-050413-1]	dnajc5b	9.34	ENSDARP00000075407	19
k74:1124732	solute carrier family 25, member 40 [Source:ZFIN;Acc:ZDB-GENE-040718-52]	slc25a40	8.71	ENSDARP00000011600	19
k75:1081322	zgc:65772 [Source:ZFIN;Acc:ZDB-GENE-040426-1415]	zgc:65772	8.65	ENSDARP00000091866	19
Contig13411	minichromosome maintenance domain containing 2 [Source:HGNC Symbol;Acc:26368]	MCMDC2	8.42	ENSDARP00000103330	19
k50:1401903	contactin associated protein-like 2 [Source:HGNC Symbol;Acc:13830]	CNTNAP2 (1 of 4)	8.3	ENSDARP00000076398	19
k50:1339469	ninein (GSK3B interacting protein) [Source:ZFIN;Acc:ZDB-GENE-070725-1]	nin	8.3	ENSDARP00000111221	19
k56:1733977	si:ch211-15j1.5 [Source:ZFIN;Acc:ZDB-GENE-081031-11]	si:ch211-15j1.5	8.3	ENSDARP00000123539	19
k50:2868899	tripartite motif-containing 55b [Source:ZFIN;Acc:ZDB-GENE-060312-37]	trim55b	8.3	ENSDARP00000075413	19
k56:2067593	STEAP family member 4 [Source:ZFIN;Acc:ZDB-GENE-070424-244]	steap4	7.47	ENSDARP00000072772	19
k50:2149230	si:ch211-240b21.2 [Source:ZFIN;Acc:ZDB-GENE-060526-125]	si:ch211-240b21.2	7.26	ENSDARP00000089455	19
k50:1242025	si:ch73-348k23.1 [Source:ZFIN;Acc:ZDB-GENE-060601-1]	si:ch73-348k23.1	7.26	ENSDARP00000116528	19
k64:1343114	solute carrier organic anion transporter family, member 5A1 [Source:ZFIN;Acc:ZDB-GENE-090316-1]	slco5a1	7.26	ENSDARP00000096945	19
k50:2864602	THAP domain containing 6 [Source:HGNC Symbol;Acc:23189]	THAP6 (1 of 2)	7.26	ENSDARP00000100340	19
k50:2838972	eukaryotic translation initiation factor 2C, 3b [Source:ZFIN;Acc:ZDB-GENE-060503-452]	eif2c3b	6.74	ENSDARP00000086246	19
k50:2867204	solute carrier family 16, member 5 (monocarboxylic acid transporter 6) [Source:HGNC Symbol;Acc:10926]	SLC16A5 (1 of 2)	6.74	ENSDARP00000068925	19
k52:2375673	tripartite motif containing 63 [Source:ZFIN;Acc:ZDB-GENE-040625-139]	trim63	6.74	ENSDARP00000034659	19
Contig29	multiple EGF-like-domains 11 [Source:ZFIN;Acc:ZDB-GENE-060503-252]	megf11	6.57	ENSDARP00000085288	19
Contig13234	enhancer of zeste homolog 2 (Drosophila) [Source:ZFIN;Acc:ZDB-GENE-041111-259]	ezh2	6.41	ENSDARP00000023693	19
Contig6576	DBF4 homolog (S. cerevisiae) [Source:ZFIN;Acc:ZDB-GENE-091020-13]	dbf4	6.37	ENSDARP00000065642	19
k63:1549229	COP9 constitutive photomorphogenic homolog subunit 5 [Source:ZFIN;Acc:ZDB-GENE-040426-1686]	cops5	6.22	ENSDARP00000074782	19
k50:1621033	eukaryotic translation initiation factor 2C, 1 [Source:HGNC Symbol;Acc:3262]	EIF2C1	6.22	ENSDARP00000121791	19
k50:2044970	eukaryotic translation initiation factor 2C, 3 [Source:HGNC Symbol;Acc:18421]	EIF2C3 (1 of 2)	6.22	ENSDARP00000078212	19
k56:2050140	inversin [Source:ZFIN;Acc:ZDB-GENE-020507-2]	invs	6.22	ENSDARP00000014904	19
k50:1185061	Uncharacterized protein [Source:UniProtKB/TrEMBL;Acc:H9GYA4]	BX510909.2	6.22	ENSDARP00000105306	19
Contig5402	solute carrier family 22 (organic anion transporter), member 13 [Source:HGNC Symbol;Acc:8494]	SLC22A13	5.97	ENSDARP00000076638	19
Contig15996	topoisomerase (DNA) II binding protein 1 [Source:ZFIN;Acc:ZDB-GENE-060626-1]	topbp1	5.97	ENSDARP00000116677	19
Contig15312	vasoactive intestinal peptide receptor 1b [Source:ZFIN;Acc:ZDB-GENE-050311-6]	vipr1b	5.66	ENSDARP00000116281	19
Contig13425	si:dkey-122a22.2 [Source:ZFIN;Acc:ZDB-GENE-110411-93]	si:dkey-122a22.2	5.5	ENSDARP00000124148	19
Contig25002	lens intrinsic membrane protein 2.5 [Source:ZFIN;Acc:ZDB-GENE-050320-94]	lim2.5	5.48	ENSDARP00000060523	19
k80:939911	eukaryotic translation initiation factor 2, subunit 3 gamma [Source:ZFIN;Acc:ZDB-GENE-030131-5552]	eif2s3	5.39	ENSDARP00000027695	19
k61:471802	ADAM metallopeptidase domain 22 [Source:HGNC Symbol;Acc:201]	ADAM22	5.19	ENSDARP00000111920	19
k50:552298	docking protein 6 [Source:ZFIN;Acc:ZDB-GENE-070410-50]	dok6	5.19	ENSDARP00000117671	19
k50:2859599	forkhead box O6 [Source:HGNC Symbol;Acc:24814]	FOXO6 (1 of 2)	5.19	ENSDARP00000107114	19
k54:2212610	kelch-like 26 (Drosophila) [Source:ZFIN;Acc:ZDB-GENE-030131-5975]	klhl26	5.19	ENSDARP00000115562	19
k58:1916321	mediator of RNA polymerase II transcription, subunit 18 homolog (yeast) [Source:ZFIN;Acc:ZDB-GENE-040426-1276]	med18	5.19	ENSDARP00000060446	19
k60:459947	nephronophthisis 4 [Source:ZFIN;Acc:ZDB-GENE-060503-715]	nphp4	5.19	ENSDARP00000123247	19
Contig11637	Uncharacterized protein [Source:UniProtKB/TrEMBL;Acc:E7FFF5]	CABZ01112210.1	5.19	ENSDARP00000105151	19
k62:1625205	zinc finger protein 385D [Source:HGNC Symbol;Acc:26191]	ZNF385D	5.19	ENSDARP00000110557	19
Contig7876	family with sequence similarity 188, member A [Source:ZFIN;Acc:ZDB-GENE-061110-13]	fam188a	5.16	ENSDARP00000059034	19
Contig11362	mitochondrial fission regulator 1 [Source:ZFIN;Acc:ZDB-GENE-041212-86]	mtfr1	5	ENSDARP00000066627	19
Contig26137	eukaryotic translation elongation factor 2b [Source:ZFIN;Acc:ZDB-GENE-030131-5128]	eef2b	213.95	ENSDARP00000024752	20
Contig8831	cholinergic receptor, nicotinic, alpha polypeptide 7 [Source:ZFIN;Acc:ZDB-GENE-040108-3]	chrna7	186.74	ENSDARP00000051930	20
k94:204188	riboflavin kinase [Source:HGNC Symbol;Acc:30324]	RFK	53.95	ENSDARP00000079806	20
Contig15557	C2 calcium-dependent domain containing 4C [Source:HGNC Symbol;Acc:29417]	C2CD4C (1 of 2)	51.87	ENSDARP00000104354	20
Contig14796	potassium voltage-gated channel, subfamily H (eag-related), member 1 [Source:HGNC Symbol;Acc:6250]	KCNH1 (1 of 2)	41.5	ENSDARP00000031423	20
k51:2538596	mucolipin 2 [Source:HGNC Symbol;Acc:13357]	MCOLN2	40.46	ENSDARP00000003485	20
k79:963139	Uncharacterized protein [Source:UniProtKB/TrEMBL;Acc:F1Q920]	CU182823.1	33.89	ENSDARP00000075511	20
k74:1113082	Uncharacterized protein [Source:UniProtKB/TrEMBL;Acc:F1Q6G1]	CR356227.1	33.2	ENSDARP00000103838	20
Contig14835	calbindin 2a [Source:ZFIN;Acc:ZDB-GENE-040426-1677]	calb2a	27.67	ENSDARP00000060159	20
Contig5344	oogenesis-related gene [Source:ZFIN;Acc:ZDB-GENE-050208-584]	org	27.49	ENSDARP00000097506	20
Contig5818	EGF domain-specific O-linked N-acetylglucosamine (GlcNAc) transferase [Source:HGNC Symbol;Acc:28526]	EOGT	25.94	ENSDARP00000047734	20
k62:1649274	Uncharacterized protein [Source:UniProtKB/TrEMBL;Acc:E7EZF3]	FP360035.1	25.94	ENSDARP00000018915	20
Contig14266	histone deacetylase 8 [Source:ZFIN;Acc:ZDB-GENE-040426-2772]	hdac8	23.86	ENSDARP00000077625	20
k68:1311398	ariadne homolog, ubiquitin-conjugating enzyme E2 binding protein, 1 like [Source:ZFIN;Acc:ZDB-GENE-040426-2395]	arih1l	22.82	ENSDARP00000053534	20
k78:1001594	eukaryotic translation elongation factor 2b [Source:ZFIN;Acc:ZDB-GENE-030131-5128]	eef2b	22.44	ENSDARP00000024752	20
k69:409251	kininogen 1 [Source:ZFIN;Acc:ZDB-GENE-041010-56]	kng1	21.79	ENSDARP00000036317	20
k80:272023	WD repeat domain 47 [Source:HGNC Symbol;Acc:29141]	WDR47 (2 of 2)	21.79	ENSDARP00000109369	20
k75:1061060	peroxisomal biogenesis factor 6 [Source:HGNC Symbol;Acc:8859]	PEX6	19.71	ENSDARP00000095384	20
[truncated: 3,452 more rows]
